# Supplementary material for: Comparative Genome Analysis and Phenotypic Characterization of Clostridium gasigenes CGAS001 Isolated From Chilled Vacuum-Packed Lamb Meat
Source: Front Microbiol. 2020 Aug 24;11:2048. doi: 10.3389/fmicb.2020.02048 (PMC7476324; doi:10.3389/fmicb.2020.02048)
Supplement: Supplementary file 1 [file Table_1.XLSX]

## Sheet: Sheet1
Clostridium gasigenes CGAS001					Clostridium gasigenes DSM 12272
Contig	Gene	Gene ID	Length	function	Contig	Gene	Gene ID	Percent ID	function
1	1	CGAS001 peg.1	121	LSU ribosomal protein L20p	1	563	DSM 12272 peg.563	100	LSU ribosomal protein L20p
1	2	CGAS001 peg.2	223	KtrAB potassium uptake system, peripheral membrane component KtrA	1	564	DSM 12272 peg.564	100	KtrAB potassium uptake system, peripheral membrane component KtrA
1	3	CGAS001 peg.3	262	Uncharacterized RNA methyltransferase YsgA	1	565	DSM 12272 peg.565	99.62	Uncharacterized RNA methyltransferase YsgA
1	4	CGAS001 peg.4	340	Phenylalanyl-tRNA synthetase alpha chain (EC 6.1.1.20)	1	566	DSM 12272 peg.566	99.41	Phenylalanyl-tRNA synthetase alpha chain (EC 6.1.1.20)
1	5	CGAS001 peg.5	794	Phenylalanyl-tRNA synthetase beta chain (EC 6.1.1.20)	1	567	DSM 12272 peg.567	99.75	Phenylalanyl-tRNA synthetase beta chain (EC 6.1.1.20)
1	6	CGAS001 peg.6	336	hypothetical protein	1	568	DSM 12272 peg.568	99.1	hypothetical protein
1	7	CGAS001 peg.7	41	hypothetical protein	1	569	DSM 12272 peg.569	100	hypothetical protein
1	8	CGAS001 peg.8	784	Uncharacterized protease CPF_2136	1	570	DSM 12272 peg.570	99.36	Uncharacterized protease CPF_2136
1	9	CGAS001 peg.9	786	Recombination inhibitory protein MutS2	1	571	DSM 12272 peg.571	99.75	Recombination inhibitory protein MutS2
1	10	CGAS001 peg.10	150	Uncharacterized protein YbbK	1	572	DSM 12272 peg.572	97.99	Uncharacterized protein YbbK
1	11	CGAS001 peg.11	324	hypothetical protein	1	573	DSM 12272 peg.573	99.07	hypothetical protein
1	12	CGAS001 peg.12	383	D-alanyl-D-alanine carboxypeptidase (EC 3.4.16.4)	1	574	DSM 12272 peg.574	100	D-alanyl-D-alanine carboxypeptidase (EC 3.4.16.4)
1	13	CGAS001 peg.13	489	Arginine decarboxylase (EC 4.1.1.19)	1	575	DSM 12272 peg.575	99.59	Arginine decarboxylase (EC 4.1.1.19)
1	14	CGAS001 peg.14	203	LSU ribosomal protein L25p	1	576	DSM 12272 peg.576	100	LSU ribosomal protein L25p
1	15	CGAS001 peg.15	575	Phosphoglucomutase (EC 5.4.2.2) @ Phosphomannomutase (EC 5.4.2.8)	1	577	DSM 12272 peg.577	100	Phosphoglucomutase (EC 5.4.2.2) @ Phosphomannomutase (EC 5.4.2.8)
1	16	CGAS001 peg.16	363	hypothetical protein	1	578	DSM 12272 peg.578	99.45	hypothetical protein
1	17	CGAS001 peg.17	243	N-acetylmannosaminyltransferase (EC 2.4.1.187)	1	579	DSM 12272 peg.579	100	N-acetylmannosaminyltransferase (EC 2.4.1.187)
1	18	CGAS001 peg.18	512	Peptidoglycan lipid II flippase MurJ	1	580	DSM 12272 peg.580	99.02	Peptidoglycan lipid II flippase MurJ
1	19	CGAS001 peg.19	426	TPR/glycosyl transferase domain protein	1	581	DSM 12272 peg.581	99.06	TPR/glycosyl transferase domain protein
1	20	CGAS001 peg.20	385	Putative teichuronic acid biosynthesis glycosyl transferase TuaC	1	582	DSM 12272 peg.582	98.96	Putative teichuronic acid biosynthesis glycosyl transferase TuaC
1	21	CGAS001 peg.21	216	Formiminotetrahydrofolate cyclodeaminase (EC 4.3.1.4)	1	583	DSM 12272 peg.583	99.53	Formiminotetrahydrofolate cyclodeaminase (EC 4.3.1.4)
1	22	CGAS001 peg.22	261	Peptidoglycan-N-acetylmuramic acid deacetylase PdaA	1	584	DSM 12272 peg.584	100	Peptidoglycan-N-acetylmuramic acid deacetylase PdaA
1	23	CGAS001 peg.23	366	GTP-binding and nucleic acid-binding protein YchF	1	585	DSM 12272 peg.585	100	GTP-binding and nucleic acid-binding protein YchF
1	24	CGAS001 peg.24	143	Transcriptional regulator MraZ	1	586	DSM 12272 peg.586	100	Transcriptional regulator MraZ
1	25	CGAS001 peg.25	311	16S rRNA (cytosine(1402)-N(4))-methyltransferase (EC 2.1.1.199)	1	587	DSM 12272 peg.587	100	16S rRNA (cytosine(1402)-N(4))-methyltransferase (EC 2.1.1.199)
1	26	CGAS001 peg.26	170	hypothetical protein	1	588	DSM 12272 peg.588	100	hypothetical protein
1	27	CGAS001 peg.27	733	Cell division protein FtsI [Peptidoglycan synthetase] (EC 2.4.1.129) @ Sporulation peptidoglycan synthetase SpoVD	1	589	DSM 12272 peg.589	99.73	Cell division protein FtsI [Peptidoglycan synthetase] (EC 2.4.1.129) @ Sporulation peptidoglycan synthetase SpoVD
1	28	CGAS001 peg.28	481	UDP-N-acetylmuramoyl-dipeptide--2,6-diaminopimelate ligase (EC 6.3.2.13)	1	590	DSM 12272 peg.590	99.58	UDP-N-acetylmuramoyl-dipeptide--2,6-diaminopimelate ligase (EC 6.3.2.13)
1	29	CGAS001 peg.29	455	UDP-N-acetylmuramoyl-tripeptide--D-alanyl-D-alanine ligase (EC 6.3.2.10)	1	591	DSM 12272 peg.591	100	UDP-N-acetylmuramoyl-tripeptide--D-alanyl-D-alanine ligase (EC 6.3.2.10)
1	30	CGAS001 peg.30	325	Phospho-N-acetylmuramoyl-pentapeptide-transferase (EC 2.7.8.13)	1	592	DSM 12272 peg.592	100	Phospho-N-acetylmuramoyl-pentapeptide-transferase (EC 2.7.8.13)
1	31	CGAS001 peg.31	373	Peptidoglycan glycosyltransferase FtsW (EC 2.4.1.129) @ Stage V sporulation protein E	1	593	DSM 12272 peg.593	100	Peptidoglycan glycosyltransferase FtsW (EC 2.4.1.129) @ Stage V sporulation protein E
1	32	CGAS001 peg.32	255	hypothetical protein	1	594	DSM 12272 peg.594	99.21	hypothetical protein
1	33	CGAS001 peg.33	241	Division initiation protein	1	595	DSM 12272 peg.595	95.44	hypothetical protein
1	34	CGAS001 peg.34	117	Small basic protein Sbp	1	596	DSM 12272 peg.596	100	Small basic protein Sbp
1	35	CGAS001 peg.35	236	Division initiation protein	1	597	DSM 12272 peg.597	91.06	hypothetical protein
1	36	CGAS001 peg.36	219	Pyridoxal phosphate-containing protein YggS	1	598	DSM 12272 peg.598	99.08	Pyridoxal phosphate-containing protein YggS
1	37	CGAS001 peg.37	151	SepF, FtsZ-interacting protein related to cell division	1	599	DSM 12272 peg.599	100	SepF, FtsZ-interacting protein related to cell division
1	38	CGAS001 peg.38	75	hypothetical protein	1	600	DSM 12272 peg.600	98.65	hypothetical protein
1	39	CGAS001 peg.39	257	Putative RNA-binding protein YlmH	1	601	DSM 12272 peg.601	98.44	Putative RNA-binding protein YlmH
1	40	CGAS001 peg.40	201	Cell division initiation protein DivIVA	1	602	DSM 12272 peg.602	100	Cell division initiation protein DivIVA
1	41	CGAS001 peg.41	304	LSU rRNA pseudouridine(1911/1915/1917) synthase (EC 5.4.99.23)	1	603	DSM 12272 peg.603	99.67	LSU rRNA pseudouridine(1911/1915/1917) synthase (EC 5.4.99.23)
1	42	CGAS001 peg.42	182	Pyrimidine operon regulatory protein PyrR	1	604	DSM 12272 peg.604	100	Pyrimidine operon regulatory protein PyrR
1	43	CGAS001 peg.43	386	23S rRNA (guanine(2445)-N(2))-methyltransferase (EC 2.1.1.173)	1	605	DSM 12272 peg.605	100	23S rRNA (guanine(2445)-N(2))-methyltransferase (EC 2.1.1.173)
1	44	CGAS001 peg.44	580	Fibronectin/fibrinogen-binding protein	1	606	DSM 12272 peg.606	99.31	Fibronectin/fibrinogen-binding protein
1	45	CGAS001 peg.45	327	hypothetical protein	1	607	DSM 12272 peg.607	93.58	hypothetical protein
1	46	CGAS001 peg.46	341	Type IV fimbrial assembly, ATPase PilB	1	608	DSM 12272 peg.608	98.73	Type IV fimbrial assembly, ATPase PilB
1	47	CGAS001 peg.47	331	hypothetical protein				0
1	48	CGAS001 peg.48	221	hypothetical protein				0
1	49	CGAS001 peg.49	121	hypothetical protein				0
1	50	CGAS001 peg.50	50	hypothetical protein				0
1	51	CGAS001 peg.51	416	hypothetical protein				0
1	52	CGAS001 peg.52	120	hypothetical protein				0
1	53	CGAS001 peg.53	841	hypothetical protein				0
1	54	CGAS001 peg.54	44	hypothetical protein				0
1	55	CGAS001 peg.55	364	hypothetical protein	1	691	DSM 12272 peg.691	29.7	hypothetical protein
1	56	CGAS001 peg.56	258	hypothetical protein				0
1	57	CGAS001 peg.57	103	hypothetical protein				0
1	58	CGAS001 peg.58	154	hypothetical protein				0
1	59	CGAS001 peg.59	161	hypothetical protein				0
1	60	CGAS001 peg.60	562	Phage terminase, large subunit				0
1	61	CGAS001 peg.61	415	hypothetical protein				0
1	62	CGAS001 peg.62	221	Phage capsid and scaffold				0
1	63	CGAS001 peg.63	377	Phage major capsid protein #Fam0007				0
1	64	CGAS001 peg.64	95	hypothetical protein				0
1	65	CGAS001 peg.65	114	Phage head-tail adaptor				0
1	66	CGAS001 peg.66	121	hypothetical protein				0
1	67	CGAS001 peg.67	119	FIG00525500: hypothetical protein				0
1	68	CGAS001 peg.68	188	phage major tail protein, phi13 family				0
1	69	CGAS001 peg.69	120	putative RNA polymerase sigma factor				0
1	70	CGAS001 peg.70	1194	hypothetical protein	1	710	DSM 12272 peg.710	44.23	hypothetical protein
1	71	CGAS001 peg.71	233	Phage protein	1	711	DSM 12272 peg.711	48.95	hypothetical protein
1	72	CGAS001 peg.72	1609	hypothetical protein	1	717	DSM 12272 peg.717	48.53	hypothetical protein
1	73	CGAS001 peg.73	271	N-acetylmuramoyl-L-alanine amidase (EC 3.5.1.28)	1	752	DSM 12272 peg.752	50.56	Putative hydrolase, lysin, or amidase (ACLAME 6)
1	74	CGAS001 peg.74	68	hypothetical protein				0
1	75	CGAS001 peg.75	63	hypothetical protein	1	380	DSM 12272 peg.380	45	FIG00519079: hypothetical protein
1	76	CGAS001 peg.76	347	hypothetical protein				0
1	77	CGAS001 peg.77	276	hypothetical protein				0
1	78	CGAS001 peg.78	302	hypothetical protein				0
1	79	CGAS001 peg.79	185	hypothetical protein				0
1	80	CGAS001 peg.80	59	hypothetical protein				0
1	81	CGAS001 peg.81	146	hypothetical protein				0
1	82	CGAS001 peg.82	562	hypothetical protein	14	3247	DSM 12272 peg.3247	25.96	Site-specific recombinase
1	83	CGAS001 peg.83	131	Type IV fimbrial assembly, ATPase PilB	1	608	DSM 12272 peg.608	99.23	Type IV fimbrial assembly, ATPase PilB
1	84	CGAS001 peg.84	353	hypothetical protein	1	609	DSM 12272 peg.609	99.43	hypothetical protein
1	85	CGAS001 peg.85	165	hypothetical protein	1	610	DSM 12272 peg.610	99.39	hypothetical protein
1	86	CGAS001 peg.86	153	hypothetical protein	1	611	DSM 12272 peg.611	83.55	hypothetical protein
1	87	CGAS001 peg.87	156	hypothetical protein	1	612	DSM 12272 peg.612	98.06	hypothetical protein
1	88	CGAS001 peg.88	225	hypothetical protein	1	613	DSM 12272 peg.613	100	hypothetical protein
1	89	CGAS001 peg.89	123	hypothetical protein	1	614	DSM 12272 peg.614	99.16	hypothetical protein
1	90	CGAS001 peg.90	186	Translation elongation factor P	1	615	DSM 12272 peg.615	100	Translation elongation factor P
1	91	CGAS001 peg.91	122	FIG00512690: hypothetical protein	1	616	DSM 12272 peg.616	98.35	FIG00512690: hypothetical protein
1	92	CGAS001 peg.92	331	Stage III sporulation protein AA	1	617	DSM 12272 peg.617	100	Stage III sporulation protein AA
1	93	CGAS001 peg.93	173	Stage III sporulation protein AB	1	618	DSM 12272 peg.618	98.84	Stage III sporulation protein AB
1	94	CGAS001 peg.94	66	Stage III sporulation protein AC	1	619	DSM 12272 peg.619	100	Stage III sporulation protein AC
1	95	CGAS001 peg.95	128	Stage III sporulation protein AD	1	620	DSM 12272 peg.620	100	Stage III sporulation protein AD
1	96	CGAS001 peg.96	413	Stage III sporulation protein AE	1	621	DSM 12272 peg.621	99.03	Stage III sporulation protein AE
1	97	CGAS001 peg.97	197	Stage III sporulation protein AF	1	622	DSM 12272 peg.622	99.49	Stage III sporulation protein AF
1	98	CGAS001 peg.98	203	hypothetical protein	1	623	DSM 12272 peg.623	100	hypothetical protein
1	99	CGAS001 peg.99	200	Stage III sporulation protein AH	1	624	DSM 12272 peg.624	100	Stage III sporulation protein AH
1	100	CGAS001 peg.100	134	Alkaline shock protein	1	625	DSM 12272 peg.625	100	Alkaline shock protein
1	101	CGAS001 peg.101	135	Transcription termination protein NusB	1	626	DSM 12272 peg.626	100	Transcription termination protein NusB
1	102	CGAS001 peg.102	283	Methenyltetrahydrofolate cyclohydrolase (EC 3.5.4.9) / Methylenetetrahydrofolate dehydrogenase (NADP+) (EC 1.5.1.5)	1	627	DSM 12272 peg.627	99.65	Methenyltetrahydrofolate cyclohydrolase (EC 3.5.4.9) / Methylenetetrahydrofolate dehydrogenase (NADP+) (EC 1.5.1.5)
1	103	CGAS001 peg.103	400	Exodeoxyribonuclease VII large subunit (EC 3.1.11.6)	1	628	DSM 12272 peg.628	99.75	Exodeoxyribonuclease VII large subunit (EC 3.1.11.6)
1	104	CGAS001 peg.104	74	Exodeoxyribonuclease VII small subunit (EC 3.1.11.6)	1	629	DSM 12272 peg.629	98.63	Exodeoxyribonuclease VII small subunit (EC 3.1.11.6)
1	105	CGAS001 peg.105	292	(2E,6E)-farnesyl diphosphate synthase (EC 2.5.1.10)	1	630	DSM 12272 peg.630	100	(2E,6E)-farnesyl diphosphate synthase (EC 2.5.1.10)
1	106	CGAS001 peg.106	620	1-deoxy-D-xylulose 5-phosphate synthase (EC 2.2.1.7)	1	631	DSM 12272 peg.631	99.68	1-deoxy-D-xylulose 5-phosphate synthase (EC 2.2.1.7)
1	107	CGAS001 peg.107	270	RNA binding methyltransferase FtsJ like	1	632	DSM 12272 peg.632	100	RNA binding methyltransferase FtsJ like
1	108	CGAS001 peg.108	284	NAD kinase (EC 2.7.1.23)	1	633	DSM 12272 peg.633	100	NAD kinase (EC 2.7.1.23)
1	109	CGAS001 peg.109	150	Arginine pathway regulatory protein ArgR, repressor of arg regulon	1	634	DSM 12272 peg.634	100	Arginine pathway regulatory protein ArgR, repressor of arg regulon
1	110	CGAS001 peg.110	567	DNA repair protein RecN	1	635	DSM 12272 peg.635	99.65	DNA repair protein RecN
1	111	CGAS001 peg.111	397	Stage IV sporulation protein B	1	636	DSM 12272 peg.636	100	Stage IV sporulation protein B
1	112	CGAS001 peg.112	268	Stage 0 sporulation two-component response regulator (Spo0A)	1	637	DSM 12272 peg.637	100	Stage 0 sporulation two-component response regulator (Spo0A)
1	113	CGAS001 peg.113	255	Transcriptional regulator, DeoR family	1	638	DSM 12272 peg.638	99.61	Transcriptional regulator, DeoR family
1	114	CGAS001 peg.114	263	Predicted hydrolase	1	639	DSM 12272 peg.639	100	Predicted hydrolase
1	115	CGAS001 peg.115	65	hypothetical protein	1	640	DSM 12272 peg.640	100	hypothetical protein
1	116	CGAS001 peg.116	173	ADP-ribose pyrophosphatase (EC 3.6.1.13)	1	641	DSM 12272 peg.641	99.42	ADP-ribose pyrophosphatase (EC 3.6.1.13)
1	117	CGAS001 peg.117	209	hypothetical protein	1	642	DSM 12272 peg.642	100	hypothetical protein
1	118	CGAS001 peg.118	293	Site-specific tyrosine recombinase XerD	1	643	DSM 12272 peg.643	100	Site-specific tyrosine recombinase XerD
1	119	CGAS001 peg.119	421	D-alanyl-D-alanine carboxypeptidase (EC 3.4.16.4)	1	644	DSM 12272 peg.644	99.52	D-alanyl-D-alanine carboxypeptidase (EC 3.4.16.4)
1	120	CGAS001 peg.120	249	Segregation and condensation protein A	1	645	DSM 12272 peg.645	99.19	Segregation and condensation protein A
1	121	CGAS001 peg.121	207	Segregation and condensation protein B	1	646	DSM 12272 peg.646	99.51	Segregation and condensation protein B
1	122	CGAS001 peg.122	165	Spore protein GerW (YtfJ), not involved in spore germination	1	647	DSM 12272 peg.647	100	Spore protein GerW (YtfJ), not involved in spore germination
1	123	CGAS001 peg.123	201	hypothetical protein	1	648	DSM 12272 peg.648	97.5	hypothetical protein
1	124	CGAS001 peg.124	391	D-alanyl-D-alanine carboxypeptidase (EC 3.4.16.4)	1	649	DSM 12272 peg.649	100	D-alanyl-D-alanine carboxypeptidase (EC 3.4.16.4)
1	125	CGAS001 peg.125	106	hypothetical protein	1	650	DSM 12272 peg.650	99.05	hypothetical protein
1	126	CGAS001 peg.126	455	Multi antimicrobial extrusion protein (Na(+)/drug antiporter), MATE family of MDR efflux pumps	1	651	DSM 12272 peg.651	100	Multi antimicrobial extrusion protein (Na(+)/drug antiporter), MATE family of MDR efflux pumps
1	127	CGAS001 peg.127	52	Zinc-ribbon domain Caur_1000.N	1	652	DSM 12272 peg.652	100	Zinc-ribbon domain Caur_1000.N
1	128	CGAS001 peg.128	383	Uncharacterized UPF0118 membrane protein	1	653	DSM 12272 peg.653	100	Uncharacterized UPF0118 membrane protein
1	129	CGAS001 peg.129	213	Pentapeptide repeat family protein	1	654	DSM 12272 peg.654	100	Pentapeptide repeat family protein
1	130	CGAS001 peg.130	426	Fragment flavodoxin oxidoreductase	1	740	DSM 12272 peg.740	100	Fragment flavodoxin oxidoreductase
1	131	CGAS001 peg.131	331	Electron transfer subunit protein	1	741	DSM 12272 peg.741	99.39	Electron transfer subunit protein
1	132	CGAS001 peg.132	194	hypothetical protein	1	742	DSM 12272 peg.742	99.48	hypothetical protein
1	133	CGAS001 peg.133	150	hypothetical protein	1	743	DSM 12272 peg.743	98.66	hypothetical protein
1	134	CGAS001 peg.134	213	hypothetical protein	1	744	DSM 12272 peg.744	100	hypothetical protein
1	135	CGAS001 peg.135	189	hypothetical protein	1	745	DSM 12272 peg.745	100	hypothetical protein
1	136	CGAS001 peg.136	299	ABC transporter, ATP-binding protein	1	746	DSM 12272 peg.746	100	ABC transporter, ATP-binding protein
1	137	CGAS001 peg.137	346	hypothetical protein	1	747	DSM 12272 peg.747	98.26	hypothetical protein
1	138	CGAS001 peg.138	65	hypothetical protein				0
1	139	CGAS001 peg.139	116	DNA-invertase	4	1915	DSM 12272 peg.1915	46.55	Transposon Tn917 resolvase
1	140	CGAS001 peg.140	47	TnpA transposase				0
1	141	CGAS001 peg.141	72	hypothetical protein				0
1	142	CGAS001 peg.142	110	hypothetical protein	1	752	DSM 12272 peg.752	43.42	Putative hydrolase, lysin, or amidase (ACLAME 6)
1	143	CGAS001 peg.143	65	hypothetical protein				0
1	144	CGAS001 peg.144	123	hypothetical protein				0
1	145	CGAS001 peg.145	66	TcdR				0
1	146	CGAS001 peg.146	96	Mobile element protein				0
1	147	CGAS001 peg.147	179	hypothetical protein				0
1	148	CGAS001 peg.148	749	N-acetylmuramoyl-L-alanine amidase (EC 3.5.1.28)	7	2471	DSM 12272 peg.2471	42.35	N-acetylmuramoyl-L-alanine amidase (EC 3.5.1.28)
1	149	CGAS001 peg.149	216	hypothetical protein				0
1	150	CGAS001 peg.150	85	hypothetical protein				0
1	151	CGAS001 peg.151	96	hypothetical protein				0
1	152	CGAS001 peg.152	146	TnpA transposase				0
1	153	CGAS001 peg.153	149	TnpA transposase				0
1	154	CGAS001 peg.154	73	TnpA transposase				0
1	155	CGAS001 peg.155	240	Transposase				0
1	156	CGAS001 peg.156	153	DNA-invertase	4	1915	DSM 12272 peg.1915	46.31	Transposon Tn917 resolvase
1	157	CGAS001 peg.157	175	Substrate-specific component PdxU2 of predicted pyridoxin-related ECF transporter	1	749	DSM 12272 peg.749	99.43	Substrate-specific component PdxU2 of predicted pyridoxin-related ECF transporter
1	158	CGAS001 peg.158	279	Pyridoxal kinase (EC 2.7.1.35)	1	750	DSM 12272 peg.750	100	Pyridoxal kinase (EC 2.7.1.35)
1	159	CGAS001 peg.159	299	3'->5' exoribonuclease Bsu YhaM	1	751	DSM 12272 peg.751	99.66	3'->5' exoribonuclease Bsu YhaM
1	160	CGAS001 peg.160	361	Putative hydrolase, lysin, or amidase (ACLAME 6)	1	752	DSM 12272 peg.752	98.61	Putative hydrolase, lysin, or amidase (ACLAME 6)
1	161	CGAS001 peg.161	176	Efflux ABC transporter, ATP-binding protein	1	753	DSM 12272 peg.753	95.43	Efflux ABC transporter, ATP-binding protein
1	162	CGAS001 peg.162	221	hypothetical protein	1	754	DSM 12272 peg.754	96.91	hypothetical protein
1	163	CGAS001 peg.163	105	hypothetical protein	1	754	DSM 12272 peg.754	97	hypothetical protein
1	164	CGAS001 peg.164	221	Pyrrolidone-carboxylate peptidase (EC 3.4.19.3)	1	755	DSM 12272 peg.755	98.64	Pyrrolidone-carboxylate peptidase (EC 3.4.19.3)
1	165	CGAS001 peg.165	156	hypothetical protein	1	757	DSM 12272 peg.757	99.35	hypothetical protein
1	166	CGAS001 peg.166	110	Single-stranded DNA-binding protein	1	758	DSM 12272 peg.758	98.17	Single-stranded DNA-binding protein
1	167	CGAS001 peg.167	402	NAD(FAD)-utilizing dehydrogenases	1	759	DSM 12272 peg.759	98.75	NAD(FAD)-utilizing dehydrogenases
1	168	CGAS001 peg.168	235	Ser/Thr and Tyr protein phosphatase (dual specificity)	1	760	DSM 12272 peg.760	100	Ser/Thr and Tyr protein phosphatase (dual specificity)
1	169	CGAS001 peg.169	239	ABC transporter, ATP-binding protein	1	761	DSM 12272 peg.761	100	ABC transporter, ATP-binding protein
1	170	CGAS001 peg.170	542	hypothetical protein	1	762	DSM 12272 peg.762	98.34	hypothetical protein
1	171	CGAS001 peg.171	281	Pyridoxal kinase (EC 2.7.1.35)	1	763	DSM 12272 peg.763	98.57	Pyridoxal kinase (EC 2.7.1.35)
1	172	CGAS001 peg.172	86	FIG00513520: hypothetical protein	1	764	DSM 12272 peg.764	97.65	hypothetical protein
1	173	CGAS001 peg.173	243	Phosphoserine phosphatase (EC 3.1.3.3)	1	765	DSM 12272 peg.765	100	Phosphoserine phosphatase (EC 3.1.3.3)
1	174	CGAS001 peg.174	219	Exonuclease SbcC	1	766	DSM 12272 peg.766	99.08	Exonuclease SbcC
1	175	CGAS001 peg.175	1080	DNA/RNA helicases, SNF2 family	1	767	DSM 12272 peg.767	99.72	DNA/RNA helicases, SNF2 family
1	176	CGAS001 peg.176	986	DinG family ATP-dependent helicase YoaA	1	768	DSM 12272 peg.768	98.27	DinG family ATP-dependent helicase YoaA
1	177	CGAS001 peg.177	243	Putative predicted metal-dependent hydrolase	1	769	DSM 12272 peg.769	93.39	Putative predicted metal-dependent hydrolase
1	178	CGAS001 peg.178	308	exonuclease family protein	1	770	DSM 12272 peg.770	99.67	exonuclease family protein
1	179	CGAS001 peg.179	400	Threonine dehydratase, catabolic (EC 4.3.1.19) @ L-serine dehydratase, (PLP)-dependent (EC 4.3.1.17)	1	771	DSM 12272 peg.771	99.25	Threonine dehydratase, catabolic (EC 4.3.1.19) @ L-serine dehydratase, (PLP)-dependent (EC 4.3.1.17)
1	180	CGAS001 peg.180	291	Oxidoreductase, short-chain dehydrogenase/reductase family	1	772	DSM 12272 peg.772	98.62	Oxidoreductase, short-chain dehydrogenase/reductase family
1	181	CGAS001 peg.181	269	hypothetical protein	1	773	DSM 12272 peg.773	96.27	hypothetical protein
1	182	CGAS001 peg.182	247	LSU rRNA pseudouridine(2605) synthase (EC 5.4.99.22)	1	774	DSM 12272 peg.774	100	LSU rRNA pseudouridine(2605) synthase (EC 5.4.99.22)
1	183	CGAS001 peg.183	179	SAM-dependent methyltransferase, MraW methylase family (EC 2.1.1.-)	1	775	DSM 12272 peg.775	97.75	SAM-dependent methyltransferase, MraW methylase family (EC 2.1.1.-)
1	184	CGAS001 peg.184	299	Transcriptional regulator, RpiR family	1	776	DSM 12272 peg.776	99.66	Transcriptional regulator, RpiR family
1	185	CGAS001 peg.185	407	Uncharacterized flavin-containing protein YtfP	1	777	DSM 12272 peg.777	99.75	Uncharacterized flavin-containing protein YtfP
1	186	CGAS001 peg.186	219	Cytidylate kinase (EC 2.7.4.25)	1	778	DSM 12272 peg.778	99.08	Cytidylate kinase (EC 2.7.4.25)
1	187	CGAS001 peg.187	636	SSU ribosomal protein S1p	1	779	DSM 12272 peg.779	99.53	SSU ribosomal protein S1p
1	188	CGAS001 peg.188	296	hypothetical protein	1	780	DSM 12272 peg.780	98.98	hypothetical protein
1	189	CGAS001 peg.189	50	hypothetical protein				0
1	190	CGAS001 peg.190	52	hypothetical protein				0
1	191	CGAS001 peg.191	223	hypothetical protein				0
1	192	CGAS001 peg.192	339	hypothetical protein				0
1	193	CGAS001 peg.193	87	FIG00515055: hypothetical protein	1	785	DSM 12272 peg.785	62.34	FIG00515055: hypothetical protein
1	194	CGAS001 peg.194	98	hypothetical protein				0
1	195	CGAS001 peg.195	106	hypothetical protein				0
1	196	CGAS001 peg.196	448	tRNA-i(6)A37 methylthiotransferase (EC 2.8.4.3)	1	786	DSM 12272 peg.786	97.76	tRNA-i(6)A37 methylthiotransferase (EC 2.8.4.3)
1	197	CGAS001 peg.197	1084	DNA/RNA helicases, SNF2 family	1	787	DSM 12272 peg.787	99.26	DNA/RNA helicases, SNF2 family
1	198	CGAS001 peg.198	269	hypothetical protein	1	788	DSM 12272 peg.788	99.25	hypothetical protein
1	199	CGAS001 peg.199	915	DNA mismatch repair protein MutS	1	789	DSM 12272 peg.789	98.47	DNA mismatch repair protein MutS
1	200	CGAS001 peg.200	668	DNA mismatch repair protein MutL	1	790	DSM 12272 peg.790	95.8	DNA mismatch repair protein MutL
1	201	CGAS001 peg.201	310	tRNA dimethylallyltransferase (EC 2.5.1.75)	1	791	DSM 12272 peg.791	98.71	tRNA dimethylallyltransferase (EC 2.5.1.75)
1	202	CGAS001 peg.202	82	RNA-binding protein Hfq	1	792	DSM 12272 peg.792	100	RNA-binding protein Hfq
1	203	CGAS001 peg.203	426	Aluminum resistance protein	1	793	DSM 12272 peg.793	99.76	Aluminum resistance protein
1	204	CGAS001 peg.204	197	hypothetical protein	1	794	DSM 12272 peg.794	99.49	hypothetical protein
1	205	CGAS001 peg.205	202	SOS-response repressor and protease LexA (EC 3.4.21.88)	1	795	DSM 12272 peg.795	99.5	SOS-response repressor and protease LexA (EC 3.4.21.88)
1	206	CGAS001 peg.206	130	hypothetical protein	1	796	DSM 12272 peg.796	99.22	hypothetical protein
1	207	CGAS001 peg.207	176	hypothetical protein	1	797	DSM 12272 peg.797	99.43	hypothetical protein
1	208	CGAS001 peg.208	456	Site-specific tyrosine recombinase XerC	1	798	DSM 12272 peg.798	99.34	Site-specific tyrosine recombinase XerC
1	209	CGAS001 peg.209	499	hypothetical protein	1	799	DSM 12272 peg.799	98.59	hypothetical protein
1	210	CGAS001 peg.210	62	hypothetical protein	1	800	DSM 12272 peg.800	100	hypothetical protein
1	211	CGAS001 peg.211	204	Gpr1/Fun34/YaaH family protein BA3597	1	801	DSM 12272 peg.801	99.51	Gpr1/Fun34/YaaH family protein BA3597
1	212	CGAS001 peg.212	359	Diaminohydroxyphosphoribosylaminopyrimidine deaminase (EC 3.5.4.26) / 5-amino-6-(5-phosphoribosylamino)uracil reductase (EC 1.1.1.193)	1	802	DSM 12272 peg.802	98.6	Diaminohydroxyphosphoribosylaminopyrimidine deaminase (EC 3.5.4.26) / 5-amino-6-(5-phosphoribosylamino)uracil reductase (EC 1.1.1.193)
1	213	CGAS001 peg.213	641	Bis-ABC ATPase Uup	1	803	DSM 12272 peg.803	99.84	Bis-ABC ATPase Uup
1	214	CGAS001 peg.214	169	Substrate-specific component QueT (COG4708) of predicted queuosine-regulated ECF transporter	1	804	DSM 12272 peg.804	99.4	Substrate-specific component QueT (COG4708) of predicted queuosine-regulated ECF transporter
1	215	CGAS001 peg.215	489	Nicotinate phosphoribosyltransferase (EC 6.3.4.21)	1	805	DSM 12272 peg.805	99.8	Nicotinate phosphoribosyltransferase (EC 6.3.4.21)
1	216	CGAS001 peg.216	305	NUDIX hydrolase	1	806	DSM 12272 peg.806	100	NUDIX hydrolase
1	217	CGAS001 peg.217	726	hypothetical protein	1	807	DSM 12272 peg.807	98.62	hypothetical protein
1	218	CGAS001 peg.218	154	hypothetical protein	1	808	DSM 12272 peg.808	99.35	hypothetical protein
1	219	CGAS001 peg.219	313	hypothetical protein	1	809	DSM 12272 peg.809	98.72	hypothetical protein
1	220	CGAS001 peg.220	118	hypothetical protein	1	810	DSM 12272 peg.810	100	hypothetical protein
1	221	CGAS001 peg.221	235	hypothetical protein	1	811	DSM 12272 peg.811	99.57	hypothetical protein
1	222	CGAS001 peg.222	285	Integral membrane protein TerC	1	812	DSM 12272 peg.812	100	Integral membrane protein TerC
1	223	CGAS001 peg.223	129	conserved hypothetical protein	1	813	DSM 12272 peg.813	100	conserved hypothetical protein
1	224	CGAS001 peg.224	555	Ribonuclease J (endonuclease and 5' exonuclease)	1	814	DSM 12272 peg.814	99.64	Ribonuclease J (endonuclease and 5' exonuclease)
1	225	CGAS001 peg.225	265	GTP pyrophosphokinase (EC 2.7.6.5)	1	815	DSM 12272 peg.815	99.62	GTP pyrophosphokinase (EC 2.7.6.5)
1	226	CGAS001 peg.226	74	hypothetical protein	1	816	DSM 12272 peg.816	100	hypothetical protein
1	227	CGAS001 peg.227	301	Cobalt-zinc-cadmium resistance protein	1	817	DSM 12272 peg.817	100	Cobalt-zinc-cadmium resistance protein
1	228	CGAS001 peg.228	146	Transamidase GatB domain protein	1	818	DSM 12272 peg.818	100	Transamidase GatB domain protein
1	229	CGAS001 peg.229	65	hypothetical protein	1	819	DSM 12272 peg.819	100	hypothetical protein
1	230	CGAS001 peg.230	273	Metal transporter, ZIP family	1	820	DSM 12272 peg.820	99.26	Metal transporter, ZIP family
1	231	CGAS001 peg.231	307	hypothetical protein	1	821	DSM 12272 peg.821	98.37	hypothetical protein
1	232	CGAS001 peg.232	1057	Exonuclease SbcC	1	822	DSM 12272 peg.822	98.39	Exonuclease SbcC
1	233	CGAS001 peg.233	393	Exonuclease SbcD	1	823	DSM 12272 peg.823	98.72	Exonuclease SbcD
1	234	CGAS001 peg.234	303	Phage integrase:Phage integrase, N-terminal SAM-like	1	824	DSM 12272 peg.824	99.34	Phage integrase:Phage integrase, N-terminal SAM-like
1	235	CGAS001 peg.235	776	ATP-dependent Clp protease ATP-binding subunit ClpA	1	825	DSM 12272 peg.825	98.97	ATP-dependent Clp protease ATP-binding subunit ClpA
1	236	CGAS001 peg.236	100	ATP-dependent Clp protease adaptor protein ClpS	1	826	DSM 12272 peg.826	100	ATP-dependent Clp protease adaptor protein ClpS
1	237	CGAS001 peg.237	341	TPR repeat	1	827	DSM 12272 peg.827	99.71	TPR repeat
1	238	CGAS001 peg.238	231	hypothetical protein	1	828	DSM 12272 peg.828	97.39	hypothetical protein
1	239	CGAS001 peg.239	135	conserved hypothetical protein	1	829	DSM 12272 peg.829	100	conserved hypothetical protein
1	240	CGAS001 peg.240	113	FIG138056: a glutathione-dependent thiol reductase	1	830	DSM 12272 peg.830	100	FIG138056: a glutathione-dependent thiol reductase
1	241	CGAS001 peg.241	339	hypothetical protein	1	831	DSM 12272 peg.831	98.52	hypothetical protein
1	242	CGAS001 peg.242	184	Signal peptidase I (EC 3.4.21.89)	1	832	DSM 12272 peg.832	98.36	Signal peptidase I (EC 3.4.21.89)
1	243	CGAS001 peg.243	303	hypothetical protein	1	833	DSM 12272 peg.833	99.67	hypothetical protein
1	244	CGAS001 peg.244	348	unknown	1	834	DSM 12272 peg.834	98.85	unknown
1	245	CGAS001 peg.245	260	Metal transporter, ZIP family	1	835	DSM 12272 peg.835	99.61	Metal transporter, ZIP family
1	246	CGAS001 peg.246	309	hypothetical protein	1	836	DSM 12272 peg.836	99.35	hypothetical protein
1	247	CGAS001 peg.247	202	Molecular chaperone, DnaJ family (contain C-term. Zn finger domain)	1	837	DSM 12272 peg.837	100	Molecular chaperone, DnaJ family (contain C-term. Zn finger domain)
1	248	CGAS001 peg.248	165	Cell division protein DivIC (FtsB), stabilizes FtsL against RasP cleavage	1	838	DSM 12272 peg.838	99.39	Cell division protein DivIC (FtsB), stabilizes FtsL against RasP cleavage
1	249	CGAS001 peg.249	379	ABC transporter, ATP-binding protein (cluster 13, osmolytes)	1	839	DSM 12272 peg.839	100	ABC transporter, ATP-binding protein (cluster 13, osmolytes)
1	250	CGAS001 peg.250	518	ABC transporter, permease protein (cluster 13, osmolytes) / ABC transporter, substrate-binding protein (cluster 13, osmolytes)	1	840	DSM 12272 peg.840	99.81	ABC transporter, permease protein (cluster 13, osmolytes) / ABC transporter, substrate-binding protein (cluster 13, osmolytes)
1	251	CGAS001 peg.251	231	Mg(2+)-transport-ATPase-associated protein MgtC	1	842	DSM 12272 peg.842	100	Mg(2+)-transport-ATPase-associated protein MgtC
1	252	CGAS001 peg.252	553	Glutaminyl-tRNA synthetase (EC 6.1.1.18)	1	843	DSM 12272 peg.843	100	Glutaminyl-tRNA synthetase (EC 6.1.1.18)
1	253	CGAS001 peg.253	293	hypothetical protein	1	844	DSM 12272 peg.844	94.18	hypothetical protein
1	254	CGAS001 peg.254	553	Glutamyl-tRNA synthetase (EC 6.1.1.17) @ Glutamyl-tRNA(Gln) synthetase (EC 6.1.1.24)	1	845	DSM 12272 peg.845	99.46	Glutamyl-tRNA synthetase (EC 6.1.1.17) @ Glutamyl-tRNA(Gln) synthetase (EC 6.1.1.24)
1	255	CGAS001 peg.255	199	Galactoside O-acetyltransferase (EC 2.3.1.18)	1	846	DSM 12272 peg.846	99.49	Galactoside O-acetyltransferase (EC 2.3.1.18)
1	256	CGAS001 peg.256	264	putative lipoprotein	1	847	DSM 12272 peg.847	96.96	putative lipoprotein
1	257	CGAS001 peg.257	227	hypothetical protein	1	848	DSM 12272 peg.848	96.46	hypothetical protein
1	258	CGAS001 peg.258	233	Efflux ABC transporter, ATP-binding protein	1	849	DSM 12272 peg.849	98.28	Efflux ABC transporter, ATP-binding protein
1	259	CGAS001 peg.259	122	Transcriptional regulator, GntR family	1	850	DSM 12272 peg.850	96.69	Transcriptional regulator, GntR family
1	260	CGAS001 peg.260	270	Mobile element protein	33	3900	DSM 12272 peg.3900	91.18	Mobile element protein
1	261	CGAS001 peg.261	223	ISSth1, transposase (orf1), IS3 family	7	2585	DSM 12272 peg.2585	57.14	hypothetical protein
1	262	CGAS001 peg.262	49	hypothetical protein	1	851	DSM 12272 peg.851	97.92	hypothetical protein
1	263	CGAS001 peg.263	160	putative phosphatidylinositol 4-phosphate 5- kinase	1	852	DSM 12272 peg.852	99.37	putative phosphatidylinositol 4-phosphate 5- kinase
1	264	CGAS001 peg.264	203	Thiamin-phosphate pyrophosphorylase (EC 2.5.1.3)	1	853	DSM 12272 peg.853	100	Thiamin-phosphate pyrophosphorylase (EC 2.5.1.3)
1	265	CGAS001 peg.265	203	Substrate-specific component ThiT of thiamin ECF transporter	1	854	DSM 12272 peg.854	89.6	Substrate-specific component ThiT of thiamin ECF transporter
1	266	CGAS001 peg.266	221	Thiaminase II (EC 3.5.99.2) involved in salvage of thiamin pyrimidine moiety	1	855	DSM 12272 peg.855	88.64	Thiaminase II (EC 3.5.99.2) involved in salvage of thiamin pyrimidine moiety
1	267	CGAS001 peg.267	260	Hydroxyethylthiazole kinase (EC 2.7.1.50)	1	856	DSM 12272 peg.856	88.03	Hydroxyethylthiazole kinase (EC 2.7.1.50)
1	268	CGAS001 peg.268	264	Hydroxymethylpyrimidine phosphate kinase ThiD (EC 2.7.4.7)	1	857	DSM 12272 peg.857	99.24	Hydroxymethylpyrimidine phosphate kinase ThiD (EC 2.7.4.7)
1	269	CGAS001 peg.269	531	Sodium-dependent phosphate transporter	1	858	DSM 12272 peg.858	99.81	Sodium-dependent phosphate transporter
1	270	CGAS001 peg.270	500	Cobyric acid synthase (EC 6.3.5.10)	1	859	DSM 12272 peg.859	99.6	Cobyric acid synthase (EC 6.3.5.10)
1	271	CGAS001 peg.271	223	COG2102: Predicted ATPases of PP-loop superfamily	1	860	DSM 12272 peg.860	100	COG2102: Predicted ATPases of PP-loop superfamily
1	272	CGAS001 peg.272	253	Vitamin B12 ABC transporter, ATP-binding protein BtuD	1	861	DSM 12272 peg.861	98.41	Vitamin B12 ABC transporter, ATP-binding protein BtuD
1	273	CGAS001 peg.273	342	Vitamin B12 ABC transporter, permease protein BtuC	1	862	DSM 12272 peg.862	98.83	Vitamin B12 ABC transporter, permease protein BtuC
1	274	CGAS001 peg.274	310	Vitamin B12 ABC transporter, substrate-binding protein BtuF	1	863	DSM 12272 peg.863	99.35	Vitamin B12 ABC transporter, substrate-binding protein BtuF
1	275	CGAS001 peg.275	359	L-threonine 3-O-phosphate decarboxylase (EC 4.1.1.81)	1	864	DSM 12272 peg.864	98.88	L-threonine 3-O-phosphate decarboxylase (EC 4.1.1.81)
1	276	CGAS001 peg.276	312	Adenosylcobinamide-phosphate synthase (EC 6.3.1.10)	1	865	DSM 12272 peg.865	98.71	Adenosylcobinamide-phosphate synthase (EC 6.3.1.10)
1	277	CGAS001 peg.277	219	Alpha-ribazole-5'-phosphate phosphatase (EC 3.1.3.73)	1	866	DSM 12272 peg.866	99.08	Alpha-ribazole-5'-phosphate phosphatase (EC 3.1.3.73)
1	278	CGAS001 peg.278	127	hypothetical protein	1	867	DSM 12272 peg.867	96.83	hypothetical protein
1	279	CGAS001 peg.279	243	Cobalamin synthase (EC 2.7.8.26)	1	868	DSM 12272 peg.868	100	Cobalamin synthase (EC 2.7.8.26)
1	280	CGAS001 peg.280	189	Adenosylcobinamide kinase (EC 2.7.1.156) / Adenosylcobinamide-phosphate guanylyltransferase (EC 2.7.7.62)	1	869	DSM 12272 peg.869	98.94	Adenosylcobinamide kinase (EC 2.7.1.156) / Adenosylcobinamide-phosphate guanylyltransferase (EC 2.7.7.62)
1	281	CGAS001 peg.281	177	Cob(I)alamin adenosyltransferase (EC 2.5.1.17) @ Cob(I)alamin adenosyltransferase (EC 2.5.1.17), clustered with cobalamin synthesis	1	870	DSM 12272 peg.870	98.86	Cob(I)alamin adenosyltransferase (EC 2.5.1.17) @ Cob(I)alamin adenosyltransferase (EC 2.5.1.17), clustered with cobalamin synthesis
1	282	CGAS001 peg.282	368	Nicotinate-nucleotide--dimethylbenzimidazole phosphoribosyltransferase (EC 2.4.2.21)	1	871	DSM 12272 peg.871	99.73	Nicotinate-nucleotide--dimethylbenzimidazole phosphoribosyltransferase (EC 2.4.2.21)
1	283	CGAS001 peg.283	281	hypothetical protein	1	872	DSM 12272 peg.872	99.29	Choline kinase (EC 2.7.1.32)
1	284	CGAS001 peg.284	586	Putative ATP-dependent RNA helicase	1	873	DSM 12272 peg.873	100	Putative ATP-dependent RNA helicase
1	285	CGAS001 peg.285	290	Methionine aminopeptidase (EC 3.4.11.18)	1	874	DSM 12272 peg.874	100	Methionine aminopeptidase (EC 3.4.11.18)
1	286	CGAS001 peg.286	211	hypothetical protein	1	875	DSM 12272 peg.875	100	hypothetical protein
1	287	CGAS001 peg.287	175	Molecular chaperone, DnaJ family (contain C- term. Zn finger domain)	1	876	DSM 12272 peg.876	100	Molecular chaperone, DnaJ family (contain C- term. Zn finger domain)
1	288	CGAS001 peg.288	813	ABC transporter, coiled-coil domain and fused permease subunit	1	877	DSM 12272 peg.877	99.88	ABC transporter, coiled-coil domain and fused permease subunit
1	289	CGAS001 peg.289	235	ABC transporter, ATP-binding protein	1	878	DSM 12272 peg.878	100	ABC transporter, ATP-binding protein
1	290	CGAS001 peg.290	302	phospholipase, patatin family	1	879	DSM 12272 peg.879	100	phospholipase, patatin family
1	291	CGAS001 peg.291	473	uncharacterized protein with VanW-like domain	1	880	DSM 12272 peg.880	100	uncharacterized protein with VanW-like domain
1	292	CGAS001 peg.292	231	D-alanyl-D-alanine carboxypeptidase (EC 3.4.16.4)	1	881	DSM 12272 peg.881	100	D-alanyl-D-alanine carboxypeptidase (EC 3.4.16.4)
1	293	CGAS001 peg.293	121	Methylglyoxal synthase (EC 4.2.3.3)	1	882	DSM 12272 peg.882	100	Methylglyoxal synthase (EC 4.2.3.3)
1	294	CGAS001 peg.294	373	Peptidoglycan glycosyltransferase FtsW (EC 2.4.1.129) @ Stage V sporulation protein E	1	883	DSM 12272 peg.883	100	Peptidoglycan glycosyltransferase FtsW (EC 2.4.1.129) @ Stage V sporulation protein E
1	295	CGAS001 peg.295	735	Cell division protein FtsI [Peptidoglycan synthetase] (EC 2.4.1.129) @ Sporulation peptidoglycan synthetase SpoVD	1	884	DSM 12272 peg.884	100	Cell division protein FtsI [Peptidoglycan synthetase] (EC 2.4.1.129) @ Sporulation peptidoglycan synthetase SpoVD
1	296	CGAS001 peg.296	404	sodium:dicarboxylate symporter family protein	1	885	DSM 12272 peg.885	100	sodium:dicarboxylate symporter family protein
1	297	CGAS001 peg.297	469	ATP-dependent RNA helicase RhlE (EC 3.6.4.13)	1	886	DSM 12272 peg.886	100	ATP-dependent RNA helicase RhlE (EC 3.6.4.13)
1	298	CGAS001 peg.298	108	hypothetical protein	1	887	DSM 12272 peg.887	100	hypothetical protein
1	299	CGAS001 peg.299	111	general stress protein, putative	1	888	DSM 12272 peg.888	100	general stress protein, putative
1	300	CGAS001 peg.300	440	Lysine/cadaverine antiporter membrane protein CadB	1	889	DSM 12272 peg.889	99.77	Lysine/cadaverine antiporter membrane protein CadB
1	301	CGAS001 peg.301	564	Autolysis histidine kinase LytS	1	890	DSM 12272 peg.890	98.4	Autolysis histidine kinase LytS
1	302	CGAS001 peg.302	237	Two-component transcriptional response regulator, LuxR family	1	891	DSM 12272 peg.891	99.58	Two-component transcriptional response regulator, LuxR family
1	303	CGAS001 peg.303	472	Carbon starvation protein A	1	892	DSM 12272 peg.892	98.94	Carbon starvation protein A
1	304	CGAS001 peg.304	274	hypothetical protein	1	893	DSM 12272 peg.893	100	hypothetical protein
1	305	CGAS001 peg.305	397	O-acetyltransferase	1	894	DSM 12272 peg.894	98.74	O-acetyltransferase
1	306	CGAS001 peg.306	469	Probable poly(beta-D-mannuronate) O-acetylase (EC 2.3.1.-)	1	895	DSM 12272 peg.895	98.29	Probable poly(beta-D-mannuronate) O-acetylase (EC 2.3.1.-)
1	307	CGAS001 peg.307	160	lipoprotein, putative	1	896	DSM 12272 peg.896	100	lipoprotein, putative
1	308	CGAS001 peg.308	256	Phospholipase-subfamily protein	1	897	DSM 12272 peg.897	97.65	Phospholipase-subfamily protein
1	309	CGAS001 peg.309	306	hypothetical protein	1	898	DSM 12272 peg.898	99.34	hypothetical protein
1	310	CGAS001 peg.310	146	Organic hydroperoxide resistance transcriptional regulator	1	899	DSM 12272 peg.899	100	Organic hydroperoxide resistance transcriptional regulator
1	311	CGAS001 peg.311	126	RidA/YER057c/UK114 superfamily protein	1	900	DSM 12272 peg.900	100	RidA/YER057c/UK114 superfamily protein
1	312	CGAS001 peg.312	851	Xanthine dehydrogenase iron-sulfur subunit (EC 1.17.1.4) / Xanthine dehydrogenase, molybdenum binding subunit (EC 1.17.1.4)	1	901	DSM 12272 peg.901	98.94	Xanthine dehydrogenase iron-sulfur subunit (EC 1.17.1.4) / Xanthine dehydrogenase, molybdenum binding subunit (EC 1.17.1.4)
1	313	CGAS001 peg.313	363	Dihydroorotate dehydrogenase-like protein	1	903	DSM 12272 peg.903	100	Dihydroorotate dehydrogenase-like protein
1	314	CGAS001 peg.314	454	Guanine deaminase (EC 3.5.4.3); Hydroxydechloroatrazine ethylaminohydrolase (EC 3.5.99.3)	1	904	DSM 12272 peg.904	98.9	Guanine deaminase (EC 3.5.4.3); Hydroxydechloroatrazine ethylaminohydrolase (EC 3.5.99.3)
1	315	CGAS001 peg.315	231	membrane protein, putative	1	905	DSM 12272 peg.905	100	membrane protein, putative
1	316	CGAS001 peg.316	444	Previously annotated as SsnA protein	1	906	DSM 12272 peg.906	99.32	Previously annotated as SsnA protein
1	317	CGAS001 peg.317	404	Diaminopropionate ammonia-lyase (EC 4.3.1.15)	1	907	DSM 12272 peg.907	100	Diaminopropionate ammonia-lyase (EC 4.3.1.15)
1	318	CGAS001 peg.318	310	Carbamate kinase (EC 2.7.2.2)	1	908	DSM 12272 peg.908	99.68	Carbamate kinase (EC 2.7.2.2)
1	319	CGAS001 peg.319	398	Aspartate/ornithine carbamoyltransferase family protein protein YgeW	1	909	DSM 12272 peg.909	99.75	Aspartate/ornithine carbamoyltransferase family protein protein YgeW
1	320	CGAS001 peg.320	400	Putative deacetylase YgeY	1	910	DSM 12272 peg.910	99.75	Putative deacetylase YgeY
1	321	CGAS001 peg.321	582	Uncharacterized sigma-54-dependent transcriptional regulator YgeV	1	911	DSM 12272 peg.911	99.83	Uncharacterized sigma-54-dependent transcriptional regulator YgeV
1	322	CGAS001 peg.322	577	Periplasmic [FeFe] hydrogenase large subunit (EC 1.12.7.2)	1	912	DSM 12272 peg.912	96.7	Periplasmic [FeFe] hydrogenase large subunit (EC 1.12.7.2)
1	323	CGAS001 peg.323	630	HoxF-like protein	1	913	DSM 12272 peg.913	92.37	HoxF-like protein
1	324	CGAS001 peg.324	160	HoxE-like protein	1	914	DSM 12272 peg.914	96.23	HoxE-like protein
1	325	CGAS001 peg.325	447	Xanthine permease	15	3348	DSM 12272 peg.3348	54.98	Xanthine permease
1	326	CGAS001 peg.326	451	Xanthine permease	1	916	DSM 12272 peg.916	96.66	Xanthine permease
1	327	CGAS001 peg.327	142	Hypothetical protein Cj1505c	1	917	DSM 12272 peg.917	98.58	Hypothetical protein Cj1505c
1	328	CGAS001 peg.328	48	hypothetical protein	1	918	DSM 12272 peg.918	95.45	hypothetical protein
1	329	CGAS001 peg.329	269	Selenium-dependent molybdenum hydroxylase system protein YqeB	1	919	DSM 12272 peg.919	98.88	Selenium-dependent molybdenum hydroxylase system protein YqeB
1	330	CGAS001 peg.330	191	hypothetical protein	1	920	DSM 12272 peg.920	97.89	hypothetical protein
1	331	CGAS001 peg.331	247	Molybdenum cofactor guanylyltransferase (EC 2.7.7.77)	1	921	DSM 12272 peg.921	96.34	Molybdenum cofactor guanylyltransferase (EC 2.7.7.77)
1	332	CGAS001 peg.332	162	Xanthine dehydrogenase iron-sulfur subunit (EC 1.17.1.4)	1	922	DSM 12272 peg.922	99.38	Xanthine dehydrogenase iron-sulfur subunit (EC 1.17.1.4)
1	333	CGAS001 peg.333	291	Xanthine dehydrogenase, FAD binding subunit (EC 1.17.1.4)	1	923	DSM 12272 peg.923	98.97	Xanthine dehydrogenase, FAD binding subunit (EC 1.17.1.4)
1	334	CGAS001 peg.334	772	Xanthine dehydrogenase, molybdenum binding subunit (EC 1.17.1.4)	1	924	DSM 12272 peg.924	98.44	Xanthine dehydrogenase, molybdenum binding subunit (EC 1.17.1.4)
1	335	CGAS001 peg.335	1068	DNA/RNA helicases, SNF2 family	1	925	DSM 12272 peg.925	98.5	DNA/RNA helicases, SNF2 family
1	336	CGAS001 peg.336	247	ABC transporter, ATP-binding protein (cluster 3, basic aa/glutamine/opines)	1	926	DSM 12272 peg.926	100	ABC transporter, ATP-binding protein (cluster 3, basic aa/glutamine/opines)
1	337	CGAS001 peg.337	243	ABC transporter, permease protein (cluster 3, basic aa/glutamine/opines)	1	927	DSM 12272 peg.927	99.17	ABC transporter, permease protein (cluster 3, basic aa/glutamine/opines)
1	338	CGAS001 peg.338	278	ABC transporter, substrate-binding protein (cluster 3, basic aa/glutamine/opines)	1	928	DSM 12272 peg.928	99.28	ABC transporter, substrate-binding protein (cluster 3, basic aa/glutamine/opines)
1	339	CGAS001 peg.339	517	ABC transporter, permease protein (cluster 13, osmolytes) / ABC transporter, substrate-binding protein (cluster 13, osmolytes)	1	929	DSM 12272 peg.929	99.42	ABC transporter, permease protein (cluster 13, osmolytes) / ABC transporter, substrate-binding protein (cluster 13, osmolytes)
1	340	CGAS001 peg.340	379	ABC transporter, ATP-binding protein (cluster 13, osmolytes)	1	930	DSM 12272 peg.930	99.74	ABC transporter, ATP-binding protein (cluster 13, osmolytes)
1	341	CGAS001 peg.341	140	CBS domain protein	1	931	DSM 12272 peg.931	98.56	CBS domain protein
1	342	CGAS001 peg.342	40	hypothetical protein	1	932	DSM 12272 peg.932	100	hypothetical protein
1	343	CGAS001 peg.343	566	Alkyldihydroxyacetonephosphate synthase (EC 2.5.1.26)	1	933	DSM 12272 peg.933	98.94	Alkyldihydroxyacetonephosphate synthase (EC 2.5.1.26)
1	344	CGAS001 peg.344	519	Glycerol kinase (EC 2.7.1.30)	1	934	DSM 12272 peg.934	100	Glycerol kinase (EC 2.7.1.30)
1	345	CGAS001 peg.345	126	hypothetical protein	1	935	DSM 12272 peg.935	98.4	hypothetical protein
1	346	CGAS001 peg.346	426	Putative oxidoreductase	1	936	DSM 12272 peg.936	99.06	Putative oxidoreductase
1	347	CGAS001 peg.347	585	Glycerol-3-phosphate dehydrogenase (EC 1.1.5.3)	1	937	DSM 12272 peg.937	96.58	Glycerol-3-phosphate dehydrogenase (EC 1.1.5.3)
1	348	CGAS001 peg.348	344	Selenide,water dikinase (EC 2.7.9.3)	1	938	DSM 12272 peg.938	99.71	Selenide,water dikinase (EC 2.7.9.3)
1	349	CGAS001 peg.349	367	Selenophosphate-dependent tRNA 2-selenouridine synthase	1	939	DSM 12272 peg.939	99.18	Selenophosphate-dependent tRNA 2-selenouridine synthase
1	350	CGAS001 peg.350	449	hypothetical protein	1	940	DSM 12272 peg.940	98.44	hypothetical protein
1	351	CGAS001 peg.351	183	hypothetical protein	1	941	DSM 12272 peg.941	99.45	hypothetical protein
1	352	CGAS001 peg.352	359	hypothetical protein	1	942	DSM 12272 peg.942	100	hypothetical protein
1	353	CGAS001 peg.353	58	hypothetical protein	1	943	DSM 12272 peg.943	100	hypothetical protein
1	354	CGAS001 peg.354	733	Chitodextrinase precursor (EC 3.2.1.14)	1	944	DSM 12272 peg.944	98.91	Chitodextrinase precursor (EC 3.2.1.14)
1	355	CGAS001 peg.355	233	CMP-N,N'-diacetyllegionaminic acid synthase (EC 2.7.7.82)	1	945	DSM 12272 peg.945	100	CMP-N,N'-diacetyllegionaminic acid synthase (EC 2.7.7.82)
1	356	CGAS001 peg.356	349	Glucosamine-1-phosphate guanylyltransferase	1	946	DSM 12272 peg.946	99.71	Glucosamine-1-phosphate guanylyltransferase
1	357	CGAS001 peg.357	380	GDP-2-acetamido-2,6-dideoxy-alpha-D-xylo-hexos-4-ulose aminotransferase [PLP]	1	947	DSM 12272 peg.947	98.42	GDP-2-acetamido-2,6-dideoxy-alpha-D-xylo-hexos-4-ulose aminotransferase [PLP]
1	358	CGAS001 peg.358	333	N,N'-diacetyllegionaminic acid synthase (EC 2.5.1.101)	1	948	DSM 12272 peg.948	100	N,N'-diacetyllegionaminic acid synthase (EC 2.5.1.101)
1	359	CGAS001 peg.359	211	4-amino-6-deoxy-N-Acetyl-D-hexosaminyl-(Lipid carrier) acetyltrasferase	1	949	DSM 12272 peg.949	98.57	4-amino-6-deoxy-N-Acetyl-D-hexosaminyl-(Lipid carrier) acetyltrasferase
1	360	CGAS001 peg.360	329	GDP-N-acetylglucosamine 4,6-dehydratase [NAD+]	1	950	DSM 12272 peg.950	99.09	UDP-glucose 4-epimerase (EC 5.1.3.2)
1	361	CGAS001 peg.361	94	hypothetical protein	1	951	DSM 12272 peg.951	100	hypothetical protein
1	362	CGAS001 peg.362	103	hypothetical protein	1	952	DSM 12272 peg.952	100	hypothetical protein
1	363	CGAS001 peg.363	100	hypothetical protein	1	953	DSM 12272 peg.953	100	hypothetical protein
1	364	CGAS001 peg.364	54	hypothetical protein	1	954	DSM 12272 peg.954	100	hypothetical protein
1	365	CGAS001 peg.365	580	hypothetical protein	1	955	DSM 12272 peg.955	99.65	hypothetical protein
1	366	CGAS001 peg.366	97	hypothetical protein	1	956	DSM 12272 peg.956	100	hypothetical protein
1	367	CGAS001 peg.367	101	hypothetical protein	1	957	DSM 12272 peg.957	99	hypothetical protein
1	368	CGAS001 peg.368	506	Protein containing a domain related to multimeric flavodoxin WrbA family	1	958	DSM 12272 peg.958	99.6	Protein containing a domain related to multimeric flavodoxin WrbA family
1	369	CGAS001 peg.369	174	Galactoside O-acetyltransferase (EC 2.3.1.18)	1	959	DSM 12272 peg.959	98.84	Galactoside O-acetyltransferase (EC 2.3.1.18)
1	370	CGAS001 peg.370	229	hypothetical protein	1	960	DSM 12272 peg.960	96.49	hypothetical protein
1	371	CGAS001 peg.371	378	dTDP-4-amino-4,6-dideoxygalactose transaminase (EC 2.6.1.59)	1	961	DSM 12272 peg.961	98.94	dTDP-4-amino-4,6-dideoxygalactose transaminase (EC 2.6.1.59)
1	372	CGAS001 peg.372	389	UDP-N,N'-diacetylbacillosamine 2-epimerase (hydrolyzing) (EC 3.2.1.184)	1	962	DSM 12272 peg.962	98.97	UDP-N,N'-diacetylbacillosamine 2-epimerase (hydrolyzing) (EC 3.2.1.184)
1	373	CGAS001 peg.373	140	S-adenosylmethionine decarboxylase proenzyme (EC 4.1.1.50), prokaryotic class 1B	1	963	DSM 12272 peg.963	100	S-adenosylmethionine decarboxylase proenzyme (EC 4.1.1.50), prokaryotic class 1B
1	374	CGAS001 peg.374	285	Spermidine synthase (EC 2.5.1.16)	1	964	DSM 12272 peg.964	100	Spermidine synthase (EC 2.5.1.16)
1	375	CGAS001 peg.375	337	Possible subunit of benzoyl-CoA reductase/2-hydroxyglutaryl-CoA dehydratase	1	965	DSM 12272 peg.965	98.81	Possible subunit of benzoyl-CoA reductase/2-hydroxyglutaryl-CoA dehydratase
1	376	CGAS001 peg.376	270	Activator of 2-hydroxyglutaryl-CoA dehydratase (HSP70-class ATPase domain)	1	966	DSM 12272 peg.966	98.88	Activator of 2-hydroxyglutaryl-CoA dehydratase (HSP70-class ATPase domain)
1	377	CGAS001 peg.377	144	6-carboxy-5,6,7,8-tetrahydropterin synthase (EC 4.1.2.50)	1	967	DSM 12272 peg.967	97.9	6-carboxy-5,6,7,8-tetrahydropterin synthase (EC 4.1.2.50)
1	378	CGAS001 peg.378	222	7-carboxy-7-deazaguanine synthase (EC 4.3.99.3)	1	968	DSM 12272 peg.968	98.19	7-carboxy-7-deazaguanine synthase (EC 4.3.99.3)
1	379	CGAS001 peg.379	197	GTP cyclohydrolase I (EC 3.5.4.16) type 1	1	969	DSM 12272 peg.969	98.98	GTP cyclohydrolase I (EC 3.5.4.16) type 1
1	380	CGAS001 peg.380	220	7-cyano-7-deazaguanine synthase (EC 6.3.4.20)	1	970	DSM 12272 peg.970	99.09	7-cyano-7-deazaguanine synthase (EC 6.3.4.20)
1	381	CGAS001 peg.381	383	Serine--glyoxylate aminotransferase (EC 2.6.1.45)	1	986	DSM 12272 peg.986	97.12	Serine--glyoxylate aminotransferase (EC 2.6.1.45)
1	382	CGAS001 peg.382	185	Substrate-specific component PdxU2 of predicted pyridoxin-related ECF transporter	1	987	DSM 12272 peg.987	98.91	Substrate-specific component PdxU2 of predicted pyridoxin-related ECF transporter
1	383	CGAS001 peg.383	426	Guanine deaminase (EC 3.5.4.3)	1	988	DSM 12272 peg.988	97.88	Guanine deaminase (EC 3.5.4.3)
1	384	CGAS001 peg.384	252	Carboxysome protein CcmM	1	989	DSM 12272 peg.989	98.41	Carboxysome protein CcmM
1	385	CGAS001 peg.385	153	hypothetical protein	1	990	DSM 12272 peg.990	99.34	hypothetical protein
1	386	CGAS001 peg.386	227	hypothetical protein	1	991	DSM 12272 peg.991	95.43	Protein export cytoplasm protein SecA ATPase RNA helicase (TC 3.A.5.1.1)
1	387	CGAS001 peg.387	237	Branched-chain amino acid ABC transporter, ATP-binding protein LivF (TC 3.A.1.4.1)	1	116	DSM 12272 peg.116	61.54	Branched-chain amino acid ABC transporter, ATP-binding protein LivF (TC 3.A.1.4.1)
1	388	CGAS001 peg.388	257	Branched-chain amino acid ABC transporter, ATP-binding protein LivG (TC 3.A.1.4.1)	1	115	DSM 12272 peg.115	58.63	Branched-chain amino acid ABC transporter, ATP-binding protein LivG (TC 3.A.1.4.1)
1	389	CGAS001 peg.389	352	Branched-chain amino acid ABC transporter, permease protein LivM (TC 3.A.1.4.1)	1	114	DSM 12272 peg.114	41.16	Branched-chain amino acid ABC transporter, permease protein LivM (TC 3.A.1.4.1)
1	390	CGAS001 peg.390	298	Branched-chain amino acid ABC transporter, permease protein LivH (TC 3.A.1.4.1)	1	113	DSM 12272 peg.113	50	Branched-chain amino acid ABC transporter, permease protein LivH (TC 3.A.1.4.1)
1	391	CGAS001 peg.391	390	Branched-chain amino acid ABC transporter, substrate-binding protein LivJ (TC 3.A.1.4.1)	1	112	DSM 12272 peg.112	36.8	Branched-chain amino acid ABC transporter, substrate-binding protein LivJ (TC 3.A.1.4.1)
1	392	CGAS001 peg.392	409	NLP/P60 family protein	1	992	DSM 12272 peg.992	96.57	NLP/P60 family protein
1	393	CGAS001 peg.393	185	Transcriptional regulator, Xre-family with cupin domain	1	995	DSM 12272 peg.995	98.37	Transcriptional regulator, Xre-family with cupin domain
1	394	CGAS001 peg.394	317	putative membrane protein	1	996	DSM 12272 peg.996	98.42	putative membrane protein
1	395	CGAS001 peg.395	465	D-phenylhydantoinase	1	997	DSM 12272 peg.997	98.06	D-phenylhydantoinase
1	396	CGAS001 peg.396	319	Fructokinase (EC 2.7.1.4)	9	2761	DSM 12272 peg.2761	27.65	Ribokinase (EC 2.7.1.15)
1	397	CGAS001 peg.397	465	Galactose permease				0
1	398	CGAS001 peg.398	342	Galactitol-1-phosphate 5-dehydrogenase (EC 1.1.1.251)	1	208	DSM 12272 peg.208	28.24	Galactitol-1-phosphate 5-dehydrogenase (EC 1.1.1.251)
1	399	CGAS001 peg.399	373	hypothetical protein	2	1175	DSM 12272 peg.1175	26.14	Putative ROK-family transcriptional regulator
1	400	CGAS001 peg.400	299	oxidoreductase, Gfo/Idh/MocA family	1	998	DSM 12272 peg.998	97.65	oxidoreductase, Gfo/Idh/MocA family
1	401	CGAS001 peg.401	244	ABC transporter, ATP-binding protein (cluster 13, osmolytes)	1	999	DSM 12272 peg.999	99.18	ABC transporter, ATP-binding protein (cluster 13, osmolytes)
1	402	CGAS001 peg.402	298	ABC transporter, permease protein (cluster 13, osmolytes) / ABC transporter, substrate-binding protein (cluster 13, osmolytes)	1	1000	DSM 12272 peg.1000	96.96	ABC transporter, permease protein (cluster 13, osmolytes) / ABC transporter, substrate-binding protein (cluster 13, osmolytes)
1	403	CGAS001 peg.403	215	ABC transporter, permease protein (cluster 13, osmolytes) / ABC transporter, substrate-binding protein (cluster 13, osmolytes)	1	1001	DSM 12272 peg.1001	98.6	ABC transporter, permease protein (cluster 13, osmolytes) / ABC transporter, substrate-binding protein (cluster 13, osmolytes)
1	404	CGAS001 peg.404	408	hypothetical protein	1	1002	DSM 12272 peg.1002	98.77	hypothetical protein
1	405	CGAS001 peg.405	405	transporter, major facilitator family	1	1003	DSM 12272 peg.1003	98.27	transporter, major facilitator family
1	406	CGAS001 peg.406	43	hypothetical protein				0
1	407	CGAS001 peg.407	312	FIG00520342: hypothetical protein	1	1004	DSM 12272 peg.1004	99.36	FIG00520342: hypothetical protein
1	408	CGAS001 peg.408	357	ABC transporter, substrate-binding protein (cluster 8, B12/iron complex)	1	1005	DSM 12272 peg.1005	96.91	ABC transporter, substrate-binding protein (cluster 8, B12/iron complex)
1	409	CGAS001 peg.409	255	ABC transporter, ATP-binding protein	1	1006	DSM 12272 peg.1006	97.64	ABC transporter, ATP-binding protein
1	410	CGAS001 peg.410	265	ABC transporter, ATP-binding protein (cluster 8, B12/iron complex)	1	1007	DSM 12272 peg.1007	98.48	ABC transporter, ATP-binding protein (cluster 8, B12/iron complex)
1	411	CGAS001 peg.411	338	Vitamin B12 ABC transporter, permease protein BtuC	1	1008	DSM 12272 peg.1008	97.63	Vitamin B12 ABC transporter, permease protein BtuC
1	412	CGAS001 peg.412	204	hypothetical protein	1	1009	DSM 12272 peg.1009	95.57	hypothetical protein
1	413	CGAS001 peg.413	341	Xanthine and CO dehydrogenases maturation factor, XdhC/CoxF family	1	1010	DSM 12272 peg.1010	98.82	Xanthine and CO dehydrogenases maturation factor, XdhC/CoxF family
1	414	CGAS001 peg.414	312	molybdenum transport domain protein	1	1011	DSM 12272 peg.1011	97.11	molybdenum transport domain protein
1	415	CGAS001 peg.415	299	Permease of the drug/metabolite transporter (DMT) superfamily	1	1012	DSM 12272 peg.1012	95.3	Permease of the drug/metabolite transporter (DMT) superfamily
1	416	CGAS001 peg.416	55	hypothetical protein	1	1013	DSM 12272 peg.1013	96.3	hypothetical protein
1	417	CGAS001 peg.417	121	Cytosine/purine/uracil/thiamine/allantoin permease family protein	1	1014	DSM 12272 peg.1014	100	Cytosine/purine/uracil/thiamine/allantoin permease family protein
1	418	CGAS001 peg.418	56	hypothetical protein				0
1	419	CGAS001 peg.419	210	Multimeric flavodoxin WrbA family protein	1	1016	DSM 12272 peg.1016	97.61	Multimeric flavodoxin WrbA family protein
1	420	CGAS001 peg.420	40	hypothetical protein	1	1017	DSM 12272 peg.1017	96.97	hypothetical protein
1	421	CGAS001 peg.421	117	Transcriptional regulator, HxlR family	1	1018	DSM 12272 peg.1018	100	Transcriptional regulator, HxlR family
1	422	CGAS001 peg.422	280	hypothetical protein	1	1019	DSM 12272 peg.1019	97.13	hypothetical protein
1	423	CGAS001 peg.423	242	hypothetical protein	1	1020	DSM 12272 peg.1020	98.76	hypothetical protein
1	424	CGAS001 peg.424	67	Transcriptional regulator, Xre family	11	3017	DSM 12272 peg.3017	49.23	Transcriptional regulator, Xre family
1	425	CGAS001 peg.425	143	hypothetical protein				0
1	426	CGAS001 peg.426	42	Transposase, mutator type				0
1	427	CGAS001 peg.427	102	hypothetical protein	1	1026	DSM 12272 peg.1026	90.7	hypothetical protein
1	428	CGAS001 peg.428	435	hypothetical protein	1	1027	DSM 12272 peg.1027	98.11	hypothetical protein
1	429	CGAS001 peg.429	385	hypothetical protein	1	1029	DSM 12272 peg.1029	95.83	hypothetical protein
1	430	CGAS001 peg.430	60	hypothetical protein	1	1030	DSM 12272 peg.1030	83.05	hypothetical protein
1	431	CGAS001 peg.431	218	Oxygen-insensitive NAD(P)H nitroreductase (EC 1.-.-.-) / Dihydropteridine reductase (EC 1.5.1.34)	2	1351	DSM 12272 peg.1351	25.73	Oxygen-insensitive NAD(P)H nitroreductase (EC 1.-.-.-) / Dihydropteridine reductase (EC 1.5.1.34)
1	432	CGAS001 peg.432	149	Organic hydroperoxide resistance transcriptional regulator	2	1168	DSM 12272 peg.1168	72.3	Organic hydroperoxide resistance transcriptional regulator
1	433	CGAS001 peg.433	135	hypothetical protein				0
1	434	CGAS001 peg.434	250	AiiA-like protein	2	1169	DSM 12272 peg.1169	76.71	hypothetical protein
1	435	CGAS001 peg.435	110	FIG00515411: hypothetical protein				0
1	436	CGAS001 peg.436	63	rubrerythrin family protein				0
1	437	CGAS001 peg.437	1879	glycosyl hydrolase, family 31/fibronectin type III domain protein	33	3893	DSM 12272 peg.3893	98.23	glycosyl hydrolase, family 31/fibronectin type III domain protein
1	438	CGAS001 peg.438	33	Tagatose-6-phosphate kinase AgaZ (EC 2.7.1.144)	33	3894	DSM 12272 peg.3894	100	Tagatose-6-phosphate kinase AgaZ (EC 2.7.1.144)
1	439	CGAS001 peg.439	216	hypothetical protein	33	3895	DSM 12272 peg.3895	96.28	hypothetical protein
1	440	CGAS001 peg.440	308	hypothetical protein	33	3896	DSM 12272 peg.3896	98.7	hypothetical protein
1	441	CGAS001 peg.441	73	hypothetical protein	35	3919	DSM 12272 peg.3919	92.59	hypothetical protein
1	442	CGAS001 peg.442	74	hypothetical protein	17	3562	DSM 12272 peg.3562	100	hypothetical protein
1	443	CGAS001 peg.443	179	hypothetical protein				0
1	444	CGAS001 peg.444	78	hypothetical protein				0
1	445	CGAS001 peg.445	56	FIG00512917: hypothetical protein	17	3549	DSM 12272 peg.3549	66.67	FIG00512917: hypothetical protein
1	446	CGAS001 peg.446	73	hypothetical protein	35	3919	DSM 12272 peg.3919	92.59	hypothetical protein
1	447	CGAS001 peg.447	74	hypothetical protein	33	3897	DSM 12272 peg.3897	94.23	hypothetical protein
1	448	CGAS001 peg.448	494	Aldehyde dehydrogenase B (EC 1.2.1.22)	1	432	DSM 12272 peg.432	36.08	Glyceraldehyde-3-phosphate dehydrogenase (NADP(+)) (EC 1.2.1.9)
1	449	CGAS001 peg.449	46	hypothetical protein	33	3897	DSM 12272 peg.3897	85.37	hypothetical protein
1	450	CGAS001 peg.450	224	hypothetical protein	2	1360	DSM 12272 peg.1360	40.09	hypothetical protein
1	451	CGAS001 peg.451	135	putative transposase				0
1	452	CGAS001 peg.452	59	hypothetical protein	33	3895	DSM 12272 peg.3895	60.71	hypothetical protein
1	453	CGAS001 peg.453	128	hypothetical protein	35	3912	DSM 12272 peg.3912	75	hypothetical protein
1	454	CGAS001 peg.454	73	hypothetical protein	35	3919	DSM 12272 peg.3919	92.59	hypothetical protein
1	455	CGAS001 peg.455	74	hypothetical protein	33	3897	DSM 12272 peg.3897	100	hypothetical protein
1	456	CGAS001 peg.456	930	Probable ATP-dependent RNA helicase	35	3917	DSM 12272 peg.3917	98.17	Probable ATP-dependent RNA helicase
1	457	CGAS001 peg.457	73	hypothetical protein	35	3919	DSM 12272 peg.3919	92.59	hypothetical protein
1	458	CGAS001 peg.458	74	hypothetical protein	17	3562	DSM 12272 peg.3562	100	hypothetical protein
1	459	CGAS001 peg.459	209	hypothetical protein	1	1030	DSM 12272 peg.1030	78.05	hypothetical protein
1	460	CGAS001 peg.460	73	hypothetical protein	35	3919	DSM 12272 peg.3919	96.3	hypothetical protein
1	461	CGAS001 peg.461	182	hypothetical protein				0
1	462	CGAS001 peg.462	406	hypothetical protein				0
1	463	CGAS001 peg.463	405	hypothetical protein				0
1	464	CGAS001 peg.464	599	hypothetical protein				0
1	465	CGAS001 peg.465	404	hypothetical protein				0
1	466	CGAS001 peg.466	247	hypothetical protein				0
1	467	CGAS001 peg.467	109	hypothetical protein	17	3554	DSM 12272 peg.3554	84.85	hypothetical protein
1	468	CGAS001 peg.468	42	hypothetical protein				0
1	469	CGAS001 peg.469	486	hypothetical protein				0
1	470	CGAS001 peg.470	300	hypothetical protein				0
1	471	CGAS001 peg.471	187	hypothetical protein	1	1028	DSM 12272 peg.1028	79.07	hypothetical protein
1	472	CGAS001 peg.472	104	hypothetical protein	17	3554	DSM 12272 peg.3554	92.16	hypothetical protein
1	473	CGAS001 peg.473	849	Helicase-related protein	17	3553	DSM 12272 peg.3553	95.52	Helicase-related protein
1	474	CGAS001 peg.474	64	hypothetical protein	17	3552	DSM 12272 peg.3552	98.41	hypothetical protein
1	475	CGAS001 peg.475	31	hypothetical protein				0
1	476	CGAS001 peg.476	90	hypothetical protein	17	3551	DSM 12272 peg.3551	96.3	Predicted kinase
1	477	CGAS001 peg.477	55	FIG00512917: hypothetical protein	17	3549	DSM 12272 peg.3549	100	FIG00512917: hypothetical protein
1	478	CGAS001 peg.478	41	hypothetical protein	17	3541	DSM 12272 peg.3541	57.58	hypothetical protein
1	479	CGAS001 peg.479	117	hypothetical protein	17	3543	DSM 12272 peg.3543	96.12	hypothetical protein
1	480	CGAS001 peg.480	40	hypothetical protein	17	3542	DSM 12272 peg.3542	93.75	hypothetical protein
1	481	CGAS001 peg.481	311	Pyruvate formate-lyase activating enzyme (EC 1.97.1.4)	17	3524	DSM 12272 peg.3524	97.74	Pyruvate formate-lyase activating enzyme (EC 1.97.1.4)
1	482	CGAS001 peg.482	810	Pyruvate formate-lyase (EC 2.3.1.54)	17	3523	DSM 12272 peg.3523	98.76	Pyruvate formate-lyase (EC 2.3.1.54)
1	483	CGAS001 peg.483	83	hypothetical protein	17	3522	DSM 12272 peg.3522	53.66	hypothetical protein
1	484	CGAS001 peg.484	219	DNA replication helicase loader DnaC/DnaI	17	3516	DSM 12272 peg.3516	88.48	DNA replication helicase loader DnaC/DnaI
1	485	CGAS001 peg.485	355	Phage replication initiation protein	17	3515	DSM 12272 peg.3515	96.05	hypothetical protein
1	486	CGAS001 peg.486	519	hypothetical protein	1	242	DSM 12272 peg.242	58.27	hypothetical protein
1	487	CGAS001 peg.487	248	hypothetical protein	17	3510	DSM 12272 peg.3510	49.56	hypothetical protein
1	488	CGAS001 peg.488	32	hypothetical protein				0
1	489	CGAS001 peg.489	209	intracellular protease, ThiJ/PfpI family				0
1	490	CGAS001 peg.490	321	Transcriptional regulator, YafY family	2	1254	DSM 12272 peg.1254	29.11	Transcriptional regulator, YafY family
1	491	CGAS001 peg.491	169	hypothetical protein				0
1	492	CGAS001 peg.492	73	hypothetical protein				0
1	493	CGAS001 peg.493	1158	Two-component system sensor histidine kinase	17	3514	DSM 12272 peg.3514	98.01	Two-component system sensor histidine kinase
1	494	CGAS001 peg.494	44	hypothetical protein	17	3513	DSM 12272 peg.3513	61.9	hypothetical protein
1	495	CGAS001 peg.495	542	N-acyl-D-amino-acid deacylase (EC 3.5.1.81)	17	3512	DSM 12272 peg.3512	98.89	N-acyl-D-amino-acid deacylase (EC 3.5.1.81)
1	496	CGAS001 peg.496	338	hypothetical protein	17	3511	DSM 12272 peg.3511	97.33	hypothetical protein
1	497	CGAS001 peg.497	231	hypothetical protein	17	3510	DSM 12272 peg.3510	90.57	hypothetical protein
1	498	CGAS001 peg.498	352	ABC transporter, substrate-binding protein (cluster 2, ribose/xylose/arabinose/galactose)	17	3507	DSM 12272 peg.3507	95.16	ABC transporter, substrate-binding protein (cluster 2, ribose/xylose/arabinose/galactose)
1	499	CGAS001 peg.499	331	rRNA (guanine-N1-)-methyltransferase	17	3506	DSM 12272 peg.3506	94.24	hypothetical protein
1	500	CGAS001 peg.500	47	hypothetical protein				0
1	501	CGAS001 peg.501	198	Cell-division-associated, ABC-transporter-like signaling protein FtsX	17	3505	DSM 12272 peg.3505	98.98	Cell-division-associated, ABC-transporter-like signaling protein FtsX
1	502	CGAS001 peg.502	84	fragment of DAK2 domain	17	3504	DSM 12272 peg.3504	98.8	fragment of DAK2 domain
1	503	CGAS001 peg.503	78	CDS_ID OB3389	21	3739	DSM 12272 peg.3739	44.59	CDS_ID OB3389
1	504	CGAS001 peg.504	151	hypothetical protein	17	3502	DSM 12272 peg.3502	98.67	hypothetical protein
1	505	CGAS001 peg.505	84	hypothetical protein	17	3501	DSM 12272 peg.3501	93.98	hypothetical protein
1	506	CGAS001 peg.506	56	hypothetical protein				0
1	507	CGAS001 peg.507	168	hypothetical protein	17	3498	DSM 12272 peg.3498	98.8	hypothetical protein
1	508	CGAS001 peg.508	178	COG1514: 2'-5' RNA ligase	3	1791	DSM 12272 peg.1791	73.21	COG1514: 2'-5' RNA ligase
1	509	CGAS001 peg.509	220	hydrolase, haloacid dehalogenase-like family	2	1553	DSM 12272 peg.1553	29.41	2-deoxyglucose-6-phosphate hydrolase YniC
1	510	CGAS001 peg.510	168	hypothetical protein	17	3498	DSM 12272 peg.3498	100	hypothetical protein
1	511	CGAS001 peg.511	148	Phage protein	17	3503	DSM 12272 peg.3503	98.64	Phage protein
1	512	CGAS001 peg.512	264	Putative xylanase				0
1	513	CGAS001 peg.513	41	hypothetical protein	1	553	DSM 12272 peg.553	79.17	hypothetical protein
1	514	CGAS001 peg.514	162	hypothetical protein	17	3496	DSM 12272 peg.3496	98.67	hypothetical protein
1	515	CGAS001 peg.515	268	Uncharacterized integral membrane protein YdaH	17	3495	DSM 12272 peg.3495	100	Uncharacterized integral membrane protein YdaH
1	516	CGAS001 peg.516	152	hypothetical protein	17	3494	DSM 12272 peg.3494	93.38	FIG00519591: hypothetical protein
1	517	CGAS001 peg.517	72	hypothetical protein				0
1	518	CGAS001 peg.518	111	hypothetical protein	17	3493	DSM 12272 peg.3493	98.18	hypothetical protein
1	519	CGAS001 peg.519	72	hypothetical protein	17	3492	DSM 12272 peg.3492	98.59	hypothetical protein
1	520	CGAS001 peg.520	455	MATE efflux family protein	17	3491	DSM 12272 peg.3491	100	MATE efflux family protein
1	521	CGAS001 peg.521	148	hypothetical protein	17	3490	DSM 12272 peg.3490	100	hypothetical protein
1	522	CGAS001 peg.522	167	hypothetical protein	17	3489	DSM 12272 peg.3489	99.4	hypothetical protein
1	523	CGAS001 peg.523	176	hypothetical protein	17	3488	DSM 12272 peg.3488	100	hypothetical protein
1	524	CGAS001 peg.524	163	RNA polymerase ECF-type sigma factor	17	3487	DSM 12272 peg.3487	100	RNA polymerase ECF-type sigma factor
1	525	CGAS001 peg.525	204	Uncharacterized protein YhbD	17	3486	DSM 12272 peg.3486	99.51	Uncharacterized protein YhbD
1	526	CGAS001 peg.526	240	unnamed protein product	17	3485	DSM 12272 peg.3485	100	unnamed protein product
2	527	CGAS001 peg.527	174	RNA polymerase sigma factor SigV	24	3790	DSM 12272 peg.3790	97.69	RNA polymerase ECF-type sigma factor
2	528	CGAS001 peg.528	310	hypothetical protein	24	3791	DSM 12272 peg.3791	78.48	hypothetical protein
2	529	CGAS001 peg.529	336	Catabolite control protein A	24	3792	DSM 12272 peg.3792	99.4	Catabolite control protein A
2	530	CGAS001 peg.530	275	Purine nucleoside phosphorylase (EC 2.4.2.1) @ N-Ribosylnicotinamide phosphorylase (EC 2.4.2.1)	24	3793	DSM 12272 peg.3793	97.08	Purine nucleoside phosphorylase (EC 2.4.2.1) @ N-Ribosylnicotinamide phosphorylase (EC 2.4.2.1)
2	531	CGAS001 peg.531	152	cytidine/deoxycytidylate deaminase family protein; probable guanine deaminase( EC:3.5.4.3 )	24	3794	DSM 12272 peg.3794	96.03	cytidine/deoxycytidylate deaminase family protein; probable guanine deaminase( EC:3.5.4.3 )
2	532	CGAS001 peg.532	309	Efflux ABC transporter, ATP-binding protein	24	3795	DSM 12272 peg.3795	99.35	Efflux ABC transporter, ATP-binding protein
2	533	CGAS001 peg.533	318	ABC transporter permease YhcI	24	3796	DSM 12272 peg.3796	98.11	ABC transporter permease YhcI
2	534	CGAS001 peg.534	219	hypothetical protein	6	2281	DSM 12272 peg.2281	28.48	CCA tRNA nucleotidyltransferase (EC 2.7.7.72)
2	535	CGAS001 peg.535	614	hypothetical protein				0
2	536	CGAS001 peg.536	334	hypothetical protein				0
2	537	CGAS001 peg.537	76	Small, acid-soluble spore protein Tlp	24	3803	DSM 12272 peg.3803	96	Small, acid-soluble spore protein Tlp
2	538	CGAS001 peg.538	189	FIG01230264: hypothetical protein	24	3804	DSM 12272 peg.3804	96.58	FIG01230264: hypothetical protein
2	539	CGAS001 peg.539	215	hypothetical protein	24	3805	DSM 12272 peg.3805	99.53	hypothetical protein
2	540	CGAS001 peg.540	38	hypothetical protein				0
2	541	CGAS001 peg.541	95	Uncharacterized MFS-type transporter	24	3807	DSM 12272 peg.3807	86.67	Uncharacterized MFS-type transporter
2	542	CGAS001 peg.542	40	hypothetical protein	22	3767	DSM 12272 peg.3767	61.02	Transcriptional regulator, AcrR family
2	543	CGAS001 peg.543	141	Flavodoxin	22	3766	DSM 12272 peg.3766	96.43	Flavodoxin
2	544	CGAS001 peg.544	312	hypothetical protein	22	3765	DSM 12272 peg.3765	94.53	hypothetical protein
2	545	CGAS001 peg.545	687	COG1649 predicted glycoside hydrolase	22	3764	DSM 12272 peg.3764	93.88	COG1649 predicted glycoside hydrolase
2	546	CGAS001 peg.546	393	Cysteine desulfurase (EC 2.8.1.7)	22	3763	DSM 12272 peg.3763	98.72	Cysteine desulfurase (EC 2.8.1.7)
2	547	CGAS001 peg.547	363	Uncharacterized integral membrane protein GSU2901	22	3762	DSM 12272 peg.3762	99.72	Uncharacterized integral membrane protein GSU2901
2	548	CGAS001 peg.548	69	hypothetical protein	22	3761	DSM 12272 peg.3761	100	hypothetical protein
2	549	CGAS001 peg.549	79	hypothetical protein	22	3760	DSM 12272 peg.3760	98.72	hypothetical protein
2	550	CGAS001 peg.550	49	hypothetical protein				0
2	551	CGAS001 peg.551	256	ABC transporter-like sensor ATP-binding protein	2	1334	DSM 12272 peg.1334	76.86	ABC transporter-like sensor ATP-binding protein
2	552	CGAS001 peg.552	675	ABC transporter-like sensor and permease protein	2	1333	DSM 12272 peg.1333	51.34	ABC transporter-like sensor and permease protein
2	553	CGAS001 peg.553	223	ABC transporter-like sensor linked response regulator	2	1332	DSM 12272 peg.1332	63.64	Two-component transcriptional response regulator, LuxR family
2	554	CGAS001 peg.554	337	hypothetical protein	2	1331	DSM 12272 peg.1331	55.99	ABC transporter-like sensor linked histidine kinase
2	555	CGAS001 peg.555	388	FIG01229380: hypothetical protein				0
2	556	CGAS001 peg.556	259	Oxidoreductase, short-chain dehydrogenase/reductase family	22	3758	DSM 12272 peg.3758	99.61	Oxidoreductase, short-chain dehydrogenase/reductase family
2	557	CGAS001 peg.557	266	L-cystine ABC transporter, substrate-binding protein TcyA	22	3757	DSM 12272 peg.3757	98.11	L-cystine ABC transporter, substrate-binding protein TcyA
2	558	CGAS001 peg.558	228	L-cystine ABC transporter, permease protein TcyB	22	3756	DSM 12272 peg.3756	99.12	L-cystine ABC transporter, permease protein TcyB
2	559	CGAS001 peg.559	248	ABC transporter, ATP-binding protein (cluster 3, basic aa/glutamine/opines)	22	3755	DSM 12272 peg.3755	97.57	ABC transporter, ATP-binding protein (cluster 3, basic aa/glutamine/opines)
2	560	CGAS001 peg.560	381	Cystathionine gamma-lyase (EC 4.4.1.1)	22	3754	DSM 12272 peg.3754	98.95	Cystathionine gamma-lyase (EC 4.4.1.1)
2	561	CGAS001 peg.561	151	S-ribosylhomocysteine lyase (EC 4.4.1.21) @ Autoinducer-2 production protein LuxS	22	3753	DSM 12272 peg.3753	99.33	S-ribosylhomocysteine lyase (EC 4.4.1.21) @ Autoinducer-2 production protein LuxS
2	562	CGAS001 peg.562	303	Cystathionine beta-synthase (EC 4.2.1.22)	22	3752	DSM 12272 peg.3752	98.28	Cystathionine beta-synthase (EC 4.2.1.22)
2	563	CGAS001 peg.563	384	Cystathionine gamma-lyase (EC 4.4.1.1)	22	3751	DSM 12272 peg.3751	96.61	Cystathionine gamma-lyase (EC 4.4.1.1)
2	564	CGAS001 peg.564	208	SAM-dependent methlytransferase UbiG	22	3750	DSM 12272 peg.3750	98.07	SAM-dependent methlytransferase UbiG
2	565	CGAS001 peg.565	233	Transcriptional regulator, GntR family	22	3749	DSM 12272 peg.3749	98.28	Transcriptional regulator, GntR family
2	566	CGAS001 peg.566	263	Electron transfer flavoprotein, beta subunit	22	3748	DSM 12272 peg.3748	98.85	Electron transfer flavoprotein, beta subunit
2	567	CGAS001 peg.567	402	Electron transfer flavoprotein, alpha subunit	22	3747	DSM 12272 peg.3747	99.25	Electron transfer flavoprotein, alpha subunit
2	568	CGAS001 peg.568	467	Glycolate dehydrogenase (EC 1.1.99.14), subunit GlcD	22	3746	DSM 12272 peg.3746	99.14	FAD/FMN-containing dehydrogenase
2	569	CGAS001 peg.569	119	Antiholin-like protein LrgA	22	3745	DSM 12272 peg.3745	97.46	Antiholin-like protein LrgA
2	570	CGAS001 peg.570	236	LrgA-associated membrane protein LrgB	22	3744	DSM 12272 peg.3744	98.72	LrgA-associated membrane protein LrgB
2	571	CGAS001 peg.571	1213	hypothetical protein				0
2	572	CGAS001 peg.572	147	A2-5a orf8; hypothetical protein	11	2962	DSM 12272 peg.2962	99.16	A2-5a orf8; hypothetical protein
2	573	CGAS001 peg.573	236	A2-5a orf9; hypothetical protein	11	2963	DSM 12272 peg.2963	99.15	A2-5a orf9; hypothetical protein
2	574	CGAS001 peg.574	233	hypothetical protein	11	2964	DSM 12272 peg.2964	98.71	hypothetical protein
2	575	CGAS001 peg.575	158	hypothetical protein	11	2965	DSM 12272 peg.2965	100	hypothetical protein
2	576	CGAS001 peg.576	327	hypothetical protein	11	2966	DSM 12272 peg.2966	99.08	hypothetical protein
2	577	CGAS001 peg.577	471	hypothetical protein	11	2967	DSM 12272 peg.2967	100	hypothetical protein
2	578	CGAS001 peg.578	319	Uncharacterized glycosyltransferase YkoT	11	2968	DSM 12272 peg.2968	99.37	Uncharacterized glycosyltransferase YkoT
2	579	CGAS001 peg.579	291	hypothetical protein	11	2969	DSM 12272 peg.2969	99.66	hypothetical protein
2	580	CGAS001 peg.580	180	COG2335: Secreted and surface protein containing fasciclin-like repeats	11	2970	DSM 12272 peg.2970	100	COG2335: Secreted and surface protein containing fasciclin-like repeats
2	581	CGAS001 peg.581	467	COG2078: Uncharacterized ACR	11	2971	DSM 12272 peg.2971	98.71	Extradiol ring-cleavage dioxygenase, class III subunit B-like domain / COG2078: Uncharacterized ACR
2	582	CGAS001 peg.582	40	hypothetical protein	11	2972	DSM 12272 peg.2972	92.31	COG1180: Radical SAM, Pyruvate-formate lyase-activating enzyme like
2	583	CGAS001 peg.583	51	FIG00527411: hypothetical protein	11	2973	DSM 12272 peg.2973	100	FIG00527411: hypothetical protein
2	584	CGAS001 peg.584	233	outer membrane protein CC2294	11	2974	DSM 12272 peg.2974	98.71	outer membrane protein CC2294
2	585	CGAS001 peg.585	418	DNA internalization-related competence protein ComEC/Rec2	11	2975	DSM 12272 peg.2975	99.52	DNA internalization-related competence protein ComEC/Rec2
2	586	CGAS001 peg.586	59	hypothetical protein	11	2976	DSM 12272 peg.2976	97.78	hypothetical protein
2	587	CGAS001 peg.587	229	hypothetical protein	11	2977	DSM 12272 peg.2977	100	hypothetical protein
2	588	CGAS001 peg.588	250	hypothetical protein	11	2978	DSM 12272 peg.2978	98.39	hypothetical protein
2	589	CGAS001 peg.589	129	Uncharacterized protein YaeR with similarity to glyoxylase family	11	2979	DSM 12272 peg.2979	100	Uncharacterized protein YaeR with similarity to glyoxylase family
2	590	CGAS001 peg.590	143	hypothetical protein	11	2980	DSM 12272 peg.2980	100	hypothetical protein
2	591	CGAS001 peg.591	307	hypothetical protein	11	2981	DSM 12272 peg.2981	99.67	hypothetical protein
2	592	CGAS001 peg.592	148	Transcriptional regulator, MarR family	11	2982	DSM 12272 peg.2982	99.32	Transcriptional regulator, MarR family
2	593	CGAS001 peg.593	199	FMN-dependent NADH-azoreductase (EC 1.7.1.6)	11	2983	DSM 12272 peg.2983	99.49	FMN-dependent NADH-azoreductase (EC 1.7.1.6)
2	594	CGAS001 peg.594	252	Flagellar motor rotation protein MotB	11	2984	DSM 12272 peg.2984	98.41	Flagellar motor rotation protein MotB
2	595	CGAS001 peg.595	263	Flagellar motor rotation protein MotA	11	2985	DSM 12272 peg.2985	99.62	Flagellar motor rotation protein MotA
2	596	CGAS001 peg.596	49	hypothetical protein	11	2986	DSM 12272 peg.2986	97.92	hypothetical protein
2	597	CGAS001 peg.597	398	Ferrous iron transporter FeoB	11	2987	DSM 12272 peg.2987	99.16	Ferrous iron transporter FeoB
2	598	CGAS001 peg.598	47	hypothetical protein	11	2989	DSM 12272 peg.2989	100	hypothetical protein
2	599	CGAS001 peg.599	210	no significant homology	11	2990	DSM 12272 peg.2990	100	no significant homology
2	600	CGAS001 peg.600	723	Two-component system sensor histidine kinase	11	2991	DSM 12272 peg.2991	99.17	Two-component system sensor histidine kinase
2	601	CGAS001 peg.601	235	Two-component transcriptional response regulator, OmpR family	11	2992	DSM 12272 peg.2992	99.57	Two-component transcriptional response regulator, OmpR family
2	602	CGAS001 peg.602	550	Bis-ABC ATPase BA5409	11	2993	DSM 12272 peg.2993	99.45	Bis-ABC ATPase BA5409
2	603	CGAS001 peg.603	82	hypothetical protein	11	2994	DSM 12272 peg.2994	96.3	hypothetical protein
2	604	CGAS001 peg.604	627	Lipoteichoic acid synthase LtaS Type IVb	11	2995	DSM 12272 peg.2995	96.49	Lipoteichoic acid synthase LtaS Type IVb
2	605	CGAS001 peg.605	772	hypothetical protein	11	2996	DSM 12272 peg.2996	99.48	hypothetical protein
2	606	CGAS001 peg.606	253	ABC transporter, ATP-binding protein	11	2997	DSM 12272 peg.2997	99.21	ABC transporter, ATP-binding protein
2	607	CGAS001 peg.607	232	Phosphate regulon transcriptional regulatory protein PhoB (SphR)	11	2998	DSM 12272 peg.2998	99.57	Phosphate regulon transcriptional regulatory protein PhoB (SphR)
2	608	CGAS001 peg.608	457	Two-component system sensor histidine kinase	11	2999	DSM 12272 peg.2999	98.25	Two-component system sensor histidine kinase
2	609	CGAS001 peg.609	284	DegV family protein	11	3000	DSM 12272 peg.3000	100	DegV family protein
2	610	CGAS001 peg.610	168	FIG01114059: hypothetical protein	11	3001	DSM 12272 peg.3001	98.8	hypothetical protein
2	611	CGAS001 peg.611	351	Sugar diacid utilization regulator SdaR	11	3002	DSM 12272 peg.3002	99.14	Sugar diacid utilization regulator SdaR
2	612	CGAS001 peg.612	419	D-glycerate transporter (predicted)	11	3003	DSM 12272 peg.3003	100	D-glycerate transporter (predicted)
2	613	CGAS001 peg.613	376	Glycerate kinase (EC 2.7.1.31)	11	3004	DSM 12272 peg.3004	99.2	Glycerate kinase (EC 2.7.1.31)
2	614	CGAS001 peg.614	236	Transcriptional regulator CPF_1694, Crp/Fnr family	11	3005	DSM 12272 peg.3005	100	Transcriptional regulator CPF_1694, Crp/Fnr family
2	615	CGAS001 peg.615	259	Sulfite transporter, NirC family	11	3006	DSM 12272 peg.3006	99.22	Sulfite transporter, NirC family
2	616	CGAS001 peg.616	336	Anaerobic sulfite reductase subunit A	11	3007	DSM 12272 peg.3007	100	Anaerobic sulfite reductase subunit A
2	617	CGAS001 peg.617	264	Anaerobic sulfite reductase subunit B	11	3008	DSM 12272 peg.3008	100	Anaerobic sulfite reductase subunit B
2	618	CGAS001 peg.618	321	Anaerobic sulfite reductase subunit C (EC 1.8.1.-)	11	3009	DSM 12272 peg.3009	100	Anaerobic sulfite reductase subunit C (EC 1.8.1.-)
2	619	CGAS001 peg.619	341	Spore photoproduct lyase (EC 4.1.99.14)	11	3010	DSM 12272 peg.3010	99.41	Spore photoproduct lyase (EC 4.1.99.14)
2	620	CGAS001 peg.620	662	Chitinase Jessie 3	11	3011	DSM 12272 peg.3011	99.24	Chitinase Jessie 3
2	621	CGAS001 peg.621	145	Chitinase (EC 3.2.1.14)	11	3012	DSM 12272 peg.3012	99.31	Chitinase (EC 3.2.1.14)
2	622	CGAS001 peg.622	274	Chitinase (EC 3.2.1.14)	11	3012	DSM 12272 peg.3012	99.63	Chitinase (EC 3.2.1.14)
2	623	CGAS001 peg.623	510	Chitinase (EC 3.2.1.14)	11	3013	DSM 12272 peg.3013	99.41	Chitinase (EC 3.2.1.14)
2	624	CGAS001 peg.624	317	hypothetical protein	11	3014	DSM 12272 peg.3014	98.73	hypothetical protein
2	625	CGAS001 peg.625	50	hypothetical protein	11	3015	DSM 12272 peg.3015	100	hypothetical protein
2	626	CGAS001 peg.626	585	hypothetical protein	11	3016	DSM 12272 peg.3016	97.95	hypothetical protein
2	627	CGAS001 peg.627	368	Transcriptional regulator, Xre family	1	658	DSM 12272 peg.658	34.29	Transcriptional regulator, XRE family
2	628	CGAS001 peg.628	72	Transcriptional regulator, Xre family	11	3017	DSM 12272 peg.3017	94.37	Transcriptional regulator, Xre family
2	629	CGAS001 peg.629	144	hypothetical protein	11	3018	DSM 12272 peg.3018	95.96	hypothetical protein
2	630	CGAS001 peg.630	101	conserved hypothetical protein	11	3019	DSM 12272 peg.3019	99	conserved hypothetical protein
2	631	CGAS001 peg.631	264	Efflux ABC transporter, permease protein	11	3020	DSM 12272 peg.3020	99.24	Efflux ABC transporter, permease protein
2	632	CGAS001 peg.632	273	Daunorubicin resistance transmembrane protein	11	3021	DSM 12272 peg.3021	98.9	Daunorubicin resistance transmembrane protein
2	633	CGAS001 peg.633	334	Efflux ABC transporter, ATP-binding protein	11	3022	DSM 12272 peg.3022	99.7	Efflux ABC transporter, ATP-binding protein
2	634	CGAS001 peg.634	1106	Microbial collagenase (EC 3.4.24.3)	11	3023	DSM 12272 peg.3023	96.65	Microbial collagenase (EC 3.4.24.3)
2	635	CGAS001 peg.635	318	Magnesium and cobalt transport protein CorA	11	3024	DSM 12272 peg.3024	89.27	Magnesium and cobalt transport protein CorA
2	636	CGAS001 peg.636	318	Uncharacterized iron compound ABC uptake transporter, permease protein	11	3025	DSM 12272 peg.3025	98.74	Uncharacterized iron compound ABC uptake transporter, permease protein
2	637	CGAS001 peg.637	338	Uncharacterized iron compound ABC uptake transporter, permease protein	11	3026	DSM 12272 peg.3026	98.52	Uncharacterized iron compound ABC uptake transporter, permease protein
2	638	CGAS001 peg.638	252	Uncharacterized iron compound ABC uptake transporter, ATP-binding protein	11	3027	DSM 12272 peg.3027	99.2	Uncharacterized iron compound ABC uptake transporter, ATP-binding protein
2	639	CGAS001 peg.639	319	hypothetical protein	11	3028	DSM 12272 peg.3028	89.34	Iron compound ABC uptake transporter substrate-binding protein
2	640	CGAS001 peg.640	364	Ribose-phosphate pyrophosphokinase (EC 2.7.6.1)	11	3029	DSM 12272 peg.3029	99.17	Ribose-phosphate pyrophosphokinase (EC 2.7.6.1)
2	641	CGAS001 peg.641	585	Urocanate reductase (EC 1.3.99.33)	11	3030	DSM 12272 peg.3030	98.29	Urocanate reductase (EC 1.3.99.33)
2	642	CGAS001 peg.642	771	hypothetical protein	11	3031	DSM 12272 peg.3031	97.27	hypothetical protein
2	643	CGAS001 peg.643	342	Adenosine deaminase (EC 3.5.4.4)	11	3032	DSM 12272 peg.3032	95.89	Adenosine deaminase (EC 3.5.4.4)
2	644	CGAS001 peg.644	669	Kup system potassium uptake protein	11	3034	DSM 12272 peg.3034	98.35	Kup system potassium uptake protein
2	645	CGAS001 peg.645	69	hypothetical protein	11	3035	DSM 12272 peg.3035	90	hypothetical protein
2	646	CGAS001 peg.646	221	hypothetical protein	11	3036	DSM 12272 peg.3036	87.56	hypothetical protein
2	647	CGAS001 peg.647	45	hypothetical protein	11	3037	DSM 12272 peg.3037	92.5	hypothetical protein
2	648	CGAS001 peg.648	144	hypothetical protein	11	3037	DSM 12272 peg.3037	92.36	hypothetical protein
2	649	CGAS001 peg.649	258	hypothetical protein	11	3037	DSM 12272 peg.3037	77.21	hypothetical protein
2	650	CGAS001 peg.650	388	SAM-dependent methyltransferase	11	3039	DSM 12272 peg.3039	99.48	SAM-dependent methyltransferase
2	651	CGAS001 peg.651	461	L,D-transpeptidase	11	3040	DSM 12272 peg.3040	98.26	L,D-transpeptidase
2	652	CGAS001 peg.652	97	hypothetical protein	11	3041	DSM 12272 peg.3041	100	hypothetical protein
2	653	CGAS001 peg.653	278	Endonuclease IV (EC 3.1.21.2)	11	3042	DSM 12272 peg.3042	98.56	Endonuclease IV (EC 3.1.21.2)
2	654	CGAS001 peg.654	407	Tripeptide aminopeptidase (EC 3.4.11.4)	11	3043	DSM 12272 peg.3043	98.28	Tripeptide aminopeptidase (EC 3.4.11.4)
2	655	CGAS001 peg.655	71	hypothetical protein				0
2	656	CGAS001 peg.656	87	hypothetical protein				0
2	657	CGAS001 peg.657	63	Bis(5'-nucleosyl)-tetraphosphatase (asymmetrical) (EC 3.6.1.17)	3	1798	DSM 12272 peg.1798	86.96	hypothetical protein
2	658	CGAS001 peg.658	54	hypothetical protein	3	1798	DSM 12272 peg.1798	88.89	hypothetical protein
2	659	CGAS001 peg.659	2296	alpha-amylase (EC 3.2.1.1) @ Pullulanase (EC 3.2.1.41)	3	1797	DSM 12272 peg.1797	96.79	alpha-amylase (EC 3.2.1.1) @ Pullulanase (EC 3.2.1.41)
2	660	CGAS001 peg.660	42	hypothetical protein	3	1796	DSM 12272 peg.1796	97.56	hypothetical protein
2	661	CGAS001 peg.661	179	Isochorismatase (EC 3.3.2.1)	3	1795	DSM 12272 peg.1795	96.02	Isochorismatase (EC 3.3.2.1)
2	662	CGAS001 peg.662	40	hypothetical protein				0
2	663	CGAS001 peg.663	367	beta-lactamase	3	1794	DSM 12272 peg.1794	96.99	beta-lactamase
2	664	CGAS001 peg.664	338	Beta-lactamase class C-like and penicillin binding proteins (PBPs) superfamily	3	1793	DSM 12272 peg.1793	99.41	Beta-lactamase class C-like and penicillin binding proteins (PBPs) superfamily
2	665	CGAS001 peg.665	231	hypothetical protein	17	3510	DSM 12272 peg.3510	91.04	hypothetical protein
2	666	CGAS001 peg.666	265	Histidinol-phosphatase-related protein	3	1789	DSM 12272 peg.1789	98.11	Histidinol-phosphatase-related protein
2	667	CGAS001 peg.667	300	D-alanine--D-alanine ligase (EC 6.3.2.4)	3	1788	DSM 12272 peg.1788	99.67	D-alanine--D-alanine ligase (EC 6.3.2.4)
2	668	CGAS001 peg.668	488	Transcriptional regulator, GntR family domain / Aspartate aminotransferase (EC 2.6.1.1)	3	1787	DSM 12272 peg.1787	99.79	Transcriptional regulator, GntR family domain / Aspartate aminotransferase (EC 2.6.1.1)
2	669	CGAS001 peg.669	123	hypothetical protein	3	1786	DSM 12272 peg.1786	100	hypothetical protein
2	670	CGAS001 peg.670	50	hypothetical protein	3	1785	DSM 12272 peg.1785	100	hypothetical protein
2	671	CGAS001 peg.671	240	Transcriptional regulator, PadR family	3	1784	DSM 12272 peg.1784	98.74	Transcriptional regulator, PadR family
2	672	CGAS001 peg.672	249	Efflux ABC transporter, ATP-binding protein	3	1783	DSM 12272 peg.1783	93.55	Efflux ABC transporter, ATP-binding protein
2	673	CGAS001 peg.673	249	Export ABC transporter permease protein	3	1782	DSM 12272 peg.1782	93.15	hypothetical protein
2	674	CGAS001 peg.674	340	hypothetical protein	3	1781	DSM 12272 peg.1781	92.63	ABC-type multidrug transport system, permease component
2	675	CGAS001 peg.675	162	hypothetical protein	3	1780	DSM 12272 peg.1780	95.65	hypothetical protein
2	676	CGAS001 peg.676	71	Cold shock protein of CSP family	3	1779	DSM 12272 peg.1779	97.14	Cold shock protein of CSP family
2	677	CGAS001 peg.677	69	conserved domain protein	3	1778	DSM 12272 peg.1778	100	conserved domain protein
2	678	CGAS001 peg.678	127	Superoxide reductase (EC 1.15.1.2)	3	1777	DSM 12272 peg.1777	96.03	Superoxide reductase (EC 1.15.1.2)
2	679	CGAS001 peg.679	1062	DNA/RNA helicases, SNF2 family	3	1776	DSM 12272 peg.1776	97.55	DNA/RNA helicases, SNF2 family
2	680	CGAS001 peg.680	301	hypothetical protein	3	1775	DSM 12272 peg.1775	99.33	hypothetical protein
2	681	CGAS001 peg.681	109	hypothetical protein	3	1774	DSM 12272 peg.1774	97.22	hypothetical protein
2	682	CGAS001 peg.682	316	hypothetical protein	3	1773	DSM 12272 peg.1773	96.83	hypothetical protein
2	683	CGAS001 peg.683	213	Leucyl/phenylalanyl-tRNA--protein transferase (EC 2.3.2.6)	3	1772	DSM 12272 peg.1772	98.58	Leucyl/phenylalanyl-tRNA--protein transferase (EC 2.3.2.6)
2	684	CGAS001 peg.684	250	Probable DNA polymerase III epsilon chain	3	1771	DSM 12272 peg.1771	98.39	Probable DNA polymerase III epsilon chain
2	685	CGAS001 peg.685	39	hypothetical protein	3	1770	DSM 12272 peg.1770	86.84	hypothetical protein
2	686	CGAS001 peg.686	185	Pyruvate formate-lyase (EC 2.3.1.54)	3	1769	DSM 12272 peg.1769	97.56	Pyruvate formate-lyase (EC 2.3.1.54)
2	687	CGAS001 peg.687	277	4-deoxy-L-threo-5-hexosulose-uronate ketol-isomerase (EC 5.3.1.17)				0
2	688	CGAS001 peg.688	397	Unsaturated chondroitin disaccharide hydrolase (EC 3.2.1.180)				0
2	689	CGAS001 peg.689	165	PTS system, hyaluronate-oligosaccharide-specific IIB component	5	2226	DSM 12272 peg.2226	50.93	PTS system, N-acetylgalactosamine-specific IIB component
2	690	CGAS001 peg.690	261	PTS system, hyaluronate-oligosaccharide-specific IIC component	5	2227	DSM 12272 peg.2227	36.68	PTS system, N-acetylgalactosamine-specific IIC component
2	691	CGAS001 peg.691	270	PTS system, hyaluronate-oligosaccharide-specific IID component	5	2228	DSM 12272 peg.2228	39.16	PTS system, N-acetylgalactosamine-specific IID component
2	692	CGAS001 peg.692	137	PTS system, N-acetylgalactosamine- and galactosamine-specific IIA component (EC 2.7.1.69)	18	3564	DSM 12272 peg.3564	27.88	hypothetical protein
2	693	CGAS001 peg.693	92	hypothetical protein				0
2	694	CGAS001 peg.694	260	2-dehydro-3-deoxy-D-gluconate 5-dehydrogenase (EC 1.1.1.127) @ 2-deoxy-D-gluconate 3-dehydrogenase (EC 1.1.1.125)	3	1734	DSM 12272 peg.1734	37.8	3-oxoacyl-[acyl-carrier protein] reductase (EC 1.1.1.100), FadG
2	695	CGAS001 peg.695	216	4-hydroxy-2-oxoglutarate aldolase (EC 4.1.3.16) @ 2-dehydro-3-deoxyphosphogluconate aldolase (EC 4.1.2.14)				0
2	696	CGAS001 peg.696	339	2-dehydro-3-deoxygluconokinase (EC 2.7.1.45)				0
2	697	CGAS001 peg.697	675	Oligohyaluronate lyase (EC 4.2.2.-)				0
2	698	CGAS001 peg.698	337	Transcriptional regulator RegR, rpressor of hyaluronate and KDG utilization	9	2766	DSM 12272 peg.2766	31.38	Ribose operon repressor
2	699	CGAS001 peg.699	744	Pyruvate formate-lyase (EC 2.3.1.54)	3	1769	DSM 12272 peg.1769	100	Pyruvate formate-lyase (EC 2.3.1.54)
2	700	CGAS001 peg.700	191	Trypanothione synthetase domain protein	3	1768	DSM 12272 peg.1768	99.47	Trypanothione synthetase domain protein
2	701	CGAS001 peg.701	284	hypothetical protein	3	1767	DSM 12272 peg.1767	99.65	hypothetical protein
2	702	CGAS001 peg.702	247	FMN reductase [NAD(P)H] (EC 1.5.1.39)	3	1766	DSM 12272 peg.1766	98.78	FMN reductase [NAD(P)H] (EC 1.5.1.39)
2	703	CGAS001 peg.703	330	FIG00522556: hypothetical protein	3	1765	DSM 12272 peg.1765	91.19	FIG00522556: hypothetical protein
2	704	CGAS001 peg.704	395	L,L-diaminopimelate aminotransferase (EC 2.6.1.83)	3	1764	DSM 12272 peg.1764	99.75	L,L-diaminopimelate aminotransferase (EC 2.6.1.83)
2	705	CGAS001 peg.705	284	Diaminopimelate epimerase (EC 5.1.1.7)	3	1763	DSM 12272 peg.1763	98.23	Diaminopimelate epimerase (EC 5.1.1.7)
2	706	CGAS001 peg.706	139	hypothetical protein	3	1762	DSM 12272 peg.1762	97.1	hypothetical protein
2	707	CGAS001 peg.707	180	hypothetical protein	3	1761	DSM 12272 peg.1761	100	hypothetical protein
2	708	CGAS001 peg.708	162	Conserved protein, permease-related	3	1760	DSM 12272 peg.1760	98.76	hypothetical protein
2	709	CGAS001 peg.709	168	Free methionine-(R)-sulfoxide reductase, contains GAF domain	3	1759	DSM 12272 peg.1759	100	Free methionine-(R)-sulfoxide reductase, contains GAF domain
2	710	CGAS001 peg.710	80	hypothetical protein	3	1758	DSM 12272 peg.1758	97.47	hypothetical protein
2	711	CGAS001 peg.711	112	hypothetical protein	3	1757	DSM 12272 peg.1757	97.3	hypothetical protein
2	712	CGAS001 peg.712	137	putative membrane protein	3	1756	DSM 12272 peg.1756	98.29	putative membrane protein
2	713	CGAS001 peg.713	134	Histone acetyltransferase HPA2 and related acetyltransferases	3	1755	DSM 12272 peg.1755	94.74	Histone acetyltransferase HPA2 and related acetyltransferases
2	714	CGAS001 peg.714	287	Muramoyltetrapeptide carboxypeptidase (EC 3.4.17.13)	3	1753	DSM 12272 peg.1753	96.85	Muramoyltetrapeptide carboxypeptidase (EC 3.4.17.13)
2	715	CGAS001 peg.715	206	Superoxide dismutase [Mn] (EC 1.15.1.1)	3	1752	DSM 12272 peg.1752	98.53	Superoxide dismutase [Mn] (EC 1.15.1.1)
2	716	CGAS001 peg.716	66	hypothetical protein	3	1751	DSM 12272 peg.1751	100	hypothetical protein
2	717	CGAS001 peg.717	78	FIG00512781: hypothetical protein	3	1750	DSM 12272 peg.1750	98.7	FIG00512781: hypothetical protein
2	718	CGAS001 peg.718	463	Multi antimicrobial extrusion protein (Na(+)/drug antiporter), MATE family of MDR efflux pumps	3	1749	DSM 12272 peg.1749	98.92	Multi antimicrobial extrusion protein (Na(+)/drug antiporter), MATE family of MDR efflux pumps
2	719	CGAS001 peg.719	613	Chitinase (EC 3.2.1.14)	3	1748	DSM 12272 peg.1748	98.2	Chitinase (EC 3.2.1.14)
2	720	CGAS001 peg.720	378	hypothetical protein	3	1747	DSM 12272 peg.1747	98.94	hypothetical protein
2	721	CGAS001 peg.721	341	Electron transport complex protein RnfC	3	1746	DSM 12272 peg.1746	96.76	Electron transport complex protein RnfC
2	722	CGAS001 peg.722	298	Electron transport complex protein RnfD	3	1745	DSM 12272 peg.1745	98.32	Electron transport complex protein RnfD
2	723	CGAS001 peg.723	203	Electron transport complex protein RnfG	3	1744	DSM 12272 peg.1744	100	Electron transport complex protein RnfG
2	724	CGAS001 peg.724	240	Electron transport complex protein RnfE	3	1743	DSM 12272 peg.1743	99.58	Electron transport complex protein RnfE
2	725	CGAS001 peg.725	193	Electron transport complex protein RnfA	3	1742	DSM 12272 peg.1742	100	Electron transport complex protein RnfA
2	726	CGAS001 peg.726	265	Electron transport complex protein RnfB	3	1741	DSM 12272 peg.1741	100	Electron transport complex protein RnfB
2	727	CGAS001 peg.727	138	hypothetical protein	3	1740	DSM 12272 peg.1740	96.77	hypothetical protein
2	728	CGAS001 peg.728	151	Transcriptional regulator of fatty acid biosynthesis FabT	3	1739	DSM 12272 peg.1739	99.33	Transcriptional regulator of fatty acid biosynthesis FabT
2	729	CGAS001 peg.729	325	3-oxoacyl-[acyl-carrier-protein] synthase, KASIII (EC 2.3.1.180)	3	1738	DSM 12272 peg.1738	98.77	3-oxoacyl-[acyl-carrier-protein] synthase, KASIII (EC 2.3.1.180)
2	730	CGAS001 peg.730	74	Acyl carrier protein	3	1737	DSM 12272 peg.1737	100	Acyl carrier protein
2	731	CGAS001 peg.731	314	Enoyl-[acyl-carrier-protein] reductase [FMN, NADH] (EC 1.3.1.9), FabK => refractory to triclosan	3	1736	DSM 12272 peg.1736	100	Enoyl-[acyl-carrier-protein] reductase [FMN, NADH] (EC 1.3.1.9), FabK => refractory to triclosan
2	732	CGAS001 peg.732	314	Malonyl CoA-acyl carrier protein transacylase (EC 2.3.1.39)	3	1735	DSM 12272 peg.1735	99.68	Malonyl CoA-acyl carrier protein transacylase (EC 2.3.1.39)
2	733	CGAS001 peg.733	247	3-oxoacyl-[acyl-carrier protein] reductase (EC 1.1.1.100), FadG	3	1734	DSM 12272 peg.1734	98.37	3-oxoacyl-[acyl-carrier protein] reductase (EC 1.1.1.100), FadG
2	734	CGAS001 peg.734	411	3-oxoacyl-[acyl-carrier-protein] synthase, KASII (EC 2.3.1.179)	3	1733	DSM 12272 peg.1733	99.27	3-oxoacyl-[acyl-carrier-protein] synthase, KASII (EC 2.3.1.179)
2	735	CGAS001 peg.735	163	Biotin carboxyl carrier protein of acetyl-CoA carboxylase	3	1732	DSM 12272 peg.1732	100	Biotin carboxyl carrier protein of acetyl-CoA carboxylase
2	736	CGAS001 peg.736	141	3-hydroxyacyl-[acyl-carrier-protein] dehydratase, FabZ form (EC 4.2.1.59)	3	1731	DSM 12272 peg.1731	100	3-hydroxyacyl-[acyl-carrier-protein] dehydratase, FabZ form (EC 4.2.1.59)
2	737	CGAS001 peg.737	451	Biotin carboxylase of acetyl-CoA carboxylase (EC 6.3.4.14)	3	1730	DSM 12272 peg.1730	100	Biotin carboxylase of acetyl-CoA carboxylase (EC 6.3.4.14)
2	738	CGAS001 peg.738	292	Acetyl-coenzyme A carboxyl transferase beta chain (EC 6.4.1.2)	3	1729	DSM 12272 peg.1729	100	Acetyl-coenzyme A carboxyl transferase beta chain (EC 6.4.1.2)
2	739	CGAS001 peg.739	272	Acetyl-coenzyme A carboxyl transferase alpha chain (EC 6.4.1.2)	3	1728	DSM 12272 peg.1728	100	Acetyl-coenzyme A carboxyl transferase alpha chain (EC 6.4.1.2)
2	740	CGAS001 peg.740	876	Acetaldehyde dehydrogenase (EC 1.2.1.10) / Alcohol dehydrogenase (EC 1.1.1.1)	3	1727	DSM 12272 peg.1727	99.77	Acetaldehyde dehydrogenase (EC 1.2.1.10) / Alcohol dehydrogenase (EC 1.1.1.1)
2	741	CGAS001 peg.741	244	hypothetical protein	3	1726	DSM 12272 peg.1726	95.22	hypothetical protein
2	742	CGAS001 peg.742	100	Phage replication initiation protein	3	1726	DSM 12272 peg.1726	98.99	hypothetical protein
2	743	CGAS001 peg.743	423	Replication-associated recombination protein RarA	3	1725	DSM 12272 peg.1725	98.82	Replication-associated recombination protein RarA
2	744	CGAS001 peg.744	152	Iron-sulfur cluster regulator IscR	3	1724	DSM 12272 peg.1724	100	Iron-sulfur cluster regulator IscR
2	745	CGAS001 peg.745	394	Cysteine desulfurase (EC 2.8.1.7)	3	1723	DSM 12272 peg.1723	99.49	Cysteine desulfurase (EC 2.8.1.7)
2	746	CGAS001 peg.746	146	Iron-sulfur cluster assembly scaffold protein IscU/NifU-like	3	1722	DSM 12272 peg.1722	100	Iron-sulfur cluster assembly scaffold protein IscU/NifU-like
2	747	CGAS001 peg.747	359	tRNA-specific 2-thiouridylase MnmA (EC 2.8.1.13)	3	1721	DSM 12272 peg.1721	99.44	tRNA-specific 2-thiouridylase MnmA (EC 2.8.1.13)
2	748	CGAS001 peg.748	167	hypothetical protein	3	1720	DSM 12272 peg.1720	98.8	conserved hypothetical protein
2	749	CGAS001 peg.749	344	hypothetical protein	3	1719	DSM 12272 peg.1719	99.71	hypothetical protein
2	750	CGAS001 peg.750	880	Alanyl-tRNA synthetase (EC 6.1.1.7)	3	1718	DSM 12272 peg.1718	99.54	Alanyl-tRNA synthetase (EC 6.1.1.7)
2	751	CGAS001 peg.751	86	UPF0297 protein YrzL	3	1717	DSM 12272 peg.1717	100	UPF0297 protein YrzL
2	752	CGAS001 peg.752	145	Putative pre-16S rRNA nuclease YqgF	3	1716	DSM 12272 peg.1716	100	Putative pre-16S rRNA nuclease YqgF
2	753	CGAS001 peg.753	90	hypothetical protein	3	1715	DSM 12272 peg.1715	100	hypothetical protein
2	754	CGAS001 peg.754	153	Ferric uptake regulation protein FUR	3	1714	DSM 12272 peg.1714	100	Ferric uptake regulation protein FUR
2	755	CGAS001 peg.755	556	Ribonuclease J (endonuclease and 5' exonuclease)	3	1713	DSM 12272 peg.1713	99.64	Ribonuclease J (endonuclease and 5' exonuclease)
2	756	CGAS001 peg.756	609	GTP-binding protein TypA/BipA	3	1712	DSM 12272 peg.1712	100	GTP-binding protein TypA/BipA
2	757	CGAS001 peg.757	341	Murein endolytic transglycosylase MltG	3	1711	DSM 12272 peg.1711	99.41	Murein endolytic transglycosylase MltG
2	758	CGAS001 peg.758	215	FIG011945: O-methyltransferase family protein	3	1710	DSM 12272 peg.1710	99.53	FIG011945: O-methyltransferase family protein
2	759	CGAS001 peg.759	412	Uncharacterized protease YrrO	3	1709	DSM 12272 peg.1709	99.51	Uncharacterized protease YrrO
2	760	CGAS001 peg.760	206	Uridine kinase (EC 2.7.1.48)	3	1708	DSM 12272 peg.1708	99.51	Uridine kinase (EC 2.7.1.48)
2	761	CGAS001 peg.761	541	hypothetical protein	3	1707	DSM 12272 peg.1707	99.81	hypothetical protein
2	762	CGAS001 peg.762	232	RNA polymerase sporulation specific sigma factor SigK	3	1706	DSM 12272 peg.1706	100	RNA polymerase sporulation specific sigma factor SigK
2	763	CGAS001 peg.763	352	Twitching motility protein PilT	3	1705	DSM 12272 peg.1705	100	Twitching motility protein PilT
2	764	CGAS001 peg.764	58	hypothetical protein	3	1704	DSM 12272 peg.1704	100	hypothetical protein
2	765	CGAS001 peg.765	376	Cell division protein FtsZ	3	1702	DSM 12272 peg.1702	99.2	Cell division protein FtsZ
2	766	CGAS001 peg.766	266	Sporulation sigma-E factor processing peptidase (SpoIIGA)	3	1701	DSM 12272 peg.1701	100	Sporulation sigma-E factor processing peptidase (SpoIIGA)
2	767	CGAS001 peg.767	236	RNA polymerase sporulation specific sigma factor SigE	3	1700	DSM 12272 peg.1700	100	RNA polymerase sporulation specific sigma factor SigE
2	768	CGAS001 peg.768	260	RNA polymerase sporulation specific sigma factor SigG	3	1699	DSM 12272 peg.1699	100	RNA polymerase sporulation specific sigma factor SigG
2	769	CGAS001 peg.769	107	conserved hypothetical protein	3	1698	DSM 12272 peg.1698	100	conserved hypothetical protein
2	770	CGAS001 peg.770	153	Ribonucleotide reductase transcriptional regulator NrdR	3	1697	DSM 12272 peg.1697	100	Ribonucleotide reductase transcriptional regulator NrdR
2	771	CGAS001 peg.771	246	FIG00003370: Multicopper polyphenol oxidase	3	1696	DSM 12272 peg.1696	97.55	FIG00003370: Multicopper polyphenol oxidase
2	772	CGAS001 peg.772	234	Phosphate regulon transcriptional regulatory protein PhoB (SphR)	3	1695	DSM 12272 peg.1695	100	Phosphate regulon transcriptional regulatory protein PhoB (SphR)
2	773	CGAS001 peg.773	562	Phosphate regulon sensor protein PhoR (SphS) (EC 2.7.13.3)	3	1694	DSM 12272 peg.1694	99.29	Phosphate regulon sensor protein PhoR (SphS) (EC 2.7.13.3)
2	774	CGAS001 peg.774	281	Phosphate ABC transporter, substrate-binding protein PstS (TC 3.A.1.7.1)	3	1693	DSM 12272 peg.1693	99.29	Phosphate ABC transporter, substrate-binding protein PstS (TC 3.A.1.7.1)
2	775	CGAS001 peg.775	278	Phosphate ABC transporter, substrate-binding protein PstS (TC 3.A.1.7.1)	3	1692	DSM 12272 peg.1692	100	Phosphate ABC transporter, substrate-binding protein PstS (TC 3.A.1.7.1)
2	776	CGAS001 peg.776	297	Phosphate ABC transporter, permease protein PstC (TC 3.A.1.7.1)	3	1691	DSM 12272 peg.1691	98.99	Phosphate ABC transporter, permease protein PstC (TC 3.A.1.7.1)
2	777	CGAS001 peg.777	275	Phosphate ABC transporter, permease protein PstA (TC 3.A.1.7.1)	3	1690	DSM 12272 peg.1690	99.64	Phosphate ABC transporter, permease protein PstA (TC 3.A.1.7.1)
2	778	CGAS001 peg.778	255	Phosphate ABC transporter, ATP-binding protein PstB (TC 3.A.1.7.1)	3	1689	DSM 12272 peg.1689	100	Phosphate ABC transporter, ATP-binding protein PstB (TC 3.A.1.7.1)
2	779	CGAS001 peg.779	215	Phosphate transport system regulatory protein PhoU	3	1688	DSM 12272 peg.1688	92.99	Phosphate transport system regulatory protein PhoU
2	780	CGAS001 peg.780	446	Fe-S oxidoreductase, related to NifB/MoaA family with PDZ N-terminal domain	3	1687	DSM 12272 peg.1687	100	Fe-S oxidoreductase, related to NifB/MoaA family with PDZ N-terminal domain
2	781	CGAS001 peg.781	439	GTP-binding protein EngA	3	1686	DSM 12272 peg.1686	100	GTP-binding protein EngA
2	782	CGAS001 peg.782	331	Glycerol-3-phosphate dehydrogenase [NAD(P)+] (EC 1.1.1.94)	3	1685	DSM 12272 peg.1685	99.09	Glycerol-3-phosphate dehydrogenase [NAD(P)+] (EC 1.1.1.94)
2	783	CGAS001 peg.783	493	Stage IV sporulation protein A	3	1684	DSM 12272 peg.1684	100	Stage IV sporulation protein A
2	784	CGAS001 peg.784	133	putative plasmid-related protein	3	1683	DSM 12272 peg.1683	99.24	putative plasmid-related protein
2	785	CGAS001 peg.785	323	L-asparaginase (EC 3.5.1.1)	3	1682	DSM 12272 peg.1682	99.38	L-asparaginase (EC 3.5.1.1)
2	786	CGAS001 peg.786	294	UPF0701 protein YicC	3	1681	DSM 12272 peg.1681	99.66	UPF0701 protein YicC
2	787	CGAS001 peg.787	90	UPF0296 protein YlzA	3	1680	DSM 12272 peg.1680	100	UPF0296 protein YlzA
2	788	CGAS001 peg.788	213	Guanylate kinase (EC 2.7.4.8)	3	1679	DSM 12272 peg.1679	100	Guanylate kinase (EC 2.7.4.8)
2	789	CGAS001 peg.789	79	DNA-directed RNA polymerase omega subunit (EC 2.7.7.6)	3	1678	DSM 12272 peg.1678	100	DNA-directed RNA polymerase omega subunit (EC 2.7.7.6)
2	790	CGAS001 peg.790	400	Phosphopantothenoylcysteine decarboxylase (EC 4.1.1.36) / Phosphopantothenoylcysteine synthetase (EC 6.3.2.5)	3	1677	DSM 12272 peg.1677	100	Phosphopantothenoylcysteine decarboxylase (EC 4.1.1.36) / Phosphopantothenoylcysteine synthetase (EC 6.3.2.5)
2	791	CGAS001 peg.791	734	Helicase PriA essential for oriC/DnaA-independent DNA replication	3	1676	DSM 12272 peg.1676	98.77	Helicase PriA essential for oriC/DnaA-independent DNA replication
2	792	CGAS001 peg.792	148	Peptide deformylase (EC 3.5.1.88)	3	1675	DSM 12272 peg.1675	98.64	Peptide deformylase (EC 3.5.1.88)
2	793	CGAS001 peg.793	309	Methionyl-tRNA formyltransferase (EC 2.1.2.9)	3	1674	DSM 12272 peg.1674	99.03	Methionyl-tRNA formyltransferase (EC 2.1.2.9)
2	794	CGAS001 peg.794	227	Putative membrane protease YugP	3	1673	DSM 12272 peg.1673	100	Putative membrane protease YugP
2	795	CGAS001 peg.795	440	16S rRNA (cytosine(967)-C(5))-methyltransferase (EC 2.1.1.176)	3	1672	DSM 12272 peg.1672	100	16S rRNA (cytosine(967)-C(5))-methyltransferase (EC 2.1.1.176)
2	796	CGAS001 peg.796	344	23S rRNA (adenine(2503)-C(2))-methyltransferase @ tRNA (adenine(37)-C(2))-methyltransferase (EC 2.1.1.192)	3	1671	DSM 12272 peg.1671	99.71	23S rRNA (adenine(2503)-C(2))-methyltransferase @ tRNA (adenine(37)-C(2))-methyltransferase (EC 2.1.1.192)
2	797	CGAS001 peg.797	240	Protein serine/threonine phosphatase PrpC, regulation of stationary phase	3	1670	DSM 12272 peg.1670	100	Protein serine/threonine phosphatase PrpC, regulation of stationary phase
2	798	CGAS001 peg.798	672	Serine/threonine protein kinase PrkC, regulator of stationary phase	3	1669	DSM 12272 peg.1669	96.56	Serine/threonine protein kinase PrkC, regulator of stationary phase
2	799	CGAS001 peg.799	290	Ribosome small subunit biogenesis RbfA-release protein RsgA	3	1668	DSM 12272 peg.1668	99.65	Ribosome small subunit biogenesis RbfA-release protein RsgA
2	800	CGAS001 peg.800	216	Ribulose-phosphate 3-epimerase (EC 5.1.3.1)	3	1667	DSM 12272 peg.1667	95.81	Ribulose-phosphate 3-epimerase (EC 5.1.3.1)
2	801	CGAS001 peg.801	212	Thiamin pyrophosphokinase (EC 2.7.6.2)	3	1666	DSM 12272 peg.1666	97.63	Thiamin pyrophosphokinase (EC 2.7.6.2)
2	802	CGAS001 peg.802	64	LSU ribosomal protein L28p @ LSU ribosomal protein L28p, zinc-dependent	3	1665	DSM 12272 peg.1665	100	LSU ribosomal protein L28p @ LSU ribosomal protein L28p, zinc-dependent
2	803	CGAS001 peg.803	117	FIG001802: Putative alkaline-shock protein	3	1664	DSM 12272 peg.1664	100	FIG001802: Putative alkaline-shock protein
2	804	CGAS001 peg.804	548	Dihydroxyacetone kinase-like protein, phosphatase domain / Dihydroxyacetone kinase-like protein, kinase domain	3	1663	DSM 12272 peg.1663	99.27	Dihydroxyacetone kinase-like protein, phosphatase domain / Dihydroxyacetone kinase-like protein, kinase domain
2	805	CGAS001 peg.805	677	ATP-dependent DNA helicase RecG (EC 3.6.4.12)	3	1662	DSM 12272 peg.1662	99.56	ATP-dependent DNA helicase RecG (EC 3.6.4.12)
2	806	CGAS001 peg.806	184	16S rRNA (guanine(966)-N(2))-methyltransferase (EC 2.1.1.171)	3	1661	DSM 12272 peg.1661	99.45	16S rRNA (guanine(966)-N(2))-methyltransferase (EC 2.1.1.171)
2	807	CGAS001 peg.807	160	Phosphopantetheine adenylyltransferase (EC 2.7.7.3)	3	1660	DSM 12272 peg.1660	100	Phosphopantetheine adenylyltransferase (EC 2.7.7.3)
2	808	CGAS001 peg.808	179	Cell division initiation protein	3	1659	DSM 12272 peg.1659	98.88	Cell division initiation protein
2	809	CGAS001 peg.809	395	hypothetical protein	3	1658	DSM 12272 peg.1658	99.49	hypothetical protein
2	810	CGAS001 peg.810	402	UPF0348 protein family	3	1657	DSM 12272 peg.1657	98.75	UPF0348 protein family
2	811	CGAS001 peg.811	334	Phosphate acetyltransferase (EC 2.3.1.8)	3	1656	DSM 12272 peg.1656	100	Phosphate acetyltransferase (EC 2.3.1.8)
2	812	CGAS001 peg.812	398	Acetate kinase (EC 2.7.2.1)	3	1655	DSM 12272 peg.1655	99.75	Acetate kinase (EC 2.7.2.1)
2	813	CGAS001 peg.813	169	FIG01269488: protein, clustered with ribosomal protein L32p	3	1654	DSM 12272 peg.1654	100	FIG01269488: protein, clustered with ribosomal protein L32p
2	814	CGAS001 peg.814	62	LSU ribosomal protein L32p @ LSU ribosomal protein L32p, zinc-dependent	3	1653	DSM 12272 peg.1653	100	LSU ribosomal protein L32p @ LSU ribosomal protein L32p, zinc-dependent
2	815	CGAS001 peg.815	334	Phosphate:acyl-ACP acyltransferase PlsX (EC 2.3.1.n2)	3	1652	DSM 12272 peg.1652	100	Phosphate:acyl-ACP acyltransferase PlsX (EC 2.3.1.n2)
2	816	CGAS001 peg.816	76	Acyl carrier protein	3	1651	DSM 12272 peg.1651	100	Acyl carrier protein
2	817	CGAS001 peg.817	233	Ribonuclease III (EC 3.1.26.3)	3	1650	DSM 12272 peg.1650	100	Ribonuclease III (EC 3.1.26.3)
2	818	CGAS001 peg.818	344	Radical SAM domain protein	3	1649	DSM 12272 peg.1649	99.42	Radical SAM domain protein
2	819	CGAS001 peg.819	32	hypothetical protein	3	1648	DSM 12272 peg.1648	100	hypothetical protein
2	820	CGAS001 peg.820	1188	Chromosome partition protein smc	3	1647	DSM 12272 peg.1647	99.58	Chromosome partition protein smc
2	821	CGAS001 peg.821	304	Signal recognition particle receptor FtsY	3	1646	DSM 12272 peg.1646	100	Signal recognition particle receptor FtsY
2	822	CGAS001 peg.822	110	Signal recognition particle associated protein	3	1645	DSM 12272 peg.1645	100	Signal recognition particle associated protein
2	823	CGAS001 peg.823	451	Signal recognition particle protein Ffh	3	1644	DSM 12272 peg.1644	100	Signal recognition particle protein Ffh
2	824	CGAS001 peg.824	80	SSU ribosomal protein S16p	3	1643	DSM 12272 peg.1643	100	SSU ribosomal protein S16p
2	825	CGAS001 peg.825	80	KH domain RNA binding protein YlqC	3	1642	DSM 12272 peg.1642	100	KH domain RNA binding protein YlqC
2	826	CGAS001 peg.826	166	16S rRNA processing protein RimM	3	1641	DSM 12272 peg.1641	99.39	16S rRNA processing protein RimM
2	827	CGAS001 peg.827	238	tRNA (guanine(37)-N(1))-methyltransferase (EC 2.1.1.228)	3	1640	DSM 12272 peg.1640	97.89	tRNA (guanine(37)-N(1))-methyltransferase (EC 2.1.1.228)
2	828	CGAS001 peg.828	117	LSU ribosomal protein L19p	3	1639	DSM 12272 peg.1639	100	LSU ribosomal protein L19p
2	829	CGAS001 peg.829	321	LSU ribosomal maturation GTPase RbgA (B. subtilis YlqF)	3	1638	DSM 12272 peg.1638	99.69	LSU ribosomal maturation GTPase RbgA (B. subtilis YlqF)
2	830	CGAS001 peg.830	271	Ribonuclease HII (EC 3.1.26.4)	3	1637	DSM 12272 peg.1637	99.63	Ribonuclease HII (EC 3.1.26.4)
2	831	CGAS001 peg.831	124	UPF0102 protein YraN	3	1636	DSM 12272 peg.1636	97.56	UPF0102 protein YraN
2	832	CGAS001 peg.832	507	AAA+ ATPase superfamily protein YifB/ComM, associated with DNA recombination	3	1635	DSM 12272 peg.1635	99.8	AAA+ ATPase superfamily protein YifB/ComM, associated with DNA recombination
2	833	CGAS001 peg.833	351	Rossmann fold nucleotide-binding protein Smf possibly involved in DNA uptake	3	1634	DSM 12272 peg.1634	99.43	Rossmann fold nucleotide-binding protein Smf possibly involved in DNA uptake
2	834	CGAS001 peg.834	697	DNA topoisomerase I (EC 5.99.1.2)	3	1633	DSM 12272 peg.1633	99.71	DNA topoisomerase I (EC 5.99.1.2)
2	835	CGAS001 peg.835	259	GTP-sensing transcriptional pleiotropic repressor CodY	3	1632	DSM 12272 peg.1632	100	GTP-sensing transcriptional pleiotropic repressor CodY
2	836	CGAS001 peg.836	240	SSU ribosomal protein S2p (SAe)	3	1631	DSM 12272 peg.1631	100	SSU ribosomal protein S2p (SAe)
2	837	CGAS001 peg.837	303	Translation elongation factor Ts	3	1630	DSM 12272 peg.1630	100	Translation elongation factor Ts
2	838	CGAS001 peg.838	238	Uridylate kinase (EC 2.7.4.22)	3	1629	DSM 12272 peg.1629	100	Uridylate kinase (EC 2.7.4.22)
2	839	CGAS001 peg.839	184	Ribosome recycling factor	3	1628	DSM 12272 peg.1628	100	Ribosome recycling factor
2	840	CGAS001 peg.840	254	Undecaprenyl diphosphate synthase (EC 2.5.1.31)	3	1627	DSM 12272 peg.1627	99.6	Undecaprenyl diphosphate synthase (EC 2.5.1.31)
2	841	CGAS001 peg.841	265	Phosphatidate cytidylyltransferase (EC 2.7.7.41)	3	1626	DSM 12272 peg.1626	99.24	Phosphatidate cytidylyltransferase (EC 2.7.7.41)
2	842	CGAS001 peg.842	338	Sporulation integral membrane protein YtvI	3	1625	DSM 12272 peg.1625	99.41	Sporulation integral membrane protein YtvI
2	843	CGAS001 peg.843	387	1-deoxy-D-xylulose 5-phosphate reductoisomerase (EC 1.1.1.267)	3	1624	DSM 12272 peg.1624	99.22	1-deoxy-D-xylulose 5-phosphate reductoisomerase (EC 1.1.1.267)
2	844	CGAS001 peg.844	337	Intramembrane protease RasP/YluC, implicated in cell division based on FtsL cleavage	3	1623	DSM 12272 peg.1623	92.86	Intramembrane protease RasP/YluC, implicated in cell division based on FtsL cleavage
2	845	CGAS001 peg.845	350	(E)-4-hydroxy-3-methylbut-2-enyl-diphosphate synthase (flavodoxin) (EC 1.17.7.3)	3	1622	DSM 12272 peg.1622	99.43	(E)-4-hydroxy-3-methylbut-2-enyl-diphosphate synthase (flavodoxin) (EC 1.17.7.3)
2	846	CGAS001 peg.846	1439	DNA polymerase III polC-type (EC 2.7.7.7)	3	1621	DSM 12272 peg.1621	99.58	DNA polymerase III polC-type (EC 2.7.7.7)
2	847	CGAS001 peg.847	181	Bacterial ribosome SSU maturation protein RimP	3	1620	DSM 12272 peg.1620	99.44	Bacterial ribosome SSU maturation protein RimP
2	848	CGAS001 peg.848	371	Transcription termination protein NusA	3	1619	DSM 12272 peg.1619	100	Transcription termination protein NusA
2	849	CGAS001 peg.849	89	COG2740: Predicted nucleic-acid-binding protein implicated in transcription termination	3	1618	DSM 12272 peg.1618	100	COG2740: Predicted nucleic-acid-binding protein implicated in transcription termination
2	850	CGAS001 peg.850	103	ribosomal protein L7Ae family protein	3	1617	DSM 12272 peg.1617	99.02	ribosomal protein L7Ae family protein
2	851	CGAS001 peg.851	686	Translation initiation factor 2	3	1616	DSM 12272 peg.1616	100	Translation initiation factor 2
2	852	CGAS001 peg.852	117	Ribosome-binding factor A	3	1615	DSM 12272 peg.1615	100	Ribosome-binding factor A
2	853	CGAS001 peg.853	325	3'-to-5' oligoribonuclease A, Bacillus type	3	1614	DSM 12272 peg.1614	100	3'-to-5' oligoribonuclease A, Bacillus type
2	854	CGAS001 peg.854	293	tRNA pseudouridine(55) synthase (EC 5.4.99.25)	3	1613	DSM 12272 peg.1613	99.66	tRNA pseudouridine(55) synthase (EC 5.4.99.25)
2	855	CGAS001 peg.855	313	FMN adenylyltransferase (EC 2.7.7.2) / Riboflavin kinase (EC 2.7.1.26)	3	1612	DSM 12272 peg.1612	99.68	FMN adenylyltransferase (EC 2.7.7.2) / Riboflavin kinase (EC 2.7.1.26)
2	856	CGAS001 peg.856	88	SSU ribosomal protein S15p (S13e)	3	1611	DSM 12272 peg.1611	100	SSU ribosomal protein S15p (S13e)
2	857	CGAS001 peg.857	710	Polyribonucleotide nucleotidyltransferase (EC 2.7.7.8)	3	1610	DSM 12272 peg.1610	99.86	Polyribonucleotide nucleotidyltransferase (EC 2.7.7.8)
2	858	CGAS001 peg.858	436	FIG007959: peptidase, M16 family	3	1609	DSM 12272 peg.1609	99.77	FIG007959: peptidase, M16 family
2	859	CGAS001 peg.859	103	FIG007697: hypothetical protein	3	1608	DSM 12272 peg.1608	100	FIG007697: hypothetical protein
2	860	CGAS001 peg.860	404	Aspartokinase (EC 2.7.2.4)	3	1607	DSM 12272 peg.1607	100	Aspartokinase (EC 2.7.2.4)
2	861	CGAS001 peg.861	247	Translocation-enhancing protein TepA	3	1606	DSM 12272 peg.1606	99.59	Translocation-enhancing protein TepA
2	862	CGAS001 peg.862	813	DNA translocase FtsK	3	1605	DSM 12272 peg.1605	99.51	DNA translocase FtsK
2	863	CGAS001 peg.863	446	Ribosomal protein S12p Asp88 (E. coli) methylthiotransferase (EC 2.8.4.4)	3	1604	DSM 12272 peg.1604	100	Ribosomal protein S12p Asp88 (E. coli) methylthiotransferase (EC 2.8.4.4)
2	864	CGAS001 peg.864	197	CDP-diacylglycerol--glycerol-3-phosphate 3-phosphatidyltransferase (EC 2.7.8.5)	3	1603	DSM 12272 peg.1603	100	CDP-diacylglycerol--glycerol-3-phosphate 3-phosphatidyltransferase (EC 2.7.8.5)
2	865	CGAS001 peg.865	361	RecA protein	3	1602	DSM 12272 peg.1602	100	RecA protein
2	866	CGAS001 peg.866	512	Ribonuclease Y	3	1601	DSM 12272 peg.1601	100	Ribonuclease Y
2	867	CGAS001 peg.867	87	Spore core dehydratation and coat assembly protein SpoVS	3	1600	DSM 12272 peg.1600	100	Spore core dehydratation and coat assembly protein SpoVS
2	868	CGAS001 peg.868	87	Phosphotransferase system, phosphocarrier protein HPr	3	1599	DSM 12272 peg.1599	100	Phosphotransferase system, phosphocarrier protein HPr
2	869	CGAS001 peg.869	70	hypothetical protein	3	1598	DSM 12272 peg.1598	100	hypothetical protein
2	870	CGAS001 peg.870	477	Adenylosuccinate lyase (EC 4.3.2.2) @ SAICAR lyase (EC 4.3.2.2)	3	1597	DSM 12272 peg.1597	99.58	Adenylosuccinate lyase (EC 4.3.2.2) @ SAICAR lyase (EC 4.3.2.2)
2	871	CGAS001 peg.871	290	hypothetical protein	3	1596	DSM 12272 peg.1596	98.96	hypothetical protein
2	872	CGAS001 peg.872	171	hypothetical protein	3	1595	DSM 12272 peg.1595	99.41	hypothetical protein
2	873	CGAS001 peg.873	260	histidinol phosphate phosphatase HisJ family	3	1594	DSM 12272 peg.1594	100	histidinol phosphate phosphatase HisJ family
2	874	CGAS001 peg.874	41	hypothetical protein	3	1593	DSM 12272 peg.1593	95	hypothetical protein
2	875	CGAS001 peg.875	43	Transcriptional regulator	3	1592	DSM 12272 peg.1592	90.48	Transcriptional regulator
2	876	CGAS001 peg.876	238	hypothetical protein	3	1591	DSM 12272 peg.1591	98.31	hypothetical protein
2	877	CGAS001 peg.877	297	putative transposase	3	1590	DSM 12272 peg.1590	99.66	putative transposase
2	878	CGAS001 peg.878	696	Cell division transporter, ATP-binding protein FtsE (TC 3.A.5.1.1)	3	1589	DSM 12272 peg.1589	99.71	ABC-type antimicrobial peptide transport system, ATPase component
2	879	CGAS001 peg.879	691	ABC-type antimicrobial peptide transport system, permease component	3	1588	DSM 12272 peg.1588	99.42	ABC-type antimicrobial peptide transport system, permease component
2	880	CGAS001 peg.880	326	hypothetical protein	3	1587	DSM 12272 peg.1587	98.77	hypothetical protein
2	881	CGAS001 peg.881	700	Pyrophosphate-energized proton pump (EC 3.6.1.1)	3	1586	DSM 12272 peg.1586	99.86	Pyrophosphate-energized proton pump (EC 3.6.1.1)
2	882	CGAS001 peg.882	152	hypothetical protein	3	1585	DSM 12272 peg.1585	98.01	hypothetical protein
2	883	CGAS001 peg.883	565	ABC transporter related	3	1584	DSM 12272 peg.1584	98.23	ABC transporter related
2	884	CGAS001 peg.884	306	Putative oxidoreductase SCO7655	3	1583	DSM 12272 peg.1583	99.67	Putative oxidoreductase SCO7655
2	885	CGAS001 peg.885	726	ATP-dependent DNA helicase rep (EC 3.6.1.-)	3	1582	DSM 12272 peg.1582	99.17	hypothetical protein
2	886	CGAS001 peg.886	164	glutathione-regulated potassium-efflux system protein	3	1581	DSM 12272 peg.1581	96.93	glutathione-regulated potassium-efflux system protein
2	887	CGAS001 peg.887	392	beta-glycosyl hydrolase	3	1580	DSM 12272 peg.1580	97.7	beta-glycosyl hydrolase
2	888	CGAS001 peg.888	263	hypothetical protein	3	1579	DSM 12272 peg.1579	98.47	hypothetical protein
2	889	CGAS001 peg.889	52	hypothetical protein	3	1578	DSM 12272 peg.1578	100	hypothetical protein
2	890	CGAS001 peg.890	904	Mg(2+) transport ATPase, P-type (EC 3.6.3.2)	3	1577	DSM 12272 peg.1577	99.45	Mg(2+) transport ATPase, P-type (EC 3.6.3.2)
2	891	CGAS001 peg.891	252	Acetyltransferase, GNAT family	3	1576	DSM 12272 peg.1576	97.61	Acetyltransferase, GNAT family
2	892	CGAS001 peg.892	252	hypothetical protein	3	1575	DSM 12272 peg.1575	96.81	hypothetical protein
2	893	CGAS001 peg.893	209	Metal-dependent hydrolase	3	1574	DSM 12272 peg.1574	99.04	Metal-dependent hydrolase
2	894	CGAS001 peg.894	310	putative membrane protein	3	1573	DSM 12272 peg.1573	99.03	putative membrane protein
2	895	CGAS001 peg.895	233	Conserved Membrane Protein (Archaea)	3	1572	DSM 12272 peg.1572	91.81	putative F pilin acetylation protein
2	896	CGAS001 peg.896	50	hypothetical protein				0
2	897	CGAS001 peg.897	67	M. jannaschii predicted coding region MJ0455	3	1570	DSM 12272 peg.1570	96.97	M. jannaschii predicted coding region MJ0455
2	898	CGAS001 peg.898	77	M. jannaschii predicted coding region MJ0455	3	1570	DSM 12272 peg.1570	94.74	M. jannaschii predicted coding region MJ0455
2	899	CGAS001 peg.899	79	Transcriptional regulator, PadR family	3	1569	DSM 12272 peg.1569	98.72	Transcriptional regulator, PadR family
2	900	CGAS001 peg.900	157	Acetyltransferase	3	1567	DSM 12272 peg.1567	98.08	Acetyltransferase
2	901	CGAS001 peg.901	497	FIG098404: Hypothetical protein	3	1566	DSM 12272 peg.1566	99.8	FIG098404: Hypothetical protein
2	902	CGAS001 peg.902	379	FIG087842: Hypothetical protein	3	1565	DSM 12272 peg.1565	99.74	FIG087842: Hypothetical protein
2	903	CGAS001 peg.903	1194	FIG100068: Hypothetical protein	3	1564	DSM 12272 peg.1564	99.66	FIG100068: Hypothetical protein
2	904	CGAS001 peg.904	1835	hypothetical protein	3	1563	DSM 12272 peg.1563	99.24	hypothetical protein
2	905	CGAS001 peg.905	582	subtilase family protein( EC:3.4.21.- )	3	1562	DSM 12272 peg.1562	100	subtilase family protein( EC:3.4.21.- )
2	906	CGAS001 peg.906	1730	Ser-type protease	3	1561	DSM 12272 peg.1561	100	Ser-type protease
2	907	CGAS001 peg.907	112	Transcriptional regulator, PadR family	3	1560	DSM 12272 peg.1560	100	Transcriptional regulator, PadR family
2	908	CGAS001 peg.908	244	hypothetical protein	3	1559	DSM 12272 peg.1559	100	hypothetical protein
2	909	CGAS001 peg.909	360	ABC transporter, substrate-binding protein (cluster 2, ribose/xylose/arabinose/galactose)	3	1558	DSM 12272 peg.1558	99.72	ABC transporter, substrate-binding protein (cluster 2, ribose/xylose/arabinose/galactose)
2	910	CGAS001 peg.910	344	2,4-dienoyl-CoA reductase [NADPH] (EC 1.3.1.34)	3	1557	DSM 12272 peg.1557	100	2,4-dienoyl-CoA reductase [NADPH] (EC 1.3.1.34)
2	911	CGAS001 peg.911	65	hypothetical protein	3	1556	DSM 12272 peg.1556	100	hypothetical protein
3	912	CGAS001 peg.912	325	Flagellar hook-length control protein FliK	9	2839	DSM 12272 peg.2839	88.83	hypothetical protein formerly called flagellar hook-length control protein FliK
3	913	CGAS001 peg.913	579	Adenine deaminase (EC 3.5.4.2)	9	2838	DSM 12272 peg.2838	97.23	Adenine deaminase (EC 3.5.4.2)
3	914	CGAS001 peg.914	342	6-phosphogluconolactonase (EC 3.1.1.31)	9	2837	DSM 12272 peg.2837	97.95	6-phosphogluconolactonase (EC 3.1.1.31)
3	915	CGAS001 peg.915	395	[FeFe]-hydrogenase maturation protein HydF	9	2836	DSM 12272 peg.2836	98.73	[FeFe]-hydrogenase maturation protein HydF
3	916	CGAS001 peg.916	459	[FeFe]-hydrogenase maturation protein HydG	9	2835	DSM 12272 peg.2835	99.56	[FeFe]-hydrogenase maturation protein HydG
3	917	CGAS001 peg.917	367	[FeFe]-hydrogenase maturation protein HydE	9	2834	DSM 12272 peg.2834	96.99	[FeFe]-hydrogenase maturation protein HydE
3	918	CGAS001 peg.918	87	hypothetical protein	9	2833	DSM 12272 peg.2833	98.78	hypothetical protein
3	919	CGAS001 peg.919	593	hypothetical protein	9	2832	DSM 12272 peg.2832	90.2	hypothetical protein
3	920	CGAS001 peg.920	227	Phosphate regulon transcriptional regulatory protein PhoB (SphR)	9	2831	DSM 12272 peg.2831	97.35	Phosphate regulon transcriptional regulatory protein PhoB (SphR)
3	921	CGAS001 peg.921	644	hypothetical protein	9	2830	DSM 12272 peg.2830	75.74	hypothetical protein
3	922	CGAS001 peg.922	657	hypothetical protein	9	2829	DSM 12272 peg.2829	83.69	hypothetical protein
3	923	CGAS001 peg.923	553	Hydroxylamine reductase (EC 1.7.99.1)	9	2828	DSM 12272 peg.2828	99.09	Hydroxylamine reductase (EC 1.7.99.1)
3	924	CGAS001 peg.924	217	Sulfite reductase, assimilatory-type (EC 1.8.-.-)	9	2818	DSM 12272 peg.2818	95.37	Sulfite reductase, assimilatory-type (EC 1.8.-.-)
3	925	CGAS001 peg.925	268	Hydrolase, HAD superfamily	9	2817	DSM 12272 peg.2817	98.88	Hydrolase, HAD superfamily
3	926	CGAS001 peg.926	222	hypothetical protein	9	2816	DSM 12272 peg.2816	99.55	hypothetical protein
3	927	CGAS001 peg.927	699	2',3'-cyclic-nucleotide 2'-phosphodiesterase (EC 3.1.4.16)	9	2815	DSM 12272 peg.2815	98.28	2',3'-cyclic-nucleotide 2'-phosphodiesterase (EC 3.1.4.16)
3	928	CGAS001 peg.928	458	Two-component system sensor histidine kinase	9	2832	DSM 12272 peg.2832	28.41	hypothetical protein
3	929	CGAS001 peg.929	220	Two-component response regulator	11	2998	DSM 12272 peg.2998	39.56	Phosphate regulon transcriptional regulatory protein PhoB (SphR)
3	930	CGAS001 peg.930	171	hypothetical protein				0
3	931	CGAS001 peg.931	248	Lantibiotic transport permease protein				0
3	932	CGAS001 peg.932	242	bacteriocin ABC transporter, permease protein subunit, putative				0
3	933	CGAS001 peg.933	238	Lantibiotic transport ATP-binding protein srtF	13	3182	DSM 12272 peg.3182	46.05	Efflux ABC transporter, ATP-binding protein
3	934	CGAS001 peg.934	189	Glycerol-3-phosphate responsive antiterminator (mRNA-binding)	9	2814	DSM 12272 peg.2814	98.94	Glycerol uptake operon antiterminator regulatory protein
3	935	CGAS001 peg.935	480	Glycerol-3-phosphate dehydrogenase (EC 1.1.5.3)	9	2813	DSM 12272 peg.2813	98.75	Glycerol-3-phosphate dehydrogenase (EC 1.1.5.3)
3	936	CGAS001 peg.936	420	Putative oxidoreductase	9	2812	DSM 12272 peg.2812	99.05	Putative oxidoreductase
3	937	CGAS001 peg.937	123	hypothetical protein	9	2811	DSM 12272 peg.2811	96.72	hypothetical protein
3	938	CGAS001 peg.938	497	Glycerol kinase (EC 2.7.1.30)	9	2810	DSM 12272 peg.2810	100	Glycerol kinase (EC 2.7.1.30)
3	939	CGAS001 peg.939	236	Glycerol uptake facilitator protein	9	2809	DSM 12272 peg.2809	100	Glycerol uptake facilitator protein
3	940	CGAS001 peg.940	482	ATP-dependent RNA helicase YxiN	9	2808	DSM 12272 peg.2808	97.92	ATP-dependent RNA helicase YxiN
3	941	CGAS001 peg.941	384	hypothetical protein	9	2807	DSM 12272 peg.2807	96.34	hypothetical protein
3	942	CGAS001 peg.942	390	Aspartate aminotransferase (EC 2.6.1.1)	9	2806	DSM 12272 peg.2806	99.22	Aspartate aminotransferase (EC 2.6.1.1)
3	943	CGAS001 peg.943	161	Transcriptional regulator, AsnC family	9	2805	DSM 12272 peg.2805	100	Transcriptional regulator, AsnC family
3	944	CGAS001 peg.944	381	Uncharacterized UPF0118 membrane protein	9	2804	DSM 12272 peg.2804	99.74	Uncharacterized UPF0118 membrane protein
3	945	CGAS001 peg.945	915	hypothetical protein	9	2802	DSM 12272 peg.2802	99.59	hypothetical protein
3	946	CGAS001 peg.946	196	Transcriptional regulator, AcrR family	9	2801	DSM 12272 peg.2801	100	Transcriptional regulator, AcrR family
3	947	CGAS001 peg.947	249	Probable iron export permease protein FetB	9	2800	DSM 12272 peg.2800	98.79	Probable iron export permease protein FetB
3	948	CGAS001 peg.948	218	Probable iron export ATP-binding protein FetA	9	2799	DSM 12272 peg.2799	96.31	Probable iron export ATP-binding protein FetA
3	949	CGAS001 peg.949	142	hypothetical protein	9	2798	DSM 12272 peg.2798	96.45	hypothetical protein
3	950	CGAS001 peg.950	230	Peptidyl-prolyl cis-trans isomerase (EC 5.2.1.8)	9	2797	DSM 12272 peg.2797	91.27	Peptidyl-prolyl cis-trans isomerase (EC 5.2.1.8)
3	951	CGAS001 peg.951	45	hypothetical protein	9	2796	DSM 12272 peg.2796	100	hypothetical protein
3	952	CGAS001 peg.952	139	hypothetical protein	9	2795	DSM 12272 peg.2795	100	hypothetical protein
3	953	CGAS001 peg.953	229	FIG00938152: hypothetical protein	9	2794	DSM 12272 peg.2794	99.56	FIG00938152: hypothetical protein
3	954	CGAS001 peg.954	188	FIG00521623: hypothetical protein	9	2793	DSM 12272 peg.2793	100	FIG00521623: hypothetical protein
3	955	CGAS001 peg.955	230	hypothetical protein	9	2792	DSM 12272 peg.2792	100	hypothetical protein
3	956	CGAS001 peg.956	96	Cobalt ECF transporter, additional substrate-binding protein CbiN	9	2791	DSM 12272 peg.2791	100	Cobalt ECF transporter, additional substrate-binding protein CbiN
3	957	CGAS001 peg.957	244	Cobalt ECF transporter, substrate-binding protein CbiM	9	2790	DSM 12272 peg.2790	100	Cobalt ECF transporter, substrate-binding protein CbiM
3	958	CGAS001 peg.958	260	Cobalt-precorrin-6A reductase (EC 1.3.1.106)	9	2789	DSM 12272 peg.2789	99.61	Cobalt-precorrin-6A reductase (EC 1.3.1.106)
3	959	CGAS001 peg.959	244	Cobalt-precorrin-3 C(17)-methyltransferase (EC 2.1.1.272)	9	2788	DSM 12272 peg.2788	100	Cobalt-precorrin-3 C(17)-methyltransferase (EC 2.1.1.272)
3	960	CGAS001 peg.960	327	Cobalt-precorrin 5A hydrolase (EC 3.7.1.12)	9	2787	DSM 12272 peg.2787	99.69	Cobalt-precorrin 5A hydrolase (EC 3.7.1.12)
3	961	CGAS001 peg.961	251	Cobalt-precorrin-4 C(11)-methyltransferase (EC 2.1.1.271)	9	2786	DSM 12272 peg.2786	100	Cobalt-precorrin-4 C(11)-methyltransferase (EC 2.1.1.271)
3	962	CGAS001 peg.962	222	Cobalt-precorrin-2 C(20)-methyltransferase (EC 2.1.1.151)	9	2785	DSM 12272 peg.2785	99.55	Cobalt-precorrin-2 C(20)-methyltransferase (EC 2.1.1.151)
3	963	CGAS001 peg.963	205	Cobalt-precorrin-6B C15-methyltransferase [decarboxylating] (EC 2.1.1.196)	9	2784	DSM 12272 peg.2784	100	Cobalt-precorrin-6B C15-methyltransferase [decarboxylating] (EC 2.1.1.196)
3	964	CGAS001 peg.964	202	Cobalt-precorrin-7 (C5)-methyltransferase (EC 2.1.1.289)	9	2783	DSM 12272 peg.2783	100	Cobalt-precorrin-7 (C5)-methyltransferase (EC 2.1.1.289)
3	965	CGAS001 peg.965	378	Cobalt-precorrin-5B (C1)-methyltransferase (EC 2.1.1.195)	9	2782	DSM 12272 peg.2782	97.06	Cobalt-precorrin-5B (C1)-methyltransferase (EC 2.1.1.195)
3	966	CGAS001 peg.966	208	Cobalt-precorrin-8 methylmutase (EC 5.4.99.60)	9	2781	DSM 12272 peg.2781	99.03	Cobalt-precorrin-8 methylmutase (EC 5.4.99.60)
3	967	CGAS001 peg.967	440	Cobyrinic acid a,c-diamide synthetase (EC 6.3.5.11)	9	2780	DSM 12272 peg.2780	98.63	Cobyrinic acid a,c-diamide synthetase (EC 6.3.5.11)
3	968	CGAS001 peg.968	274	Sirohydrochlorin cobaltochelatase CbiK (EC 4.99.1.3) @ Sirohydrochlorin ferrochelatase activity of CbiK (EC 4.99.1.4)	9	2779	DSM 12272 peg.2779	98.9	Sirohydrochlorin cobaltochelatase CbiK (EC 4.99.1.3) @ Sirohydrochlorin ferrochelatase activity of CbiK (EC 4.99.1.4)
3	969	CGAS001 peg.969	365	Alcohol dehydrogenase (EC 1.1.1.1)	9	2778	DSM 12272 peg.2778	98.9	Alcohol dehydrogenase (EC 1.1.1.1)
3	970	CGAS001 peg.970	478	Na(+)/H(+) antiporter	9	2777	DSM 12272 peg.2777	98.95	Na(+)/H(+) antiporter
3	971	CGAS001 peg.971	321	ABC transporter, permease protein 2 (cluster 11, riboflavin/purine nucleoside/unknown)	9	2776	DSM 12272 peg.2776	94.06	ABC transporter, permease protein 2 (cluster 11, riboflavin/purine nucleoside/unknown)
3	972	CGAS001 peg.972	370	ABC transporter, permease protein 1 (cluster 11, riboflavin/purine nucleoside/unknown)	9	2775	DSM 12272 peg.2775	98.1	ABC transporter, permease protein 1 (cluster 11, riboflavin/purine nucleoside/unknown)
3	973	CGAS001 peg.973	513	ABC transporter, ATP-binding protein (cluster 11, riboflavin/purine nucleoside/unknown) / ABC transporter, ATP-binding protein (cluster 11, riboflavin/purine nucleoside/unknown)	9	2774	DSM 12272 peg.2774	99.61	ABC transporter, ATP-binding protein (cluster 11, riboflavin/purine nucleoside/unknown) / ABC transporter, ATP-binding protein (cluster 11, riboflavin/purine nucleoside/unknown)
3	974	CGAS001 peg.974	359	ABC transporter, substrate-binding protein (cluster 11, riboflavin/purine nucleoside/unknown)	9	2773	DSM 12272 peg.2773	98.88	ABC transporter, substrate-binding protein (cluster 11, riboflavin/purine nucleoside/unknown)
3	975	CGAS001 peg.975	186	hypothetical protein	9	2772	DSM 12272 peg.2772	98.38	hypothetical protein
3	976	CGAS001 peg.976	446	MATE efflux family protein	9	2771	DSM 12272 peg.2771	99.55	MATE efflux family protein
3	977	CGAS001 peg.977	728	Pullulanase (EC 3.2.1.41)	9	2770	DSM 12272 peg.2770	98.07	Pullulanase (EC 3.2.1.41)
3	978	CGAS001 peg.978	673	Putative glycogen debranching enzyme, archaeal type, TIGR01561	9	2769	DSM 12272 peg.2769	98.66	Putative glycogen debranching enzyme, archaeal type, TIGR01561
3	979	CGAS001 peg.979	707	Alpha-glucosidase (EC 3.2.1.20)	9	2768	DSM 12272 peg.2768	98.44	Alpha-glucosidase (EC 3.2.1.20)
3	980	CGAS001 peg.980	576	Neopullulanase (EC 3.2.1.135)	9	2767	DSM 12272 peg.2767	97.22	Neopullulanase (EC 3.2.1.135)
3	981	CGAS001 peg.981	334	Ribose operon repressor	9	2766	DSM 12272 peg.2766	99.7	Ribose operon repressor
3	982	CGAS001 peg.982	302	Ribose ABC transporter, substrate-binding protein RbsB (TC 3.A.1.2.1)	9	2765	DSM 12272 peg.2765	99	Ribose ABC transporter, substrate-binding protein RbsB (TC 3.A.1.2.1)
3	983	CGAS001 peg.983	313	Ribose ABC transporter, permease protein RbsC (TC 3.A.1.2.1)	9	2764	DSM 12272 peg.2764	100	Ribose ABC transporter, permease protein RbsC (TC 3.A.1.2.1)
3	984	CGAS001 peg.984	501	Ribose ABC transporter, ATP-binding protein RbsA (TC 3.A.1.2.1)	9	2763	DSM 12272 peg.2763	99.8	Ribose ABC transporter, ATP-binding protein RbsA (TC 3.A.1.2.1)
3	985	CGAS001 peg.985	132	D-ribose pyranase (EC 5.4.99.62)	9	2762	DSM 12272 peg.2762	100	D-ribose pyranase (EC 5.4.99.62)
3	986	CGAS001 peg.986	310	Ribokinase (EC 2.7.1.15)	9	2761	DSM 12272 peg.2761	99.35	Ribokinase (EC 2.7.1.15)
3	987	CGAS001 peg.987	263	hypothetical protein	9	2760	DSM 12272 peg.2760	98.85	hypothetical protein
3	988	CGAS001 peg.988	406	hypothetical protein	9	2759	DSM 12272 peg.2759	99.01	hypothetical protein
3	989	CGAS001 peg.989	431	hypothetical protein	9	2758	DSM 12272 peg.2758	96.98	Peptidase, S41 family
3	990	CGAS001 peg.990	271	hypothetical protein	9	2757	DSM 12272 peg.2757	99.2	hypothetical protein
3	991	CGAS001 peg.991	154	hypothetical protein	9	2756	DSM 12272 peg.2756	98.69	hypothetical protein
3	992	CGAS001 peg.992	153	hypothetical protein	9	2755	DSM 12272 peg.2755	100	hypothetical protein
3	993	CGAS001 peg.993	42	hypothetical protein	9	2754	DSM 12272 peg.2754	97.56	hypothetical protein
3	994	CGAS001 peg.994	71	hypothetical protein	9	2753	DSM 12272 peg.2753	95.24	hypothetical protein
3	995	CGAS001 peg.995	36	FIG00512749: hypothetical protein	9	2752	DSM 12272 peg.2752	94.29	FIG00512749: hypothetical protein
3	996	CGAS001 peg.996	1216	5-methyltetrahydrofolate--homocysteine methyltransferase (EC 2.1.1.13)	9	2751	DSM 12272 peg.2751	98.93	5-methyltetrahydrofolate--homocysteine methyltransferase (EC 2.1.1.13)
3	997	CGAS001 peg.997	154	S-ribosylhomocysteine lyase (EC 4.4.1.21) @ Autoinducer-2 production protein LuxS	9	2750	DSM 12272 peg.2750	95.97	S-ribosylhomocysteine lyase (EC 4.4.1.21) @ Autoinducer-2 production protein LuxS
3	998	CGAS001 peg.998	296	5,10-methylenetetrahydrofolate reductase (EC 1.5.1.20)	9	2749	DSM 12272 peg.2749	98.98	5,10-methylenetetrahydrofolate reductase (EC 1.5.1.20)
3	999	CGAS001 peg.999	221	hypothetical protein	9	2748	DSM 12272 peg.2748	98.18	hypothetical protein
3	1000	CGAS001 peg.1000	124	hypothetical protein	9	2747	DSM 12272 peg.2747	94.35	hypothetical protein
3	1001	CGAS001 peg.1001	223	ABC-type antimicrobial peptide transport system, ATPase component	9	2746	DSM 12272 peg.2746	100	ABC-type antimicrobial peptide transport system, ATPase component
3	1002	CGAS001 peg.1002	470	ABC transporter, permease protein	9	2745	DSM 12272 peg.2745	98.08	ABC transporter, permease protein
3	1003	CGAS001 peg.1003	373	FIG00518528: hypothetical protein	9	2744	DSM 12272 peg.2744	98.92	FIG00518528: hypothetical protein
3	1004	CGAS001 peg.1004	225	Two-component system response regulator QseB	9	2743	DSM 12272 peg.2743	98.66	Two-component system response regulator QseB
3	1005	CGAS001 peg.1005	398	peptidase, S41 family	9	2742	DSM 12272 peg.2742	96.98	peptidase, S41 family
3	1006	CGAS001 peg.1006	317	Undecaprenyl-phosphate alpha-N-acetylglucosaminyl 1-phosphate transferase (EC 2.7.8.33)	9	2741	DSM 12272 peg.2741	97.78	Undecaprenyl-phosphate alpha-N-acetylglucosaminyl 1-phosphate transferase (EC 2.7.8.33)
3	1007	CGAS001 peg.1007	328	Phage replication initiation protein	9	2739	DSM 12272 peg.2739	93.64	Phage protein
3	1008	CGAS001 peg.1008	520	hypothetical protein	17	3543	DSM 12272 peg.3543	88.3	hypothetical protein
3	1009	CGAS001 peg.1009	277	FIG00640408: hypothetical protein				0
3	1010	CGAS001 peg.1010	239	Huntingtin interacting protein HYPE homolog	9	2733	DSM 12272 peg.2733	43.05	Fic family protein
3	1011	CGAS001 peg.1011	46	hypothetical protein				0
3	1012	CGAS001 peg.1012	251	Acyl-acyl carrier protein thioesterase (EC 3.1.2.14)	9	2737	DSM 12272 peg.2737	99.6	Acyl-acyl carrier protein thioesterase (EC 3.1.2.14)
3	1013	CGAS001 peg.1013	61	Uncharacterized protein CPF_2956	9	2736	DSM 12272 peg.2736	100	Uncharacterized protein CPF_2956
3	1014	CGAS001 peg.1014	185	Repair of Iron Centers di-iron protein	9	2735	DSM 12272 peg.2735	97.83	Repair of Iron Centers di-iron protein
3	1015	CGAS001 peg.1015	212	hypothetical co-occurring with RIC	9	2734	DSM 12272 peg.2734	98.1	hypothetical co-occurring with RIC
3	1016	CGAS001 peg.1016	31	hypothetical protein	1	1	DSM 12272 peg.1	100	hypothetical protein
3	1017	CGAS001 peg.1017	214	V-type ATP synthase subunit D (EC 3.6.3.14)	4	2033	DSM 12272 peg.2033	100	V-type ATP synthase subunit D (EC 3.6.3.14)
3	1018	CGAS001 peg.1018	461	V-type ATP synthase subunit B (EC 3.6.3.14)	4	2032	DSM 12272 peg.2032	99.57	V-type ATP synthase subunit B (EC 3.6.3.14)
3	1019	CGAS001 peg.1019	593	V-type ATP synthase subunit A (EC 3.6.3.14)	4	2031	DSM 12272 peg.2031	97.8	V-type ATP synthase subunit A (EC 3.6.3.14)
3	1020	CGAS001 peg.1020	107	V-type ATP synthase subunit F (EC 3.6.3.14)	4	2030	DSM 12272 peg.2030	100	V-type ATP synthase subunit F (EC 3.6.3.14)
3	1021	CGAS001 peg.1021	334	V-type ATP synthase subunit C (EC 3.6.3.14)	4	2029	DSM 12272 peg.2029	98.8	V-type ATP synthase subunit C (EC 3.6.3.14)
3	1022	CGAS001 peg.1022	200	V-type ATP synthase subunit E (EC 3.6.3.14)	4	2028	DSM 12272 peg.2028	100	V-type ATP synthase subunit E (EC 3.6.3.14)
3	1023	CGAS001 peg.1023	162	V-type ATP synthase subunit K (EC 3.6.3.14)	4	2027	DSM 12272 peg.2027	100	V-type ATP synthase subunit K (EC 3.6.3.14)
3	1024	CGAS001 peg.1024	651	V-type ATP synthase subunit I (EC 3.6.3.14)	4	2026	DSM 12272 peg.2026	99.38	V-type ATP synthase subunit I (EC 3.6.3.14)
3	1025	CGAS001 peg.1025	109	V-type ATP synthase subunit G (EC 3.6.3.14)	4	2025	DSM 12272 peg.2025	99.07	V-type ATP synthase subunit G (EC 3.6.3.14)
3	1026	CGAS001 peg.1026	557	Fe-S oxidoreductase	4	2024	DSM 12272 peg.2024	99.28	Fe-S oxidoreductase
3	1027	CGAS001 peg.1027	177	hypothetical protein	4	2023	DSM 12272 peg.2023	100	hypothetical protein
3	1028	CGAS001 peg.1028	347	hypothetical protein	4	2022	DSM 12272 peg.2022	95.38	hypothetical protein
3	1029	CGAS001 peg.1029	264	DUF124 domain-containing protein	4	2021	DSM 12272 peg.2021	100	DUF124 domain-containing protein
3	1030	CGAS001 peg.1030	430	putative lipoprotein	4	2020	DSM 12272 peg.2020	98.83	putative lipoprotein
3	1031	CGAS001 peg.1031	500	Stage V sporulation protein B	4	2019	DSM 12272 peg.2019	100	Stage V sporulation protein B
3	1032	CGAS001 peg.1032	538	hypothetical protein	4	2018	DSM 12272 peg.2018	100	hypothetical protein
3	1033	CGAS001 peg.1033	324	LSU rRNA pseudouridine(955/2504/2580) synthase (EC 5.4.99.24)	4	2017	DSM 12272 peg.2017	100	LSU rRNA pseudouridine(955/2504/2580) synthase (EC 5.4.99.24)
3	1034	CGAS001 peg.1034	395	N-acetyl-L,L-diaminopimelate deacetylase (EC 3.5.1.47)	4	2016	DSM 12272 peg.2016	100	N-acetyl-L,L-diaminopimelate deacetylase (EC 3.5.1.47)
3	1035	CGAS001 peg.1035	659	Cell division protein FtsA, extended form	4	2015	DSM 12272 peg.2015	99.54	Cell division protein FtsA, extended form
3	1036	CGAS001 peg.1036	63	hypothetical protein	4	2014	DSM 12272 peg.2014	98.39	hypothetical protein
3	1037	CGAS001 peg.1037	664	putative ATP-dependent DNA helicase YjcD	4	2013	DSM 12272 peg.2013	100	putative ATP-dependent DNA helicase YjcD
3	1038	CGAS001 peg.1038	73	hypothetical protein	4	2012	DSM 12272 peg.2012	100	hypothetical protein
3	1039	CGAS001 peg.1039	405	Predicted signal transduction protein	4	2011	DSM 12272 peg.2011	98.76	Predicted signal transduction protein
3	1040	CGAS001 peg.1040	111	conserved hypothetical protein	4	2010	DSM 12272 peg.2010	100	conserved hypothetical protein
3	1041	CGAS001 peg.1041	136	Zinc uptake regulation protein ZUR	4	2009	DSM 12272 peg.2009	100	Zinc uptake regulation protein ZUR
3	1042	CGAS001 peg.1042	312	FIG00513058: hypothetical protein	4	2008	DSM 12272 peg.2008	98.07	FIG00513058: hypothetical protein
3	1043	CGAS001 peg.1043	184	hypothetical protein	4	2007	DSM 12272 peg.2007	99.45	hypothetical protein
3	1044	CGAS001 peg.1044	74	hypothetical protein	4	2006	DSM 12272 peg.2006	91.78	hypothetical protein
3	1045	CGAS001 peg.1045	163	hypothetical protein	4	2005	DSM 12272 peg.2005	79.1	hypothetical protein
3	1046	CGAS001 peg.1046	203	GTP-binding protein EngB	4	2004	DSM 12272 peg.2004	100	GTP-binding protein EngB
3	1047	CGAS001 peg.1047	778	ATP-dependent protease La (EC 3.4.21.53) Type I	4	2003	DSM 12272 peg.2003	100	ATP-dependent protease La (EC 3.4.21.53) Type I
3	1048	CGAS001 peg.1048	559	ATP-dependent protease La (EC 3.4.21.53) LonB Type I	4	2002	DSM 12272 peg.2002	99.82	ATP-dependent protease La (EC 3.4.21.53) LonB Type I
3	1049	CGAS001 peg.1049	432	ATP-dependent Clp protease ATP-binding subunit ClpX	4	2001	DSM 12272 peg.2001	99.77	ATP-dependent Clp protease ATP-binding subunit ClpX
3	1050	CGAS001 peg.1050	196	ATP-dependent Clp protease proteolytic subunit ClpP (EC 3.4.21.92)	4	2000	DSM 12272 peg.2000	100	ATP-dependent Clp protease proteolytic subunit ClpP (EC 3.4.21.92)
3	1051	CGAS001 peg.1051	428	Cell division trigger factor (EC 5.2.1.8)	4	1999	DSM 12272 peg.1999	100	Cell division trigger factor (EC 5.2.1.8)
3	1052	CGAS001 peg.1052	264	hypothetical protein	4	1998	DSM 12272 peg.1998	100	hypothetical protein
3	1053	CGAS001 peg.1053	63	FIG00527622: hypothetical protein	4	1997	DSM 12272 peg.1997	100	FIG00527622: hypothetical protein
3	1054	CGAS001 peg.1054	48	hypothetical protein	4	1996	DSM 12272 peg.1996	100	hypothetical protein
3	1055	CGAS001 peg.1055	464	hypothetical protein	4	1995	DSM 12272 peg.1995	96.11	Membrane proteins related to metalloendopeptidases
3	1056	CGAS001 peg.1056	417	FIG00519335: hypothetical protein	4	1994	DSM 12272 peg.1994	98.08	FIG00519335: hypothetical protein
3	1057	CGAS001 peg.1057	114	FIG00518547: hypothetical protein	4	1993	DSM 12272 peg.1993	98.23	FIG00518547: hypothetical protein
3	1058	CGAS001 peg.1058	256	Histidinol-phosphatase (EC 3.1.3.15)	4	1992	DSM 12272 peg.1992	99.22	Histidinol-phosphatase (EC 3.1.3.15)
3	1059	CGAS001 peg.1059	109	Phosphoribosyl-ATP pyrophosphatase (EC 3.6.1.31)	4	1991	DSM 12272 peg.1991	99.07	Phosphoribosyl-ATP pyrophosphatase (EC 3.6.1.31)
3	1060	CGAS001 peg.1060	113	Phosphoribosyl-AMP cyclohydrolase (EC 3.5.4.19) / Phosphoribosyl-ATP pyrophosphatase (EC 3.6.1.31)	4	1990	DSM 12272 peg.1990	94.64	Phosphoribosyl-AMP cyclohydrolase (EC 3.5.4.19)
3	1061	CGAS001 peg.1061	254	Imidazole glycerol phosphate synthase cyclase subunit	4	1989	DSM 12272 peg.1989	98.81	Imidazole glycerol phosphate synthase cyclase subunit
3	1062	CGAS001 peg.1062	240	Phosphoribosylformimino-5-aminoimidazole carboxamide ribotide isomerase (EC 5.3.1.16)	4	1988	DSM 12272 peg.1988	97.81	Phosphoribosylformimino-5-aminoimidazole carboxamide ribotide isomerase (EC 5.3.1.16)
3	1063	CGAS001 peg.1063	205	Imidazole glycerol phosphate synthase amidotransferase subunit HisH	4	1987	DSM 12272 peg.1987	97.55	Imidazole glycerol phosphate synthase amidotransferase subunit HisH
3	1064	CGAS001 peg.1064	196	Imidazoleglycerol-phosphate dehydratase (EC 4.2.1.19)	4	1986	DSM 12272 peg.1986	99.49	Imidazoleglycerol-phosphate dehydratase (EC 4.2.1.19)
3	1065	CGAS001 peg.1065	352	Histidinol-phosphate aminotransferase (EC 2.6.1.9)	4	1985	DSM 12272 peg.1985	100	Histidinol-phosphate aminotransferase (EC 2.6.1.9)
3	1066	CGAS001 peg.1066	429	Histidinol dehydrogenase (EC 1.1.1.23)	4	1984	DSM 12272 peg.1984	100	Histidinol dehydrogenase (EC 1.1.1.23)
3	1067	CGAS001 peg.1067	208	ATP phosphoribosyltransferase (EC 2.4.2.17) => HisGs	4	1983	DSM 12272 peg.1983	100	ATP phosphoribosyltransferase (EC 2.4.2.17) => HisGs
3	1068	CGAS001 peg.1068	382	ATP phosphoribosyltransferase regulatory subunit (EC 2.4.2.17)	4	1982	DSM 12272 peg.1982	99.74	ATP phosphoribosyltransferase regulatory subunit (EC 2.4.2.17)
3	1069	CGAS001 peg.1069	352	hypothetical protein	4	1981	DSM 12272 peg.1981	100	hypothetical protein
3	1070	CGAS001 peg.1070	613	Glycosyltransferase	4	1980	DSM 12272 peg.1980	100	Glycosyltransferase
3	1071	CGAS001 peg.1071	100	hypothetical protein	4	1979	DSM 12272 peg.1979	98.99	hypothetical protein
3	1072	CGAS001 peg.1072	638	hypothetical protein	4	1978	DSM 12272 peg.1978	98.27	hypothetical protein
3	1073	CGAS001 peg.1073	206	hypothetical protein	4	1977	DSM 12272 peg.1977	98.08	hypothetical protein
3	1074	CGAS001 peg.1074	462	Multi antimicrobial extrusion protein (Na(+)/drug antiporter), MATE family of MDR efflux pumps	4	1976	DSM 12272 peg.1976	99.35	Multi antimicrobial extrusion protein (Na(+)/drug antiporter), MATE family of MDR efflux pumps
3	1075	CGAS001 peg.1075	472	Uncharacterized protein YaaO	4	1975	DSM 12272 peg.1975	97.16	Uncharacterized protein YaaO
3	1076	CGAS001 peg.1076	408	Zinc protease	4	1974	DSM 12272 peg.1974	98.28	Zinc protease
3	1077	CGAS001 peg.1077	452	SCIFF radical SAM maturase	4	1973	DSM 12272 peg.1973	100	SCIFF radical SAM maturase
3	1078	CGAS001 peg.1078	46	Six-cysteine peptide SCIFF	4	1972	DSM 12272 peg.1972	100	Six-cysteine peptide SCIFF
3	1079	CGAS001 peg.1079	200	Substrate-specific component PanT of predicted pantothenate ECF transporter	4	1970	DSM 12272 peg.1970	90.45	Substrate-specific component PanT of predicted pantothenate ECF transporter
3	1080	CGAS001 peg.1080	61	Small acid-soluble spore protein, beta-type SASP	4	1969	DSM 12272 peg.1969	100	Small acid-soluble spore protein, beta-type SASP
3	1081	CGAS001 peg.1081	61	Small acid-soluble spore protein	4	1968	DSM 12272 peg.1968	100	Small acid-soluble spore protein
3	1082	CGAS001 peg.1082	61	Small acid-soluble spore protein, beta-type SASP	4	1967	DSM 12272 peg.1967	100	Small acid-soluble spore protein, beta-type SASP
3	1083	CGAS001 peg.1083	689	Transcriptional regulator, AraC family	4	1966	DSM 12272 peg.1966	98.98	Transcriptional regulator, AraC family
3	1084	CGAS001 peg.1084	421	Xre family DNA-binding domain and TPR-repeat-containing protein	4	1965	DSM 12272 peg.1965	98.57	Xre family DNA-binding domain and TPR-repeat-containing protein
3	1085	CGAS001 peg.1085	434	Xre family DNA-binding domain and TPR-repeat-containing protein	4	1964	DSM 12272 peg.1964	99.77	Xre family DNA-binding domain and TPR-repeat-containing protein
3	1086	CGAS001 peg.1086	58	hypothetical protein	4	1963	DSM 12272 peg.1963	100	hypothetical protein
3	1087	CGAS001 peg.1087	310	Ribonuclease HI-related protein	4	1962	DSM 12272 peg.1962	98.06	Ribonuclease HI-related protein
3	1088	CGAS001 peg.1088	321	hypothetical protein	4	1961	DSM 12272 peg.1961	98.75	hypothetical protein
3	1089	CGAS001 peg.1089	48	hypothetical protein				0
3	1090	CGAS001 peg.1090	582	Cell division-associated, ATP-dependent zinc metalloprotease FtsH	4	1960	DSM 12272 peg.1960	99.83	Cell division-associated, ATP-dependent zinc metalloprotease FtsH
3	1091	CGAS001 peg.1091	224	FIG00527260: hypothetical protein	4	1959	DSM 12272 peg.1959	99.1	FIG00527260: hypothetical protein
3	1092	CGAS001 peg.1092	228	N-acetylmuramoyl-L-alanine amidase (EC 3.5.1.28)	4	1958	DSM 12272 peg.1958	99.12	N-acetylmuramoyl-L-alanine amidase (EC 3.5.1.28)
3	1093	CGAS001 peg.1093	262	hypothetical protein	4	1957	DSM 12272 peg.1957	99.62	hypothetical protein
3	1094	CGAS001 peg.1094	301	Efflux ABC transporter, ATP-binding protein	4	1956	DSM 12272 peg.1956	99	Efflux ABC transporter, ATP-binding protein
3	1095	CGAS001 peg.1095	346	Deblocking aminopeptidase (EC 3.4.11.-)	4	1955	DSM 12272 peg.1955	99.71	Deblocking aminopeptidase (EC 3.4.11.-)
3	1096	CGAS001 peg.1096	273	Methionine ABC transporter substrate-binding protein	4	1954	DSM 12272 peg.1954	99.26	Methionine ABC transporter substrate-binding protein
3	1097	CGAS001 peg.1097	212	Methionine ABC transporter permease protein	4	1953	DSM 12272 peg.1953	99.53	Methionine ABC transporter permease protein
3	1098	CGAS001 peg.1098	322	Methionine ABC transporter ATP-binding protein	4	1952	DSM 12272 peg.1952	99.69	Methionine ABC transporter ATP-binding protein
3	1099	CGAS001 peg.1099	163	hypothetical protein	4	1951	DSM 12272 peg.1951	99.38	hypothetical protein
3	1100	CGAS001 peg.1100	251	hypothetical protein	4	1950	DSM 12272 peg.1950	99.2	hypothetical protein
3	1101	CGAS001 peg.1101	75	YlxP-like protein	4	1949	DSM 12272 peg.1949	100	YlxP-like protein
3	1102	CGAS001 peg.1102	67	hypothetical protein	4	1948	DSM 12272 peg.1948	100	hypothetical protein
3	1103	CGAS001 peg.1103	276	COG1408: Predicted phosphohydrolases	4	1947	DSM 12272 peg.1947	99.27	COG1408: Predicted phosphohydrolases
3	1104	CGAS001 peg.1104	765	putative lipoprotein	4	1946	DSM 12272 peg.1946	99.87	putative lipoprotein
3	1105	CGAS001 peg.1105	459	Two-component system sensor histidine kinase	4	1945	DSM 12272 peg.1945	100	Two-component system sensor histidine kinase
3	1106	CGAS001 peg.1106	216	Two-component transcriptional response regulator BA2862, OmpR family	4	1944	DSM 12272 peg.1944	100	Two-component transcriptional response regulator BA2862, OmpR family
3	1107	CGAS001 peg.1107	441	EriC-type fluoride/proton exchange protein	4	1943	DSM 12272 peg.1943	97.27	EriC-type fluoride/proton exchange protein
3	1108	CGAS001 peg.1108	191	putative membrane-associated phospholipid phosphatase, PAP2 superfamily	4	1942	DSM 12272 peg.1942	97.89	putative membrane-associated phospholipid phosphatase, PAP2 superfamily
3	1109	CGAS001 peg.1109	495	diguanylate cyclase/phosphodiesterase (GGDEF & EAL domains) with PAS/PAC sensor(s)	4	1941	DSM 12272 peg.1941	98.58	hypothetical protein
3	1110	CGAS001 peg.1110	232	hypothetical protein	4	1941	DSM 12272 peg.1941	99.13	hypothetical protein
3	1111	CGAS001 peg.1111	218	Integral membrane protein	4	1940	DSM 12272 peg.1940	99.08	Integral membrane protein 1906
3	1112	CGAS001 peg.1112	689	hypothetical protein	4	1939	DSM 12272 peg.1939	99.56	hypothetical protein
3	1113	CGAS001 peg.1113	154	6,7-dimethyl-8-ribityllumazine synthase (EC 2.5.1.78)	4	1938	DSM 12272 peg.1938	100	6,7-dimethyl-8-ribityllumazine synthase (EC 2.5.1.78)
3	1114	CGAS001 peg.1114	399	3,4-dihydroxy-2-butanone 4-phosphate synthase (EC 4.1.99.12) / GTP cyclohydrolase II (EC 3.5.4.25)	4	1937	DSM 12272 peg.1937	99	3,4-dihydroxy-2-butanone 4-phosphate synthase (EC 4.1.99.12) / GTP cyclohydrolase II (EC 3.5.4.25)
3	1115	CGAS001 peg.1115	219	Riboflavin synthase eubacterial/eukaryotic (EC 2.5.1.9)	4	1936	DSM 12272 peg.1936	98.17	Riboflavin synthase eubacterial/eukaryotic (EC 2.5.1.9)
3	1116	CGAS001 peg.1116	364	Diaminohydroxyphosphoribosylaminopyrimidine deaminase (EC 3.5.4.26) / 5-amino-6-(5-phosphoribosylamino)uracil reductase (EC 1.1.1.193)	4	1935	DSM 12272 peg.1935	98.35	Diaminohydroxyphosphoribosylaminopyrimidine deaminase (EC 3.5.4.26) / 5-amino-6-(5-phosphoribosylamino)uracil reductase (EC 1.1.1.193)
3	1117	CGAS001 peg.1117	321	YhcI	4	1934	DSM 12272 peg.1934	98.44	YhcI
3	1118	CGAS001 peg.1118	309	Efflux ABC transporter, ATP-binding protein	4	1933	DSM 12272 peg.1933	98.05	Efflux ABC transporter, ATP-binding protein
3	1119	CGAS001 peg.1119	58	hypothetical protein				0
3	1120	CGAS001 peg.1120	224	Manganese catalase (EC 1.11.1.6)	4	1931	DSM 12272 peg.1931	100	Manganese catalase (EC 1.11.1.6)
3	1121	CGAS001 peg.1121	452	RNA methyltransferase, TrmA family	4	1907	DSM 12272 peg.1907	100	RNA methyltransferase, TrmA family
3	1122	CGAS001 peg.1122	132	hypothetical protein	4	1906	DSM 12272 peg.1906	100	hypothetical protein
3	1123	CGAS001 peg.1123	220	putative lipoprotein	4	1905	DSM 12272 peg.1905	99.54	putative lipoprotein
3	1124	CGAS001 peg.1124	234	Late competence protein ComEA, DNA receptor	4	1904	DSM 12272 peg.1904	99.57	Late competence protein ComEA, DNA receptor
3	1125	CGAS001 peg.1125	419	D-alanyl-D-alanine carboxypeptidase (EC 3.4.16.4)	4	1903	DSM 12272 peg.1903	100	D-alanyl-D-alanine carboxypeptidase (EC 3.4.16.4)
3	1126	CGAS001 peg.1126	300	Similar to ribosomal large subunit pseudouridine synthase D, Bacillus subtilis YjbO type	4	1902	DSM 12272 peg.1902	100	Similar to ribosomal large subunit pseudouridine synthase D, Bacillus subtilis YjbO type
3	1127	CGAS001 peg.1127	454	Cell envelope-associated transcriptional attenuator LytR-CpsA-Psr, subfamily M	4	1901	DSM 12272 peg.1901	100	Cell envelope-associated transcriptional attenuator LytR-CpsA-Psr, subfamily M
3	1128	CGAS001 peg.1128	190	Hydrolase (HAD superfamily), YqeK	4	1900	DSM 12272 peg.1900	100	Hydrolase (HAD superfamily), YqeK
3	1129	CGAS001 peg.1129	201	Nicotinate-nucleotide adenylyltransferase (EC 2.7.7.18)	4	1899	DSM 12272 peg.1899	100	Nicotinate-nucleotide adenylyltransferase (EC 2.7.7.18)
3	1130	CGAS001 peg.1130	104	RNA-binding protein YhbY	4	1898	DSM 12272 peg.1898	100	RNA-binding protein YhbY
3	1131	CGAS001 peg.1131	429	GTP-binding protein Obg	4	1897	DSM 12272 peg.1897	100	GTP-binding protein Obg
3	1132	CGAS001 peg.1132	104	LSU ribosomal protein L27p	4	1896	DSM 12272 peg.1896	100	LSU ribosomal protein L27p
3	1133	CGAS001 peg.1133	129	FIG139598: Potential ribosomal protein	4	1895	DSM 12272 peg.1895	100	FIG139598: Potential ribosomal protein
3	1134	CGAS001 peg.1134	104	LSU ribosomal protein L21p	4	1894	DSM 12272 peg.1894	100	LSU ribosomal protein L21p
3	1135	CGAS001 peg.1135	483	Ribonuclease G	4	1893	DSM 12272 peg.1893	99.17	Ribonuclease G
3	1136	CGAS001 peg.1136	235	FIG017108: hypothetical protein	4	1892	DSM 12272 peg.1892	99.15	FIG017108: hypothetical protein
3	1137	CGAS001 peg.1137	618	FIG092679: Fe-S oxidoreductase	4	1891	DSM 12272 peg.1891	99.68	FIG092679: Fe-S oxidoreductase
3	1138	CGAS001 peg.1138	287	hypothetical protein	4	1890	DSM 12272 peg.1890	99.65	hypothetical protein
3	1139	CGAS001 peg.1139	231	hypothetical protein	4	1889	DSM 12272 peg.1889	98.26	hypothetical protein
3	1140	CGAS001 peg.1140	376	Rod shape-determining protein RodA	4	1888	DSM 12272 peg.1888	99.73	Rod shape-determining protein RodA
3	1141	CGAS001 peg.1141	89	Cell division topological specificity factor MinE	4	1887	DSM 12272 peg.1887	100	Cell division topological specificity factor MinE
3	1142	CGAS001 peg.1142	266	Septum site-determining protein MinD	4	1886	DSM 12272 peg.1886	99.25	Septum site-determining protein MinD
3	1143	CGAS001 peg.1143	219	Septum site-determining protein MinC	4	1885	DSM 12272 peg.1885	99.54	Septum site-determining protein MinC
3	1144	CGAS001 peg.1144	978	Peptidoglycan D,D-transpeptidase MrdA (EC 3.4.16.4)	4	1884	DSM 12272 peg.1884	99.39	Peptidoglycan D,D-transpeptidase MrdA (EC 3.4.16.4)
3	1145	CGAS001 peg.1145	164	Rod shape-determining protein MreD	4	1883	DSM 12272 peg.1883	100	Rod shape-determining protein MreD
3	1146	CGAS001 peg.1146	283	Rod shape-determining protein MreC	4	1882	DSM 12272 peg.1882	100	Rod shape-determining protein MreC
3	1147	CGAS001 peg.1147	340	Rod shape-determining protein MreB	4	1881	DSM 12272 peg.1881	100	Rod shape-determining protein MreB
3	1148	CGAS001 peg.1148	230	UPF0758 family protein	4	1880	DSM 12272 peg.1880	99.13	UPF0758 family protein
3	1149	CGAS001 peg.1149	189	Septum formation protein Maf	4	1879	DSM 12272 peg.1879	100	Septum formation protein Maf
3	1150	CGAS001 peg.1150	230	hypothetical protein	4	1878	DSM 12272 peg.1878	99.56	hypothetical protein
3	1151	CGAS001 peg.1151	484	Cytosol nonspecific dipeptidase (EC 3.4.13.18)	4	1877	DSM 12272 peg.1877	99.79	Cytosol nonspecific dipeptidase (EC 3.4.13.18)
3	1152	CGAS001 peg.1152	473	Pyruvate kinase (EC 2.7.1.40)	4	1876	DSM 12272 peg.1876	99.58	Pyruvate kinase (EC 2.7.1.40)
3	1153	CGAS001 peg.1153	381	SSU ribosomal protein S1p	4	1875	DSM 12272 peg.1875	99.21	SSU ribosomal protein S1p
3	1154	CGAS001 peg.1154	190	hypothetical protein	4	1874	DSM 12272 peg.1874	98.41	hypothetical protein
3	1155	CGAS001 peg.1155	217	Suppressor of sigma54-dependent transcription, PspA-like	4	1873	DSM 12272 peg.1873	99.07	Suppressor of sigma54-dependent transcription, PspA-like
3	1156	CGAS001 peg.1156	220	hypothetical protein	4	1872	DSM 12272 peg.1872	99.09	hypothetical protein
3	1157	CGAS001 peg.1157	257	UPF0246 protein YaaA	4	1871	DSM 12272 peg.1871	99.22	UPF0246 protein YaaA
3	1158	CGAS001 peg.1158	141	CBS domain protein	4	1870	DSM 12272 peg.1870	99.29	CBS domain protein
3	1159	CGAS001 peg.1159	298	exonuclease family protein	4	1869	DSM 12272 peg.1869	99.33	exonuclease family protein
3	1160	CGAS001 peg.1160	602	MutS-related protein, family 1	4	1868	DSM 12272 peg.1868	100	MutS-related protein, family 1
3	1161	CGAS001 peg.1161	327	Zinc ABC transporter, substrate-binding protein ZnuA	4	1867	DSM 12272 peg.1867	97.55	Zinc ABC transporter, substrate-binding protein ZnuA
3	1162	CGAS001 peg.1162	916	hypothetical protein	4	1866	DSM 12272 peg.1866	98.36	hypothetical protein
3	1163	CGAS001 peg.1163	378	DNA double-strand break repair protein Mre11	4	1865	DSM 12272 peg.1865	99.2	DNA double-strand break repair protein Mre11
3	1164	CGAS001 peg.1164	88	FIG00524805: hypothetical protein	4	1864	DSM 12272 peg.1864	98.85	FIG00524805: hypothetical protein
3	1165	CGAS001 peg.1165	356	Glycosyl transferase, group 2 family	4	1863	DSM 12272 peg.1863	99.72	Glycosyl transferase, group 2 family
3	1166	CGAS001 peg.1166	61	Small acid-soluble spore protein	4	1862	DSM 12272 peg.1862	100	Small acid-soluble spore protein
3	1167	CGAS001 peg.1167	80	hypothetical protein	4	1861	DSM 12272 peg.1861	100	hypothetical protein
3	1168	CGAS001 peg.1168	195	Rubrerythrin	4	1860	DSM 12272 peg.1860	98.97	Rubrerythrin
3	1169	CGAS001 peg.1169	291	Protein tyrosine phosphatase II superfamily protein	4	1859	DSM 12272 peg.1859	97.59	Protein tyrosine phosphatase II superfamily protein
3	1170	CGAS001 peg.1170	84	hypothetical protein	4	1858	DSM 12272 peg.1858	100	hypothetical protein
3	1171	CGAS001 peg.1171	678	PTS system, glucose-specific IIC component / PTS system, glucose-specific IIB component (EC 2.7.1.199) / PTS system, glucose-specific IIA component (EC 2.7.1.199)	4	1857	DSM 12272 peg.1857	97.49	PTS system, glucose-specific IIC component / PTS system, glucose-specific IIB component (EC 2.7.1.199) / PTS system, glucose-specific IIA component (EC 2.7.1.199)
3	1172	CGAS001 peg.1172	565	PTS system, N-acetylmannosamine-specific IIC component / PTS system, N-acetylmannosamine-specific IIB component	4	1856	DSM 12272 peg.1856	99.82	PTS system, N-acetylmannosamine-specific IIC component / PTS system, N-acetylmannosamine-specific IIB component
3	1173	CGAS001 peg.1173	283	Beta-glucoside bgl operon antiterminator, BglG family	4	1855	DSM 12272 peg.1855	100	Beta-glucoside bgl operon antiterminator, BglG family
3	1174	CGAS001 peg.1174	98	hypothetical protein	4	1854	DSM 12272 peg.1854	100	hypothetical protein
3	1175	CGAS001 peg.1175	1077	Periplasmic ligand-binding sensor domain COG3292 / BaeS-type histidine kinase / OmpR-type DNA-binding response regulator	4	1853	DSM 12272 peg.1853	98.14	Periplasmic ligand-binding sensor domain COG3292 / BaeS-type histidine kinase / OmpR-type DNA-binding response regulator
3	1176	CGAS001 peg.1176	356	Putative FabK-like enoyl-[acyl-carrier-protein] reductase	4	1852	DSM 12272 peg.1852	99.72	Putative FabK-like enoyl-[acyl-carrier-protein] reductase
3	1177	CGAS001 peg.1177	166	dCMP deaminase (EC 3.5.4.12)	4	1851	DSM 12272 peg.1851	98.79	dCMP deaminase (EC 3.5.4.12)
3	1178	CGAS001 peg.1178	325	Zinc ABC transporter, periplasmic-binding protein ZnuA	4	1850	DSM 12272 peg.1850	99.38	Zinc ABC transporter, periplasmic-binding protein ZnuA
3	1179	CGAS001 peg.1179	154	tRNA threonylcarbamoyladenosine biosynthesis protein TsaE	4	1849	DSM 12272 peg.1849	99.35	tRNA threonylcarbamoyladenosine biosynthesis protein TsaE
3	1180	CGAS001 peg.1180	239	tRNA threonylcarbamoyladenosine biosynthesis protein TsaB	4	1848	DSM 12272 peg.1848	99.58	tRNA threonylcarbamoyladenosine biosynthesis protein TsaB
3	1181	CGAS001 peg.1181	149	Ribosomal-protein-S18p-alanine acetyltransferase (EC 2.3.1.-)	4	1847	DSM 12272 peg.1847	100	Ribosomal-protein-S18p-alanine acetyltransferase (EC 2.3.1.-)
3	1182	CGAS001 peg.1182	193	Substrate-specific component RibU of riboflavin ECF transporter	4	1846	DSM 12272 peg.1846	99.48	Substrate-specific component RibU of riboflavin ECF transporter
3	1183	CGAS001 peg.1183	725	Transcription accessory protein (S1 RNA-binding domain)	4	1845	DSM 12272 peg.1845	99.45	Transcription accessory protein (S1 RNA-binding domain)
3	1184	CGAS001 peg.1184	111	hypothetical protein	4	1844	DSM 12272 peg.1844	100	hypothetical protein
3	1185	CGAS001 peg.1185	450	Aminopeptidase	4	1843	DSM 12272 peg.1843	99.33	Aminopeptidase
3	1186	CGAS001 peg.1186	659	hypothetical protein	4	1842	DSM 12272 peg.1842	98.18	Alanine racemase (EC 5.1.1.1)
3	1187	CGAS001 peg.1187	102	hypothetical protein	2	1485	DSM 12272 peg.1485	44.19	Nucleotidyltransferase domain protein, Caur_2868 group
3	1188	CGAS001 peg.1188	149	Nucleotidyltransferase (EC 2.7.7.-)	4	1840	DSM 12272 peg.1840	96.08	Nucleotidyltransferase (EC 2.7.7.-)
3	1189	CGAS001 peg.1189	328	Peptide chain release factor 2 @ programmed frameshift-containing	4	1839	DSM 12272 peg.1839	99.69	Peptide chain release factor 2 @ programmed frameshift-containing
3	1190	CGAS001 peg.1190	864	Protein translocase subunit SecA	4	1838	DSM 12272 peg.1838	100	Protein translocase subunit SecA
3	1191	CGAS001 peg.1191	180	Ribosome hibernation promoting factor Hpf	4	1837	DSM 12272 peg.1837	99.44	Ribosome hibernation promoting factor Hpf
3	1192	CGAS001 peg.1192	216	hypothetical protein	4	1836	DSM 12272 peg.1836	100	hypothetical protein
3	1193	CGAS001 peg.1193	334	ComF operon protein A, DNA transporter ATPase	4	1835	DSM 12272 peg.1835	100	ComF operon protein A, DNA transporter ATPase
3	1194	CGAS001 peg.1194	743	RecD-like DNA helicase YrrC	4	1834	DSM 12272 peg.1834	100	RecD-like DNA helicase YrrC
3	1195	CGAS001 peg.1195	379	N-acetylglucosamine-6-phosphate deacetylase (EC 3.5.1.25)	4	1833	DSM 12272 peg.1833	99.74	N-acetylglucosamine-6-phosphate deacetylase (EC 3.5.1.25)
3	1196	CGAS001 peg.1196	392	S-adenosylmethionine synthetase (EC 2.5.1.6)	4	1832	DSM 12272 peg.1832	99.74	S-adenosylmethionine synthetase (EC 2.5.1.6)
3	1197	CGAS001 peg.1197	176	Spore protease GPR related protein, YYAC B.subtilis ortholog	4	1831	DSM 12272 peg.1831	100	Spore protease GPR related protein, YYAC B.subtilis ortholog
3	1198	CGAS001 peg.1198	345	MreB-like protein (Mbl protein)	4	1830	DSM 12272 peg.1830	99.71	MreB-like protein (Mbl protein)
3	1199	CGAS001 peg.1199	84	Stage III sporulation protein D	4	1829	DSM 12272 peg.1829	100	Stage III sporulation protein D
3	1200	CGAS001 peg.1200	239	hypothetical protein	4	1828	DSM 12272 peg.1828	100	hypothetical protein
3	1201	CGAS001 peg.1201	345	Stage II sporulation protein D (SpoIID)	4	1827	DSM 12272 peg.1827	99.71	Stage II sporulation protein D (SpoIID)
3	1202	CGAS001 peg.1202	40	hypothetical protein	4	1826	DSM 12272 peg.1826	94.87	hypothetical protein
3	1203	CGAS001 peg.1203	420	UDP-N-acetylglucosamine 1-carboxyvinyltransferase (EC 2.5.1.7)	4	1825	DSM 12272 peg.1825	100	UDP-N-acetylglucosamine 1-carboxyvinyltransferase (EC 2.5.1.7)
3	1204	CGAS001 peg.1204	216	FIG013354: hypothetical protein	4	1824	DSM 12272 peg.1824	99.53	FIG013354: hypothetical protein
3	1205	CGAS001 peg.1205	139	ATP synthase epsilon chain (EC 3.6.3.14)	4	1823	DSM 12272 peg.1823	99.28	ATP synthase epsilon chain (EC 3.6.3.14)
3	1206	CGAS001 peg.1206	465	ATP synthase beta chain (EC 3.6.3.14)	4	1822	DSM 12272 peg.1822	99.78	ATP synthase beta chain (EC 3.6.3.14)
3	1207	CGAS001 peg.1207	284	ATP synthase gamma chain (EC 3.6.3.14)	4	1821	DSM 12272 peg.1821	99.29	ATP synthase gamma chain (EC 3.6.3.14)
3	1208	CGAS001 peg.1208	502	ATP synthase alpha chain (EC 3.6.3.14)	4	1820	DSM 12272 peg.1820	100	ATP synthase alpha chain (EC 3.6.3.14)
3	1209	CGAS001 peg.1209	180	ATP synthase delta chain (EC 3.6.3.14)	4	1819	DSM 12272 peg.1819	100	ATP synthase delta chain (EC 3.6.3.14)
3	1210	CGAS001 peg.1210	161	ATP synthase F0 sector subunit b	4	1818	DSM 12272 peg.1818	99.38	ATP synthase F0 sector subunit b
3	1211	CGAS001 peg.1211	78	ATP synthase F0 sector subunit c (EC 3.6.3.14)	4	1817	DSM 12272 peg.1817	100	ATP synthase F0 sector subunit c (EC 3.6.3.14)
3	1212	CGAS001 peg.1212	227	ATP synthase F0 sector subunit a (EC 3.6.3.14)	4	1816	DSM 12272 peg.1816	99.12	ATP synthase F0 sector subunit a (EC 3.6.3.14)
3	1213	CGAS001 peg.1213	122	hypothetical protein	4	1815	DSM 12272 peg.1815	98.35	hypothetical protein
3	1214	CGAS001 peg.1214	395	Acetyl-CoA acetyltransferase (EC 2.3.1.9)	4	1814	DSM 12272 peg.1814	99.75	Acetyl-CoA acetyltransferase (EC 2.3.1.9)
3	1215	CGAS001 peg.1215	383	UDP-N-acetylglucosamine 2-epimerase (EC 5.1.3.14)	4	1813	DSM 12272 peg.1813	100	UDP-N-acetylglucosamine 2-epimerase (EC 5.1.3.14)
3	1216	CGAS001 peg.1216	210	Uracil phosphoribosyltransferase (EC 2.4.2.9)	4	1812	DSM 12272 peg.1812	100	Uracil phosphoribosyltransferase (EC 2.4.2.9)
3	1217	CGAS001 peg.1217	150	Ribose-5-phosphate isomerase B (EC 5.3.1.6)	4	1811	DSM 12272 peg.1811	100	Ribose-5-phosphate isomerase B (EC 5.3.1.6)
3	1218	CGAS001 peg.1218	350	Threonylcarbamoyl-AMP synthase (EC 2.7.7.87) / SUA5 domain with internal deletion	4	1810	DSM 12272 peg.1810	99.43	Threonylcarbamoyl-AMP synthase (EC 2.7.7.87) / SUA5 domain with internal deletion
3	1219	CGAS001 peg.1219	196	hypothetical protein	4	1809	DSM 12272 peg.1809	100	hypothetical protein
3	1220	CGAS001 peg.1220	362	Peptide chain release factor 1	4	1808	DSM 12272 peg.1808	100	Peptide chain release factor 1
3	1221	CGAS001 peg.1221	587	FIG069887: hypothetical protein	4	1807	DSM 12272 peg.1807	99.49	FIG069887: hypothetical protein
3	1222	CGAS001 peg.1222	195	Thymidine kinase (EC 2.7.1.21)	4	1806	DSM 12272 peg.1806	100	Thymidine kinase (EC 2.7.1.21)
3	1223	CGAS001 peg.1223	69	LSU ribosomal protein L31p @ LSU ribosomal protein L31p, zinc-dependent	4	1805	DSM 12272 peg.1805	100	LSU ribosomal protein L31p @ LSU ribosomal protein L31p, zinc-dependent
3	1224	CGAS001 peg.1224	366	Monogalactosyldiacylglycerol synthase precursor	4	1804	DSM 12272 peg.1804	99.73	Monogalactosyldiacylglycerol synthase precursor
3	1225	CGAS001 peg.1225	540	Transcription termination factor Rho	19	3671	DSM 12272 peg.3671	99.81	Transcription termination factor Rho
3	1226	CGAS001 peg.1226	101	FIG00513362: hypothetical protein	19	3670	DSM 12272 peg.3670	100	FIG00513362: hypothetical protein
3	1227	CGAS001 peg.1227	138	hypothetical fig|282458.1.peg.583 homolog	19	3669	DSM 12272 peg.3669	100	hypothetical fig|282458.1.peg.583 homolog
3	1228	CGAS001 peg.1228	334	Possible RNA methyltransferase aq_898	19	3668	DSM 12272 peg.3668	99.7	Possible RNA methyltransferase aq_898
3	1229	CGAS001 peg.1229	230	Stage II sporulation protein required for processing of pro-sigma-E (SpoIIR)	19	3667	DSM 12272 peg.3667	100	Stage II sporulation protein required for processing of pro-sigma-E (SpoIIR)
3	1230	CGAS001 peg.1230	282	4-diphosphocytidyl-2-C-methyl-D-erythritol kinase (EC 2.7.1.148)	19	3666	DSM 12272 peg.3666	99.64	4-diphosphocytidyl-2-C-methyl-D-erythritol kinase (EC 2.7.1.148)
3	1231	CGAS001 peg.1231	875	Cyanophycin synthase (EC 6.3.2.29)(EC 6.3.2.30)	19	3665	DSM 12272 peg.3665	99.2	Cyanophycin synthase (EC 6.3.2.29)(EC 6.3.2.30)
3	1232	CGAS001 peg.1232	279	Cyanophycinase (EC 3.4.15.6)	19	3664	DSM 12272 peg.3664	99.64	Cyanophycinase (EC 3.4.15.6)
3	1233	CGAS001 peg.1233	527	hypothetical protein	19	3663	DSM 12272 peg.3663	100	hypothetical protein
3	1234	CGAS001 peg.1234	40	hypothetical protein	19	3662	DSM 12272 peg.3662	100	hypothetical protein
3	1235	CGAS001 peg.1235	79	Veg protein	19	3661	DSM 12272 peg.3661	100	Veg protein
3	1236	CGAS001 peg.1236	294	Sporulation-specific protease YabG	19	3660	DSM 12272 peg.3660	100	Sporulation-specific protease YabG
3	1237	CGAS001 peg.1237	337	Spore coat protein S	19	3659	DSM 12272 peg.3659	99.7	Spore coat protein S
3	1238	CGAS001 peg.1238	373	Glycosyltransferase	19	3658	DSM 12272 peg.3658	100	Glycosyltransferase
3	1239	CGAS001 peg.1239	349	Spore coat protein S	19	3657	DSM 12272 peg.3657	100	Spore coat protein S
3	1240	CGAS001 peg.1240	268	hypothetical protein	19	3656	DSM 12272 peg.3656	99.63	hypothetical protein
3	1241	CGAS001 peg.1241	331	Spore coat protein S	19	3655	DSM 12272 peg.3655	100	Spore coat protein S
3	1242	CGAS001 peg.1242	372	Glycosyltransferase	19	3654	DSM 12272 peg.3654	99.73	Glycosyltransferase
3	1243	CGAS001 peg.1243	295	Transcriptional regulator AaeR, LysR family	19	3653	DSM 12272 peg.3653	98.64	Transcriptional regulator
3	1244	CGAS001 peg.1244	322	Heptaprenyl diphosphate synthase component II (EC 2.5.1.30)	19	3652	DSM 12272 peg.3652	100	Heptaprenyl diphosphate synthase component II (EC 2.5.1.30)
3	1245	CGAS001 peg.1245	171	Heptaprenyl diphosphate synthase component I (EC 2.5.1.30)	19	3651	DSM 12272 peg.3651	100	Heptaprenyl diphosphate synthase component I (EC 2.5.1.30)
3	1246	CGAS001 peg.1246	127	FIG00521002: hypothetical protein	19	3650	DSM 12272 peg.3650	100	FIG00521002: hypothetical protein
3	1247	CGAS001 peg.1247	635	NADH dehydrogenase (EC 1.6.99.3) in cluster with putative pheromone precursor	19	3649	DSM 12272 peg.3649	100	NADH dehydrogenase (EC 1.6.99.3) in cluster with putative pheromone precursor
3	1248	CGAS001 peg.1248	141	Putative pheromone precursor lipoprotein	19	3648	DSM 12272 peg.3648	97.86	Putative pheromone precursor lipoprotein
3	1249	CGAS001 peg.1249	354	FAD:protein FMN transferase (EC 2.7.1.180) @ FAD:protein FMN transferase (EC 2.7.1.180), RnfDG-associated	19	3647	DSM 12272 peg.3647	99.72	FAD:protein FMN transferase (EC 2.7.1.180) @ FAD:protein FMN transferase (EC 2.7.1.180), RnfDG-associated
3	1250	CGAS001 peg.1250	425	PTS system, cellobiose-specific IIC component	19	3646	DSM 12272 peg.3646	98.82	PTS system, cellobiose-specific IIC component
3	1251	CGAS001 peg.1251	364	Outer surface protein of unknown function, cellobiose operon	19	3645	DSM 12272 peg.3645	98.35	Outer surface protein of unknown function, cellobiose operon
3	1252	CGAS001 peg.1252	298	hypothetical protein	19	3644	DSM 12272 peg.3644	97.64	Kinase similar to eukaryotic-like N- acetylglucosamine kinase
3	1253	CGAS001 peg.1253	102	PTS system, cellobiose-specific IIA component (EC 2.7.1.69)	19	3643	DSM 12272 peg.3643	100	PTS system, cellobiose-specific IIA component (EC 2.7.1.69)
3	1254	CGAS001 peg.1254	103	PTS system, cellobiose-specific IIB component (EC 2.7.1.205)	19	3642	DSM 12272 peg.3642	99.02	PTS system, cellobiose-specific IIB component (EC 2.7.1.205)
3	1255	CGAS001 peg.1255	920	NtrC family Transcriptional regulator, ATPase domain	19	3641	DSM 12272 peg.3641	98.48	NtrC family Transcriptional regulator, ATPase domain
3	1256	CGAS001 peg.1256	431	Serine protease, DegP/HtrA, do-like (EC 3.4.21.-)	19	3640	DSM 12272 peg.3640	99.77	Serine protease, DegP/HtrA, do-like (EC 3.4.21.-)
3	1257	CGAS001 peg.1257	349	Hydrolase, alpha/beta fold family	19	3639	DSM 12272 peg.3639	99.14	Hydrolase, alpha/beta fold family
3	1258	CGAS001 peg.1258	337	N(6)-L-threonylcarbamoyladenine synthase (EC 2.3.1.234)	19	3638	DSM 12272 peg.3638	100	N(6)-L-threonylcarbamoyladenine synthase (EC 2.3.1.234)
3	1259	CGAS001 peg.1259	208	endodeoxyribonuclease RusA family protein	19	3637	DSM 12272 peg.3637	99.52	endodeoxyribonuclease RusA family protein
3	1260	CGAS001 peg.1260	194	hypothetical protein	19	3636	DSM 12272 peg.3636	98.96	hypothetical protein
3	1261	CGAS001 peg.1261	319	hypothetical protein	19	3635	DSM 12272 peg.3635	100	hypothetical protein
3	1262	CGAS001 peg.1262	620	Lipoteichoic acid synthase LtaS Type IVb	19	3634	DSM 12272 peg.3634	100	Lipoteichoic acid synthase LtaS Type IVb
3	1263	CGAS001 peg.1263	448	TldE protein, part of TldE/TldD proteolytic complex	19	3633	DSM 12272 peg.3633	100	TldE protein, part of TldE/TldD proteolytic complex
3	1264	CGAS001 peg.1264	460	TldD protein, part of TldE/TldD proteolytic complex	19	3632	DSM 12272 peg.3632	99.78	TldD protein, part of TldE/TldD proteolytic complex
3	1265	CGAS001 peg.1265	490	putative lipoprotein	19	3631	DSM 12272 peg.3631	99.39	putative lipoprotein
3	1266	CGAS001 peg.1266	475	Two-component sensor histidine kinase DSY1107	19	3630	DSM 12272 peg.3630	99.79	Two-component sensor histidine kinase DSY1107
3	1267	CGAS001 peg.1267	229	Two-component response regulator	19	3629	DSM 12272 peg.3629	100	Two-component response regulator
3	1268	CGAS001 peg.1268	309	Polysaccharide deacetylase family protein	19	3628	DSM 12272 peg.3628	97.73	Polysaccharide deacetylase family protein
4	1269	CGAS001 peg.1269	926	Endo-beta-N-acetylglucosaminidase (EC 3.2.1.96)	2	1174	DSM 12272 peg.1174	99.35	Endo-beta-N-acetylglucosaminidase (EC 3.2.1.96)
4	1270	CGAS001 peg.1270	315	Putative ROK-family transcriptional regulator	2	1175	DSM 12272 peg.1175	98.73	Putative ROK-family transcriptional regulator
4	1271	CGAS001 peg.1271	464	6-phospho-beta-glucosidase (EC 3.2.1.86)	2	1176	DSM 12272 peg.1176	99.78	6-phospho-beta-glucosidase (EC 3.2.1.86)
4	1272	CGAS001 peg.1272	480	ABC transporter, substrate-binding protein (cluster 1, maltose/g3p/polyamine/iron)	2	1177	DSM 12272 peg.1177	99.58	ABC transporter, substrate-binding protein (cluster 1, maltose/g3p/polyamine/iron)
4	1273	CGAS001 peg.1273	1044	alpha-mannosidase (EC 3.2.1.24)	2	1178	DSM 12272 peg.1178	98.95	alpha-mannosidase (EC 3.2.1.24)
4	1274	CGAS001 peg.1274	323	ABC transporter, permease protein 2 (cluster 1, maltose/g3p/polyamine/iron)	2	1179	DSM 12272 peg.1179	99.69	ABC transporter, permease protein 2 (cluster 1, maltose/g3p/polyamine/iron)
4	1275	CGAS001 peg.1275	320	ABC transporter, permease protein 1 (cluster 1, maltose/g3p/polyamine/iron)	2	1180	DSM 12272 peg.1180	100	ABC transporter, permease protein 1 (cluster 1, maltose/g3p/polyamine/iron)
4	1276	CGAS001 peg.1276	506	Two-component response regulator TrxR	2	1181	DSM 12272 peg.1181	97.43	Two-component response regulator TrxR
4	1277	CGAS001 peg.1277	581	Two-component system sensor histidine kinase	2	1182	DSM 12272 peg.1182	99.66	Two-component system sensor histidine kinase
4	1278	CGAS001 peg.1278	225	hypothetical protein	2	1183	DSM 12272 peg.1183	99.11	hypothetical protein
4	1279	CGAS001 peg.1279	435	hypothetical protein	2	1184	DSM 12272 peg.1184	99.08	hypothetical protein
4	1280	CGAS001 peg.1280	300	N-acetylmannosamine kinase (EC 2.7.1.60)	2	1185	DSM 12272 peg.1185	99	N-acetylmannosamine kinase (EC 2.7.1.60)
4	1281	CGAS001 peg.1281	158	hypothetical protein	2	1186	DSM 12272 peg.1186	100	hypothetical protein
4	1282	CGAS001 peg.1282	242	NPQTN specific sortase B	2	1187	DSM 12272 peg.1187	97.93	NPQTN specific sortase B
4	1283	CGAS001 peg.1283	80	hypothetical protein	2	1188	DSM 12272 peg.1188	100	hypothetical protein
4	1284	CGAS001 peg.1284	216	Pentapeptide repeat family protein	2	1189	DSM 12272 peg.1189	100	Pentapeptide repeat family protein
4	1285	CGAS001 peg.1285	224	Uncharacterized protein TP_0572	2	1191	DSM 12272 peg.1191	97.76	Uncharacterized protein TP_0572
4	1286	CGAS001 peg.1286	241	ABC transporter, ATP-binding protein (cluster 3, basic aa/glutamine/opines)	2	1192	DSM 12272 peg.1192	100	ABC transporter, ATP-binding protein (cluster 3, basic aa/glutamine/opines)
4	1287	CGAS001 peg.1287	227	ABC transporter, permease protein (cluster 3, basic aa/glutamine/opines)	2	1193	DSM 12272 peg.1193	100	ABC transporter, permease protein (cluster 3, basic aa/glutamine/opines)
4	1288	CGAS001 peg.1288	281	ABC transporter, substrate-binding protein (cluster 3, basic aa/glutamine/opines)	2	1194	DSM 12272 peg.1194	100	ABC transporter, substrate-binding protein (cluster 3, basic aa/glutamine/opines)
4	1289	CGAS001 peg.1289	361	ATPase	2	1195	DSM 12272 peg.1195	99.72	ATPase
4	1290	CGAS001 peg.1290	701	ATP-dependent DNA helicase	2	1196	DSM 12272 peg.1196	99.57	ATP-dependent DNA helicase
4	1291	CGAS001 peg.1291	659	Cell division-associated, ATP-dependent zinc metalloprotease FtsH	2	1197	DSM 12272 peg.1197	100	Cell division-associated, ATP-dependent zinc metalloprotease FtsH
4	1292	CGAS001 peg.1292	188	Signal peptidase I (EC 3.4.21.89)	2	1198	DSM 12272 peg.1198	100	Signal peptidase I (EC 3.4.21.89)
4	1293	CGAS001 peg.1293	212	Signal peptidase I (EC 3.4.21.89)	2	1199	DSM 12272 peg.1199	100	Signal peptidase I (EC 3.4.21.89)
4	1294	CGAS001 peg.1294	78	hypothetical protein	2	1200	DSM 12272 peg.1200	100	hypothetical protein
4	1295	CGAS001 peg.1295	431	Diaminopimelate decarboxylase (EC 4.1.1.20)	2	1201	DSM 12272 peg.1201	99.3	Diaminopimelate decarboxylase (EC 4.1.1.20)
4	1296	CGAS001 peg.1296	48	hypothetical protein				0
4	1297	CGAS001 peg.1297	138	hypothetical protein	2	1202	DSM 12272 peg.1202	100	hypothetical protein
4	1298	CGAS001 peg.1298	613	Asparagine synthetase [glutamine-hydrolyzing] (EC 6.3.5.4)	2	1203	DSM 12272 peg.1203	97.22	Asparagine synthetase [glutamine-hydrolyzing] (EC 6.3.5.4)
4	1299	CGAS001 peg.1299	225	probable enzyme with TIM-barrel fold	2	1204	DSM 12272 peg.1204	100	probable enzyme with TIM-barrel fold
4	1300	CGAS001 peg.1300	414	hypothetical protein	2	1205	DSM 12272 peg.1205	100	hypothetical protein
4	1301	CGAS001 peg.1301	115	hypothetical protein	2	1206	DSM 12272 peg.1206	100	hypothetical protein
4	1302	CGAS001 peg.1302	190	LemA family protein	2	1207	DSM 12272 peg.1207	100	LemA family protein
4	1303	CGAS001 peg.1303	266	Beta-propeller domains of methanol dehydrogenase type	2	1208	DSM 12272 peg.1208	100	Beta-propeller domains of methanol dehydrogenase type
4	1304	CGAS001 peg.1304	687	Methyl-accepting chemotaxis protein	2	1209	DSM 12272 peg.1209	99.42	hypothetical protein
4	1305	CGAS001 peg.1305	172	hypothetical protein	2	1210	DSM 12272 peg.1210	100	hypothetical protein
4	1306	CGAS001 peg.1306	214	hypothetical protein	2	1211	DSM 12272 peg.1211	100	hypothetical protein
4	1307	CGAS001 peg.1307	46	hypothetical protein	2	1213	DSM 12272 peg.1213	84.44	hypothetical protein
4	1308	CGAS001 peg.1308	115	Transcriptional regulator, HxlR family	2	1216	DSM 12272 peg.1216	100	Transcriptional regulator, HxlR family
4	1309	CGAS001 peg.1309	240	Oxidoreductase, short-chain dehydrogenase/reductase family	2	1217	DSM 12272 peg.1217	99.16	Oxidoreductase, short-chain dehydrogenase/reductase family
4	1310	CGAS001 peg.1310	327	Microcin C7 immunity MccF-like protein	2	1218	DSM 12272 peg.1218	99.39	Microcin C7 immunity MccF-like protein
4	1311	CGAS001 peg.1311	308	hypothetical protein	2	1219	DSM 12272 peg.1219	99.67	hypothetical protein
4	1312	CGAS001 peg.1312	608	Lipoteichoic acid synthase LtaS Type IVb	2	1220	DSM 12272 peg.1220	98.35	Lipoteichoic acid synthase LtaS Type IVb
4	1313	CGAS001 peg.1313	399	hypothetical protein	2	1221	DSM 12272 peg.1221	83	hypothetical protein
4	1314	CGAS001 peg.1314	224	ABC transporter ATP-binding protein	2	1222	DSM 12272 peg.1222	95.52	ABC transporter ATP-binding protein
4	1315	CGAS001 peg.1315	382	hypothetical protein	2	1223	DSM 12272 peg.1223	98.16	hypothetical protein
4	1316	CGAS001 peg.1316	75	Transcriptional regulator, ArsR family	2	1224	DSM 12272 peg.1224	100	Transcriptional regulator, ArsR family
4	1317	CGAS001 peg.1317	210	hypothetical protein	2	1225	DSM 12272 peg.1225	72.73	hypothetical protein
4	1318	CGAS001 peg.1318	1761	Fibronectin type III domain protein				0
4	1319	CGAS001 peg.1319	317	Kinase similar to eukaryotic-like N-acetylglucosamine kinase	19	3644	DSM 12272 peg.3644	25.9	Kinase similar to eukaryotic-like N- acetylglucosamine kinase
4	1320	CGAS001 peg.1320	448	ABC transporter, substrate-binding protein (cluster 1, maltose/g3p/polyamine/iron)				0
4	1321	CGAS001 peg.1321	53	hypothetical protein				0
4	1322	CGAS001 peg.1322	719	1,3-beta-galactosyl-N-acetylhexosamine phosphorylase (EC 2.4.1.211)				0
4	1323	CGAS001 peg.1323	299	ABC transporter, permease protein 2 (cluster 1, maltose/g3p/polyamine/iron)	2	1519	DSM 12272 peg.1519	27.85	Maltodextrin ABC transporter, permease protein MdxG
4	1324	CGAS001 peg.1324	298	N-Acetyl-D-glucosamine ABC transport system, permease protein	2	1180	DSM 12272 peg.1180	35.27	ABC transporter, permease protein 1 (cluster 1, maltose/g3p/polyamine/iron)
4	1325	CGAS001 peg.1325	284	hypothetical protein	2	1181	DSM 12272 peg.1181	34.07	Two-component response regulator TrxR
4	1326	CGAS001 peg.1326	187	Carbonic anhydrase, beta class (EC 4.2.1.1)	2	1226	DSM 12272 peg.1226	98.92	Carbonic anhydrase, beta class (EC 4.2.1.1)
4	1327	CGAS001 peg.1327	470	6-phospho-beta-glucosidase (EC 3.2.1.86)	2	1227	DSM 12272 peg.1227	98.93	6-phospho-beta-glucosidase (EC 3.2.1.86)
4	1328	CGAS001 peg.1328	105	PTS system, cellobiose-specific IIA component (EC 2.7.1.205)	2	1228	DSM 12272 peg.1228	100	PTS system, cellobiose-specific IIA component (EC 2.7.1.205)
4	1329	CGAS001 peg.1329	450	PTS system, cellobiose-specific IIC component	2	1229	DSM 12272 peg.1229	99.11	PTS system, cellobiose-specific IIC component
4	1330	CGAS001 peg.1330	100	PTS system, cellobiose-specific IIB component (EC 2.7.1.205)	2	1230	DSM 12272 peg.1230	98.99	PTS system, cellobiose-specific IIB component (EC 2.7.1.205)
4	1331	CGAS001 peg.1331	480	6-phospho-beta-glucosidase (EC 3.2.1.86)	2	1231	DSM 12272 peg.1231	98.33	6-phospho-beta-glucosidase (EC 3.2.1.86)
4	1332	CGAS001 peg.1332	244	Transcriptional regulator, RpiR family	2	1232	DSM 12272 peg.1232	97.94	Transcriptional regulator, RpiR family
4	1333	CGAS001 peg.1333	299	N-acetylmannosamine kinase (EC 2.7.1.60)	2	1233	DSM 12272 peg.1233	98.32	N-acetylmannosamine kinase (EC 2.7.1.60)
4	1334	CGAS001 peg.1334	243	ABC transporter, ATP-binding protein (cluster 3, basic aa/glutamine/opines)	2	1234	DSM 12272 peg.1234	100	ABC transporter, ATP-binding protein (cluster 3, basic aa/glutamine/opines)
4	1335	CGAS001 peg.1335	217	ABC transporter, permease protein (cluster 3, basic aa/glutamine/opines)	2	1235	DSM 12272 peg.1235	98.61	ABC transporter, permease protein (cluster 3, basic aa/glutamine/opines)
4	1336	CGAS001 peg.1336	255	Glutamine ABC transporter, substrate-binding protein GlnH / Glutamine ABC transporter, permease protein GlnP	2	1236	DSM 12272 peg.1236	98.82	Glutamine ABC transporter, substrate-binding protein GlnH / Glutamine ABC transporter, permease protein GlnP
4	1337	CGAS001 peg.1337	432	Uracil permease @ Uracil:proton symporter UraA	2	1237	DSM 12272 peg.1237	99.77	Uracil permease @ Uracil:proton symporter UraA
4	1338	CGAS001 peg.1338	163	hypothetical protein	2	1238	DSM 12272 peg.1238	98.15	hypothetical protein
4	1339	CGAS001 peg.1339	75	Uncharacterized transcriptional regulator YozG, Cro/CI family	2	1239	DSM 12272 peg.1239	100	Uncharacterized transcriptional regulator YozG, Cro/CI family
4	1340	CGAS001 peg.1340	158	Glutathione peroxidase (EC 1.11.1.9) @ Thioredoxin peroxidase (EC 1.11.1.15)	2	1240	DSM 12272 peg.1240	97.45	Glutathione peroxidase (EC 1.11.1.9) @ Thioredoxin peroxidase (EC 1.11.1.15)
4	1341	CGAS001 peg.1341	144	Organic hydroperoxide resistance transcriptional regulator	2	1241	DSM 12272 peg.1241	99.3	Organic hydroperoxide resistance transcriptional regulator
4	1342	CGAS001 peg.1342	210	Haloacid dehalogenase-like hydrolase	2	1242	DSM 12272 peg.1242	99.04	Haloacid dehalogenase-like hydrolase
4	1343	CGAS001 peg.1343	54	Rubredoxin	2	1243	DSM 12272 peg.1243	100	Rubredoxin
4	1344	CGAS001 peg.1344	125	hypothetical protein	2	1244	DSM 12272 peg.1244	97.58	hypothetical protein
4	1345	CGAS001 peg.1345	286	DegV family protein	2	1247	DSM 12272 peg.1247	98.95	DegV family protein
4	1346	CGAS001 peg.1346	368	Two-component system sensor histidine kinase	2	1248	DSM 12272 peg.1248	91.55	Two-component system sensor histidine kinase
4	1347	CGAS001 peg.1347	231	Two-component transcriptional response regulator, OmpR family	2	1249	DSM 12272 peg.1249	98.7	Two-component transcriptional response regulator, OmpR family
4	1348	CGAS001 peg.1348	237	D-alanyl-D-alanine carboxypeptidase (EC 3.4.16.4)	2	1250	DSM 12272 peg.1250	85.71	D-alanyl-D-alanine carboxypeptidase (EC 3.4.16.4)
4	1349	CGAS001 peg.1349	117	hypothetical protein	2	1251	DSM 12272 peg.1251	97.41	hypothetical protein
4	1350	CGAS001 peg.1350	54	hypothetical protein	2	1257	DSM 12272 peg.1257	95.74	hypothetical protein
4	1351	CGAS001 peg.1351	628	Clostridial MutS2-related protein	2	1258	DSM 12272 peg.1258	98.09	Clostridial MutS2-related protein
4	1352	CGAS001 peg.1352	786	hypothetical protein	2	1259	DSM 12272 peg.1259	98.47	hypothetical protein
4	1353	CGAS001 peg.1353	169	hypothetical protein	2	1260	DSM 12272 peg.1260	98.21	hypothetical protein
4	1354	CGAS001 peg.1354	183	Nicotinamidase (EC 3.5.1.19)	2	1261	DSM 12272 peg.1261	96.15	Nicotinamidase (EC 3.5.1.19)
4	1355	CGAS001 peg.1355	306	hypothetical protein	2	1262	DSM 12272 peg.1262	99.67	hypothetical protein
4	1356	CGAS001 peg.1356	199	Transcriptional regulator, AcrR family	2	1263	DSM 12272 peg.1263	98.99	Transcriptional regulator, AcrR family
4	1357	CGAS001 peg.1357	659	hypothetical protein	2	1264	DSM 12272 peg.1264	97.57	hypothetical protein
4	1358	CGAS001 peg.1358	252	ABC transporter ATP-binding protein YvcR	2	1265	DSM 12272 peg.1265	98.8	ABC transporter ATP-binding protein YvcR
4	1359	CGAS001 peg.1359	329	hypothetical protein	2	1266	DSM 12272 peg.1266	99.09	Deoxyribose-phosphate aldolase (EC 4.1.2.4)
4	1360	CGAS001 peg.1360	223	Vancomycin response regulator VanR	2	1267	DSM 12272 peg.1267	98.65	Vancomycin response regulator VanR
4	1361	CGAS001 peg.1361	307	Exfoliative toxin A	2	1268	DSM 12272 peg.1268	98.37	Exfoliative toxin A
4	1362	CGAS001 peg.1362	297	Nudix-related transcriptional regulator NrtR	2	1270	DSM 12272 peg.1270	96.28	Nudix-related transcriptional regulator NrtR
4	1363	CGAS001 peg.1363	263	Exodeoxyribonuclease III (EC 3.1.11.2)	2	1271	DSM 12272 peg.1271	97.33	Exodeoxyribonuclease III (EC 3.1.11.2)
4	1364	CGAS001 peg.1364	555	PTS system, maltose and glucose-specific IIC component / PTS system, maltose and glucose-specific IIB component (EC 2.7.1.208)	2	1272	DSM 12272 peg.1272	99.64	PTS system, maltose and glucose-specific IIC component / PTS system, maltose and glucose-specific IIB component (EC 2.7.1.208)
4	1365	CGAS001 peg.1365	554	Alpha-glucosidase (EC 3.2.1.20)	2	1273	DSM 12272 peg.1273	98.73	Alpha-glucosidase (EC 3.2.1.20)
4	1366	CGAS001 peg.1366	340	Maltose operon transcriptional repressor MalR, LacI family	2	1274	DSM 12272 peg.1274	97.94	Maltose operon transcriptional repressor MalR, LacI family
4	1367	CGAS001 peg.1367	475	Sugar phosphate transporter	2	1275	DSM 12272 peg.1275	99.58	Sugar phosphate transporter
4	1368	CGAS001 peg.1368	349	Ferric iron ABC transporter, iron-binding protein	2	1276	DSM 12272 peg.1276	98.28	Ferric iron ABC transporter, iron-binding protein
4	1369	CGAS001 peg.1369	280	hypothetical protein	2	1277	DSM 12272 peg.1277	97.84	hypothetical protein
4	1370	CGAS001 peg.1370	476	hypothetical protein	2	1278	DSM 12272 peg.1278	99.37	hypothetical protein
4	1371	CGAS001 peg.1371	227	FIGfam009438: Two-component system DNA-binding response regulator	2	1279	DSM 12272 peg.1279	100	FIGfam009438: Two-component system DNA-binding response regulator
4	1372	CGAS001 peg.1372	411	FliB family protein	2	1280	DSM 12272 peg.1280	96.83	FliB family protein
4	1373	CGAS001 peg.1373	257	Transcriptional regulator	2	1281	DSM 12272 peg.1281	98.83	Transcriptional regulator
4	1374	CGAS001 peg.1374	291	Transcriptional regulator, AraC family	2	1432	DSM 12272 peg.1432	32.98	Transcriptional regulator, AraC family
4	1375	CGAS001 peg.1375	303	Proline iminopeptidase (EC 3.4.11.5)	1	258	DSM 12272 peg.258	29.36	hypothetical protein
4	1376	CGAS001 peg.1376	77	Transcriptional regulator, AraC family				0
4	1377	CGAS001 peg.1377	109	hypothetical protein				0
4	1378	CGAS001 peg.1378	51	hypothetical protein				0
4	1379	CGAS001 peg.1379	64	FMN-dependent NADH-azoreductase (EC 1.7.1.6)	11	2983	DSM 12272 peg.2983	71.11	FMN-dependent NADH-azoreductase (EC 1.7.1.6)
4	1380	CGAS001 peg.1380	294	Pirin	2	1451	DSM 12272 peg.1451	29.73	Pirin
4	1381	CGAS001 peg.1381	151	Transcriptional regulator, MarR family	11	2982	DSM 12272 peg.2982	74.81	Transcriptional regulator, MarR family
4	1382	CGAS001 peg.1382	137	Hydrolase, alpha/beta fold family				0
4	1383	CGAS001 peg.1383	91	Hydrolase, alpha/beta fold family				0
4	1384	CGAS001 peg.1384	213	Xenobiotic acyltransferase XAT family	21	3727	DSM 12272 peg.3727	45.45	Galactoside O-acetyltransferase (EC 2.3.1.18)
4	1385	CGAS001 peg.1385	92	hypothetical protein				0
4	1386	CGAS001 peg.1386	31	hypothetical protein				0
4	1387	CGAS001 peg.1387	250	hypothetical protein	3	1576	DSM 12272 peg.1576	37.4	Acetyltransferase, GNAT family
4	1388	CGAS001 peg.1388	160	Histone acetyltransferase HPA2 and related acetyltransferases				0
4	1389	CGAS001 peg.1389	260	CymJ protein	2	1290	DSM 12272 peg.1290	98.46	CymJ protein
4	1390	CGAS001 peg.1390	282	hypothetical protein	2	1291	DSM 12272 peg.1291	96.8	hypothetical protein
4	1391	CGAS001 peg.1391	463	hypothetical protein	2	1292	DSM 12272 peg.1292	96.54	Na+-driven multidrug efflux pump
4	1392	CGAS001 peg.1392	418	Manganese transport protein MntH	2	1293	DSM 12272 peg.1293	99.76	Manganese transport protein MntH
4	1393	CGAS001 peg.1393	127	Lactoylglutathione lyase (EC 4.4.1.5)	2	1294	DSM 12272 peg.1294	100	Lactoylglutathione lyase (EC 4.4.1.5)
4	1394	CGAS001 peg.1394	208	Response regulators consisting of a CheY-like receiver domain and an HD-GYP domain	2	1295	DSM 12272 peg.1295	99.52	Response regulators consisting of a CheY-like receiver domain and an HD-GYP domain
4	1395	CGAS001 peg.1395	290	Isoflavone_redu, Isoflavone reductase				0
4	1396	CGAS001 peg.1396	279	Vitamin B12 ABC transporter, ATP-binding protein BtuD	2	1296	DSM 12272 peg.1296	97.84	Vitamin B12 ABC transporter, ATP-binding protein BtuD
4	1397	CGAS001 peg.1397	361	Vitamin B12 ABC transporter, permease protein BtuC	2	1297	DSM 12272 peg.1297	98.33	Vitamin B12 ABC transporter, permease protein BtuC
4	1398	CGAS001 peg.1398	342	Hemin-binding periplasmic protein hmuT precursor	2	1298	DSM 12272 peg.1298	99.12	hypothetical protein
4	1399	CGAS001 peg.1399	114	[NiFe] hydrogenase nickel incorporation protein HypA	2	1299	DSM 12272 peg.1299	97.35	[NiFe] hydrogenase nickel incorporation protein HypA
4	1400	CGAS001 peg.1400	896	Formate dehydrogenase-O, major subunit (EC 1.2.1.2)	2	1300	DSM 12272 peg.1300	98.77	Formate dehydrogenase-O, major subunit (EC 1.2.1.2)
4	1401	CGAS001 peg.1401	224	[NiFe] hydrogenase nickel incorporation-associated protein HypB	2	1301	DSM 12272 peg.1301	99.1	[NiFe] hydrogenase nickel incorporation-associated protein HypB
4	1402	CGAS001 peg.1402	197	Transcriptional regulator, AcrR family	2	1302	DSM 12272 peg.1302	100	Transcriptional regulator, AcrR family
4	1403	CGAS001 peg.1403	244	hypothetical protein	2	1303	DSM 12272 peg.1303	97.51	hypothetical protein
4	1404	CGAS001 peg.1404	268	Similar to benzoyl-CoA reductase subunit D	2	1304	DSM 12272 peg.1304	99.63	Similar to benzoyl-CoA reductase subunit D
4	1405	CGAS001 peg.1405	515	hypothetical protein	2	1305	DSM 12272 peg.1305	97.28	hypothetical protein
4	1406	CGAS001 peg.1406	398	hypothetical protein	2	1306	DSM 12272 peg.1306	98.74	hypothetical protein
4	1407	CGAS001 peg.1407	264	CO dehydrogenase accessory protein CooC (nickel insertion)	2	1307	DSM 12272 peg.1307	96.2	CO dehydrogenase accessory protein CooC (nickel insertion)
4	1408	CGAS001 peg.1408	904	Formate dehydrogenase-O, major subunit (EC 1.2.1.2)	2	1308	DSM 12272 peg.1308	96.01	Formate dehydrogenase-O, major subunit (EC 1.2.1.2)
4	1409	CGAS001 peg.1409	116	conserved hypothetical protein	2	1314	DSM 12272 peg.1314	97.03	hypothetical protein
4	1410	CGAS001 peg.1410	70	hypothetical protein	2	1315	DSM 12272 peg.1315	98.55	hypothetical protein
4	1411	CGAS001 peg.1411	166	NADH pyrophosphatase (EC 3.6.1.22), decaps 5'-NAD modified RNA	2	1316	DSM 12272 peg.1316	99.39	NADH pyrophosphatase (EC 3.6.1.22), decaps 5'-NAD modified RNA
4	1412	CGAS001 peg.1412	471	Uncharacterized MFS-type transporter	2	1318	DSM 12272 peg.1318	97.45	Uncharacterized MFS-type transporter
4	1413	CGAS001 peg.1413	233	Membrane protein	2	1319	DSM 12272 peg.1319	98.28	Membrane protein
4	1414	CGAS001 peg.1414	152	Response regulator of the LytR/AlgR family	2	1320	DSM 12272 peg.1320	97.35	Response regulator of the LytR/AlgR family
4	1415	CGAS001 peg.1415	442	hypothetical protein	2	1321	DSM 12272 peg.1321	98.42	hypothetical protein
4	1416	CGAS001 peg.1416	303	Hydrolase, carbon-nitrogen family	2	1322	DSM 12272 peg.1322	97.35	Hydrolase, carbon-nitrogen family
4	1417	CGAS001 peg.1417	157	Histone acetyltransferase HPA2 and related acetyltransferases				0
4	1418	CGAS001 peg.1418	158	Transcriptional regulator, MarR family	3	1739	DSM 12272 peg.1739	23.21	Transcriptional regulator of fatty acid biosynthesis FabT
4	1419	CGAS001 peg.1419	412	Multidrug-efflux transporter, major facilitator superfamily (MFS); Efflux pump Lde	1	120	DSM 12272 peg.120	30.52	Uncharacterized MFS-type transporter
4	1420	CGAS001 peg.1420	42	hypothetical protein				0
4	1421	CGAS001 peg.1421	317	hypothetical protein	2	1324	DSM 12272 peg.1324	98.08	hypothetical protein
4	1422	CGAS001 peg.1422	442	Two-component system sensor histidine kinase	2	1325	DSM 12272 peg.1325	98.19	Two-component system sensor histidine kinase
4	1423	CGAS001 peg.1423	230	Uncharacterized transcriptional response regulator YrkP	2	1326	DSM 12272 peg.1326	98.69	Uncharacterized transcriptional response regulator YrkP
4	1424	CGAS001 peg.1424	231	Alkaline phosphatase like protein	2	1327	DSM 12272 peg.1327	100	Alkaline phosphatase like protein
4	1425	CGAS001 peg.1425	173	CDP-diacylglycerol--serine O-phosphatidyltransferase (EC 2.7.8.8)	2	1328	DSM 12272 peg.1328	98.26	CDP-diacylglycerol--serine O-phosphatidyltransferase (EC 2.7.8.8)
4	1426	CGAS001 peg.1426	171	hypothetical protein				0
4	1427	CGAS001 peg.1427	252	Histidinol phosphatase and related hydrolases of the PHP family	10	2899	DSM 12272 peg.2899	28.8	putative histidinol phosphatase and related hydrolases of the PHP family
4	1428	CGAS001 peg.1428	484	UPF0061 protein YdiU	2	1329	DSM 12272 peg.1329	95.24	UPF0061 protein YdiU
4	1429	CGAS001 peg.1429	452	hypothetical protein				0
4	1430	CGAS001 peg.1430	156	hypothetical protein				0
4	1431	CGAS001 peg.1431	267	ABC transporter-like sensor linked histidine kinase	2	1331	DSM 12272 peg.1331	97.74	ABC transporter-like sensor linked histidine kinase
4	1432	CGAS001 peg.1432	95	hypothetical protein	1	980	DSM 12272 peg.980	85.71	hypothetical protein
4	1433	CGAS001 peg.1433	235	hypothetical protein	2	1330	DSM 12272 peg.1330	98.29	hypothetical protein
4	1434	CGAS001 peg.1434	62	ErfK/YbiS/YcfS/YnhG family protein, putative				0
4	1435	CGAS001 peg.1435	373	hypothetical protein	2	1335	DSM 12272 peg.1335	93.55	hypothetical protein
4	1436	CGAS001 peg.1436	269	Extracellular ribonuclease Bsn	2	1337	DSM 12272 peg.1337	98.51	Extracellular ribonuclease Bsn
4	1437	CGAS001 peg.1437	125	FIG00516839: hypothetical protein	2	1358	DSM 12272 peg.1358	99.19	FIG00516839: hypothetical protein
4	1438	CGAS001 peg.1438	240	hypothetical protein	2	1359	DSM 12272 peg.1359	97.49	hypothetical protein
4	1439	CGAS001 peg.1439	236	hypothetical protein	2	1360	DSM 12272 peg.1360	99.15	hypothetical protein
4	1440	CGAS001 peg.1440	194	hypothetical protein	2	1361	DSM 12272 peg.1361	98.45	hypothetical protein
4	1441	CGAS001 peg.1441	183	NADH pyrophosphatase (EC 3.6.1.22), decaps 5'-NAD modified RNA	2	1362	DSM 12272 peg.1362	100	NADH pyrophosphatase (EC 3.6.1.22), decaps 5'-NAD modified RNA
4	1442	CGAS001 peg.1442	231	Sugar fermentation stimulation protein SfsA	2	1363	DSM 12272 peg.1363	99.57	Sugar fermentation stimulation protein SfsA
4	1443	CGAS001 peg.1443	53	hypothetical protein	2	1364	DSM 12272 peg.1364	98.08	hypothetical protein
4	1444	CGAS001 peg.1444	419	hypothetical protein	2	1365	DSM 12272 peg.1365	98.56	hypothetical protein
4	1445	CGAS001 peg.1445	104	hypothetical protein	2	1366	DSM 12272 peg.1366	99.03	hypothetical protein
4	1446	CGAS001 peg.1446	103	hypothetical protein	2	1367	DSM 12272 peg.1367	98.04	hypothetical protein
4	1447	CGAS001 peg.1447	288	Uncharacterized UPF0750 membrane protein	2	1368	DSM 12272 peg.1368	99.65	Uncharacterized UPF0750 membrane protein
4	1448	CGAS001 peg.1448	147	hypothetical protein	2	1369	DSM 12272 peg.1369	100	hypothetical protein
4	1449	CGAS001 peg.1449	46	putative acyl carrier protein phosphodiesterase	2	1370	DSM 12272 peg.1370	93.33	FMN-dependent NADH-azoreductase (EC 1.7.1.6)
4	1450	CGAS001 peg.1450	675	hypothetical protein	2	1371	DSM 12272 peg.1371	98.37	hypothetical protein
4	1451	CGAS001 peg.1451	676	hypothetical protein	2	1372	DSM 12272 peg.1372	97.78	hypothetical protein
4	1452	CGAS001 peg.1452	675	hypothetical protein	2	1373	DSM 12272 peg.1373	97.18	hypothetical protein
4	1453	CGAS001 peg.1453	138	hypothetical protein	2	1374	DSM 12272 peg.1374	100	hypothetical protein
4	1454	CGAS001 peg.1454	420	PTS system, IIC component, UlaA-type	2	1375	DSM 12272 peg.1375	99.76	PTS system, IIC component, UlaA-type
4	1455	CGAS001 peg.1455	95	PTS system, IIB component	2	1376	DSM 12272 peg.1376	100	PTS system, IIB component
4	1456	CGAS001 peg.1456	149	Phosphotransferase system mannitol/fructose- specific IIA domain	2	1377	DSM 12272 peg.1377	97.3	Phosphotransferase system mannitol/fructose- specific IIA domain
4	1457	CGAS001 peg.1457	307	Transketolase, C-terminal section (EC 2.2.1.1)	2	1378	DSM 12272 peg.1378	98.04	Transketolase, C-terminal section (EC 2.2.1.1)
4	1458	CGAS001 peg.1458	273	Transketolase, N-terminal section (EC 2.2.1.1)	2	1379	DSM 12272 peg.1379	99.26	Transketolase, N-terminal section (EC 2.2.1.1)
4	1459	CGAS001 peg.1459	712	hypothetical protein	2	1380	DSM 12272 peg.1380	99.44	hypothetical protein
4	1460	CGAS001 peg.1460	371	ATP-dependent RNA helicase BA2475	2	1381	DSM 12272 peg.1381	100	ATP-dependent RNA helicase BA2475
4	1461	CGAS001 peg.1461	215	hypothetical protein				0
4	1462	CGAS001 peg.1462	467	Two-component system sensor histidine kinase	2	1382	DSM 12272 peg.1382	97.42	Two-component system sensor histidine kinase
4	1463	CGAS001 peg.1463	240	Two-component transcriptional response regulator, LuxR family	2	1383	DSM 12272 peg.1383	99.58	Two-component transcriptional response regulator, LuxR family
4	1464	CGAS001 peg.1464	259	hypothetical protein	2	1384	DSM 12272 peg.1384	99.22	hypothetical protein
4	1465	CGAS001 peg.1465	296	Efflux ABC transporter, ATP-binding protein	2	1385	DSM 12272 peg.1385	99.66	Efflux ABC transporter, ATP-binding protein
4	1466	CGAS001 peg.1466	341	FIG00515919: hypothetical protein	2	1386	DSM 12272 peg.1386	97.65	FIG00515919: hypothetical protein
4	1467	CGAS001 peg.1467	393	NADP-dependent malic enzyme (EC 1.1.1.40)	2	1387	DSM 12272 peg.1387	99.74	NADP-dependent malic enzyme (EC 1.1.1.40)
4	1468	CGAS001 peg.1468	425	L-malate or citrate/H+ symporter CimH (TC 2.A.24.2.4)	2	1388	DSM 12272 peg.1388	99.29	L-malate or citrate/H+ symporter CimH (TC 2.A.24.2.4)
4	1469	CGAS001 peg.1469	223	hypothetical protein	2	1389	DSM 12272 peg.1389	100	hypothetical protein
4	1470	CGAS001 peg.1470	376	Two-component sensor histidine kinase, malate (EC 2.7.3.-)	2	1390	DSM 12272 peg.1390	98.67	Two-component sensor histidine kinase, malate (EC 2.7.3.-)
4	1471	CGAS001 peg.1471	125	hypothetical protein	2	1390	DSM 12272 peg.1390	100	Two-component sensor histidine kinase, malate (EC 2.7.3.-)
4	1472	CGAS001 peg.1472	215	Transaldolase (EC 2.2.1.2)	2	1426	DSM 12272 peg.1426	99.53	Transaldolase (EC 2.2.1.2)
4	1473	CGAS001 peg.1473	309	Transketolase, C-terminal section (EC 2.2.1.1)	2	1427	DSM 12272 peg.1427	99.03	Transketolase, C-terminal section (EC 2.2.1.1)
4	1474	CGAS001 peg.1474	271	Transketolase, N-terminal section (EC 2.2.1.1)	2	1428	DSM 12272 peg.1428	99.63	Transketolase, N-terminal section (EC 2.2.1.1)
4	1475	CGAS001 peg.1475	222	Deoxyribose-phosphate aldolase (EC 4.1.2.4)	2	1429	DSM 12272 peg.1429	100	Deoxyribose-phosphate aldolase (EC 4.1.2.4)
4	1476	CGAS001 peg.1476	434	Pyrimidine-nucleoside phosphorylase (EC 2.4.2.2)	2	1430	DSM 12272 peg.1430	99.77	Pyrimidine-nucleoside phosphorylase (EC 2.4.2.2)
4	1477	CGAS001 peg.1477	344	hypothetical protein	2	1431	DSM 12272 peg.1431	98.54	hypothetical protein
4	1478	CGAS001 peg.1478	251	Transcriptional regulator, AraC family	2	1432	DSM 12272 peg.1432	98.8	Transcriptional regulator, AraC family
4	1479	CGAS001 peg.1479	586	hypothetical protein	2	1433	DSM 12272 peg.1433	98.12	hypothetical protein
4	1480	CGAS001 peg.1480	51	no significant homology.	2	1434	DSM 12272 peg.1434	100	no significant homology.
4	1481	CGAS001 peg.1481	47	hypothetical protein	2	1435	DSM 12272 peg.1435	97.83	hypothetical protein
4	1482	CGAS001 peg.1482	194	LSU ribosomal protein L25p	2	1436	DSM 12272 peg.1436	98.45	LSU ribosomal protein L25p
4	1483	CGAS001 peg.1483	35	hypothetical protein				0
4	1484	CGAS001 peg.1484	665	Methyl-accepting chemotaxis protein	2	1437	DSM 12272 peg.1437	99.7	Methyl-accepting chemotaxis protein
4	1485	CGAS001 peg.1485	796	hypothetical protein				0
4	1486	CGAS001 peg.1486	668	hypothetical protein	1	481	DSM 12272 peg.481	45.32	hypothetical protein
4	1487	CGAS001 peg.1487	78	hypothetical protein				0
4	1488	CGAS001 peg.1488	852	ABC transporter-coupled two-component system, fused permease protein	2	1438	DSM 12272 peg.1438	92.13	hypothetical protein
4	1489	CGAS001 peg.1489	227	ABC transporter-coupled two-component system, ATP-binding protein	2	1439	DSM 12272 peg.1439	99.56	ABC transporter-coupled two-component system, ATP-binding protein
4	1490	CGAS001 peg.1490	413	ABC transporter-coupled two-component system, signal transduction histidine kinase	2	1440	DSM 12272 peg.1440	99.27	ABC transporter-coupled two-component system, signal transduction histidine kinase
4	1491	CGAS001 peg.1491	231	ABC transporter-coupled two-component system, LuxR family response regulator	2	1441	DSM 12272 peg.1441	100	ABC transporter-coupled two-component system, LuxR family response regulator
4	1492	CGAS001 peg.1492	170	hypothetical protein	2	1442	DSM 12272 peg.1442	99.41	hypothetical protein
4	1493	CGAS001 peg.1493	665	Methyl-accepting chemotaxis protein	2	1437	DSM 12272 peg.1437	78.16	Methyl-accepting chemotaxis protein
4	1494	CGAS001 peg.1494	652	Fructose-1,6-bisphosphatase, Bacillus type (EC 3.1.3.11)	2	1443	DSM 12272 peg.1443	99.85	Fructose-1,6-bisphosphatase, Bacillus type (EC 3.1.3.11)
4	1495	CGAS001 peg.1495	249	Benzoyl-CoA reductase subunit BadG (EC 1.3.99.15)	2	1444	DSM 12272 peg.1444	100	Benzoyl-CoA reductase subunit BadG (EC 1.3.99.15)
4	1496	CGAS001 peg.1496	384	Uncharacterized protein YjiM	2	1445	DSM 12272 peg.1445	99.48	Uncharacterized protein YjiM
4	1497	CGAS001 peg.1497	132	hypothetical protein	21	3737	DSM 12272 peg.3737	41.74	hypothetical protein
4	1498	CGAS001 peg.1498	131	Hemerythrin domain protein	2	1446	DSM 12272 peg.1446	100	Hemerythrin domain protein
4	1499	CGAS001 peg.1499	578	Methyl-accepting chemotaxis sensor/transducer protein	2	1447	DSM 12272 peg.1447	99.13	Methyl-accepting chemotaxis sensor/transducer protein
4	1500	CGAS001 peg.1500	300	radical activating enzyme	2	1448	DSM 12272 peg.1448	94.98	radical activating enzyme
4	1501	CGAS001 peg.1501	200	Nitroreductase family protein	2	1449	DSM 12272 peg.1449	98.49	Nitroreductase family protein
4	1502	CGAS001 peg.1502	207	Oxygen-insensitive NAD(P)H nitroreductase (EC 1.-.-.-) / Dihydropteridine reductase (EC 1.5.1.34)	2	1450	DSM 12272 peg.1450	97.57	Oxygen-insensitive NAD(P)H nitroreductase (EC 1.-.-.-) / Dihydropteridine reductase (EC 1.5.1.34)
4	1503	CGAS001 peg.1503	235	Pirin	2	1451	DSM 12272 peg.1451	93.59	Pirin
4	1504	CGAS001 peg.1504	44	hypothetical protein				0
4	1505	CGAS001 peg.1505	247	ABC transporter, permease protein	2	1456	DSM 12272 peg.1456	94.31	Putative membrane-spanning protein
4	1506	CGAS001 peg.1506	245	Efflux ABC transporter, ATP-binding protein	2	1457	DSM 12272 peg.1457	90.16	Efflux ABC transporter, ATP-binding protein
4	1507	CGAS001 peg.1507	289	hypothetical protein	2	1458	DSM 12272 peg.1458	90.28	hypothetical protein
4	1508	CGAS001 peg.1508	191	Undecaprenyl-diphosphatase BcrC (EC 3.6.1.27), conveys bacitracin resistance	2	1459	DSM 12272 peg.1459	91.58	Undecaprenyl-diphosphatase BcrC (EC 3.6.1.27), conveys bacitracin resistance
4	1509	CGAS001 peg.1509	463	Two-component system sensor histidine kinase	2	1460	DSM 12272 peg.1460	89.18	Two-component system sensor histidine kinase
4	1510	CGAS001 peg.1510	226	Putative response regulator ArlR	2	1461	DSM 12272 peg.1461	91.59	Putative response regulator ArlR
4	1511	CGAS001 peg.1511	411	hypothetical protein	2	1462	DSM 12272 peg.1462	93.41	Rhomboid family protein
4	1512	CGAS001 peg.1512	154	hypothetical protein				0
4	1513	CGAS001 peg.1513	455	RNA methyltransferase, TrmA family	2	1463	DSM 12272 peg.1463	99.56	RNA methyltransferase, TrmA family
4	1514	CGAS001 peg.1514	122	hypothetical protein	2	1464	DSM 12272 peg.1464	95.04	hypothetical protein
4	1515	CGAS001 peg.1515	471	Pyruvate kinase (EC 2.7.1.40)	2	1465	DSM 12272 peg.1465	99.79	Pyruvate kinase (EC 2.7.1.40)
4	1516	CGAS001 peg.1516	320	6-phosphofructokinase (EC 2.7.1.11)	2	1466	DSM 12272 peg.1466	100	6-phosphofructokinase (EC 2.7.1.11)
4	1517	CGAS001 peg.1517	490	DNA polymerase III alpha subunit (EC 2.7.7.7)	2	1467	DSM 12272 peg.1467	99.39	DNA polymerase III alpha subunit (EC 2.7.7.7)
4	1518	CGAS001 peg.1518	308	hypothetical protein				0
4	1519	CGAS001 peg.1519	701	DNA polymerase III alpha subunit (EC 2.7.7.7)	2	1467	DSM 12272 peg.1467	99.64	DNA polymerase III alpha subunit (EC 2.7.7.7)
4	1520	CGAS001 peg.1520	317	Sporulation transcription regulator WhiA	2	1469	DSM 12272 peg.1469	100	Sporulation transcription regulator WhiA
4	1521	CGAS001 peg.1521	185	L-cystine ABC transporter, ATP-binding protein TcyC	2	1470	DSM 12272 peg.1470	86.7	L-cystine ABC transporter, ATP-binding protein TcyC
4	1522	CGAS001 peg.1522	449	FIG002813: LPPG:FO 2-phospho-L-lactate transferase like, CofD-like	2	1471	DSM 12272 peg.1471	99.33	FIG002813: LPPG:FO 2-phospho-L-lactate transferase like, CofD-like
4	1523	CGAS001 peg.1523	295	RNase adapter protein RapZ	2	1472	DSM 12272 peg.1472	99.66	RNase adapter protein RapZ
4	1524	CGAS001 peg.1524	366	membrane protein, putative				0
4	1525	CGAS001 peg.1525	385	hypothetical protein				0
4	1526	CGAS001 peg.1526	313	Efflux ABC transporter, ATP-binding protein	3	1783	DSM 12272 peg.1783	51.89	Efflux ABC transporter, ATP-binding protein
4	1527	CGAS001 peg.1527	213	Two-component transcriptional response regulator, LuxR family	1	287	DSM 12272 peg.287	41.59	hypothetical protein
4	1528	CGAS001 peg.1528	395	Histidine kinase-like ATPase	1	98	DSM 12272 peg.98	23.48	sensor histidine kinase, putative
4	1529	CGAS001 peg.1529	368	Biosynthetic Aromatic amino acid aminotransferase beta (EC 2.6.1.57) @ Histidinol-phosphate aminotransferase (EC 2.6.1.9)	2	1473	DSM 12272 peg.1473	96.19	Histidinol-phosphate aminotransferase (EC 2.6.1.9)
4	1530	CGAS001 peg.1530	112	hypothetical protein	2	1474	DSM 12272 peg.1474	97.3	hypothetical protein
4	1531	CGAS001 peg.1531	305	UDP-N-acetylenolpyruvoylglucosamine reductase (EC 1.3.1.98)	2	1475	DSM 12272 peg.1475	99.67	UDP-N-acetylenolpyruvoylglucosamine reductase (EC 1.3.1.98)
4	1532	CGAS001 peg.1532	628	Excinuclease ABC subunit C	2	1476	DSM 12272 peg.1476	98.72	Excinuclease ABC subunit C
4	1533	CGAS001 peg.1533	183	dTDP-4-dehydrorhamnose 3,5-epimerase (EC 5.1.3.13)	2	1477	DSM 12272 peg.1477	98.35	dTDP-4-dehydrorhamnose 3,5-epimerase (EC 5.1.3.13)
4	1534	CGAS001 peg.1534	490	FtsI-like cell elongation transpeptidase	2	1478	DSM 12272 peg.1478	99.8	FtsI-like cell elongation transpeptidase
4	1535	CGAS001 peg.1535	412	FtsW-like cell division membrane protein CA_C0505	2	1479	DSM 12272 peg.1479	95.13	FtsW-like cell division membrane protein CA_C0505
4	1536	CGAS001 peg.1536	151	FHA-domain-containing protein	2	1480	DSM 12272 peg.1480	99.33	FHA-domain-containing protein
4	1537	CGAS001 peg.1537	942	Excinuclease ABC subunit A	2	1481	DSM 12272 peg.1481	99.89	Excinuclease ABC subunit A
4	1538	CGAS001 peg.1538	656	Excinuclease ABC subunit B	2	1482	DSM 12272 peg.1482	99.54	Excinuclease ABC subunit B
4	1539	CGAS001 peg.1539	196	hypothetical protein	2	1483	DSM 12272 peg.1483	90.77	hypothetical protein
4	1540	CGAS001 peg.1540	87	hypothetical protein				0
4	1541	CGAS001 peg.1541	129	Protein of unknown function DUF86, Caur_2869 group	2	1484	DSM 12272 peg.1484	97.66	Protein of unknown function DUF86, Caur_2869 group
4	1542	CGAS001 peg.1542	98	Nucleotidyltransferase domain protein, Caur_2868 group	2	1485	DSM 12272 peg.1485	97.94	Nucleotidyltransferase domain protein, Caur_2868 group
4	1543	CGAS001 peg.1543	46	hypothetical protein	2	1486	DSM 12272 peg.1486	95.56	hypothetical protein
4	1544	CGAS001 peg.1544	43	hypothetical protein	2	1487	DSM 12272 peg.1487	92.86	hypothetical protein
4	1545	CGAS001 peg.1545	73	hypothetical protein	35	3919	DSM 12272 peg.3919	92.59	hypothetical protein
4	1546	CGAS001 peg.1546	74	hypothetical protein	17	3562	DSM 12272 peg.3562	100	hypothetical protein
4	1547	CGAS001 peg.1547	157	hypothetical protein	2	1349	DSM 12272 peg.1349	62.75	hypothetical protein
4	1548	CGAS001 peg.1548	154	FIG00525406: hypothetical protein	2	1391	DSM 12272 peg.1391	39.57	FIG00525406: hypothetical protein
4	1549	CGAS001 peg.1549	284	hypothetical protein	2	1490	DSM 12272 peg.1490	96.47	hypothetical protein
4	1550	CGAS001 peg.1550	47	hypothetical protein				0
4	1551	CGAS001 peg.1551	93	CRISPR-associated protein Cas2	2	1494	DSM 12272 peg.1494	96.74	CRISPR-associated protein Cas2
4	1552	CGAS001 peg.1552	331	CRISPR-associated protein Cas1	2	1495	DSM 12272 peg.1495	99.39	CRISPR-associated protein Cas1
4	1553	CGAS001 peg.1553	165	CRISPR-associated RecB family exonuclease Cas4	2	1496	DSM 12272 peg.1496	97.56	CRISPR-associated RecB family exonuclease Cas4
4	1554	CGAS001 peg.1554	738	CRISPR-associated helicase Cas3	2	1497	DSM 12272 peg.1497	86.55	CRISPR-associated helicase Cas3
4	1555	CGAS001 peg.1555	360	CRISPR-associated protein Cas5	2	1498	DSM 12272 peg.1498	79.44	CRISPR-associated protein Cas5
4	1556	CGAS001 peg.1556	296	CRISPR-associated negative autoregulator Cas7/Cst2	2	1499	DSM 12272 peg.1499	87.16	CRISPR-associated negative autoregulator Cas7/Cst2
4	1557	CGAS001 peg.1557	449	FIG00669732: CRISPR-associated protein Csx8	2	1500	DSM 12272 peg.1500	67.68	hypothetical protein
4	1558	CGAS001 peg.1558	246	hypothetical protein	2	1501	DSM 12272 peg.1501	92.65	hypothetical protein
4	1559	CGAS001 peg.1559	174	hypothetical protein	2	1502	DSM 12272 peg.1502	95.95	hypothetical protein
4	1560	CGAS001 peg.1560	440	Replicative DNA helicase (DnaB) (EC 3.6.4.12)	2	1503	DSM 12272 peg.1503	99.3	Replicative DNA helicase (DnaB) (EC 3.6.4.12)
4	1561	CGAS001 peg.1561	179	hypothetical protein	2	1504	DSM 12272 peg.1504	96.07	hypothetical protein
4	1562	CGAS001 peg.1562	529	Alpha-clostripain precursor (EC 3.4.22.8)	2	1505	DSM 12272 peg.1505	98.48	Alpha-clostripain precursor (EC 3.4.22.8)
4	1563	CGAS001 peg.1563	94	hypothetical protein	2	1506	DSM 12272 peg.1506	98.92	hypothetical protein
4	1564	CGAS001 peg.1564	420	Broad-substrate range phospholipase C (EC 3.1.4.3)	2	1507	DSM 12272 peg.1507	100	Broad-substrate range phospholipase C (EC 3.1.4.3)
4	1565	CGAS001 peg.1565	420	Chloride channel protein	2	1515	DSM 12272 peg.1515	97.85	Chloride channel protein
4	1566	CGAS001 peg.1566	627	Lipoteichoic acid synthase LtaS Type IVb	2	1516	DSM 12272 peg.1516	99.04	Lipoteichoic acid synthase LtaS Type IVb
4	1567	CGAS001 peg.1567	82	hypothetical protein	2	1517	DSM 12272 peg.1517	100	hypothetical protein
4	1568	CGAS001 peg.1568	339	Maltose operon transcriptional repressor MalR, LacI family	2	1518	DSM 12272 peg.1518	98.22	Maltose operon transcriptional repressor MalR, LacI family
4	1569	CGAS001 peg.1569	288	Maltodextrin ABC transporter, permease protein MdxG	2	1519	DSM 12272 peg.1519	100	Maltodextrin ABC transporter, permease protein MdxG
4	1570	CGAS001 peg.1570	311	Maltose/maltodextrin ABC transporter, permease protein MalF	2	1520	DSM 12272 peg.1520	100	Maltose/maltodextrin ABC transporter, permease protein MalF
4	1571	CGAS001 peg.1571	406	Maltodextrin ABC transporter, substrate-binding protein MdxE	2	1521	DSM 12272 peg.1521	99.26	Maltodextrin ABC transporter, substrate-binding protein MdxE
4	1572	CGAS001 peg.1572	613	Neopullulanase (EC 3.2.1.135)	2	1522	DSM 12272 peg.1522	97.55	Neopullulanase (EC 3.2.1.135)
4	1573	CGAS001 peg.1573	330	Galactose operon repressor, GalR-LacI family of transcriptional regulators	2	1523	DSM 12272 peg.1523	100	Galactose operon repressor, GalR-LacI family of transcriptional regulators
4	1574	CGAS001 peg.1574	715	Cyclomaltodextrin glucanotransferase (EC 2.4.1.19)	2	1524	DSM 12272 peg.1524	99.3	Cyclomaltodextrin glucanotransferase (EC 2.4.1.19)
4	1575	CGAS001 peg.1575	339	Beta-lactamase class C-like and penicillin binding proteins (PBPs) superfamily	2	1525	DSM 12272 peg.1525	97.63	Beta-lactamase class C-like and penicillin binding proteins (PBPs) superfamily
4	1576	CGAS001 peg.1576	419	Cell division topological determinant MinJ	2	1526	DSM 12272 peg.1526	100	Cell division topological determinant MinJ
4	1577	CGAS001 peg.1577	418	Carboxyl-terminal protease (EC 3.4.21.102)	2	1527	DSM 12272 peg.1527	99.52	Carboxyl-terminal protease (EC 3.4.21.102)
4	1578	CGAS001 peg.1578	297	Cell-division-associated, ABC-transporter-like signaling protein FtsX	2	1528	DSM 12272 peg.1528	100	Cell-division-associated, ABC-transporter-like signaling protein FtsX
4	1579	CGAS001 peg.1579	229	Cell-division-associated, ABC-transporter-like signaling protein FtsE	2	1529	DSM 12272 peg.1529	100	Cell-division-associated, ABC-transporter-like signaling protein FtsE
4	1580	CGAS001 peg.1580	290	hypothetical protein BH3604	2	1530	DSM 12272 peg.1530	100	hypothetical protein BH3604
4	1581	CGAS001 peg.1581	285	Uncharacterized UPF0750 membrane protein	2	1531	DSM 12272 peg.1531	99.65	Uncharacterized UPF0750 membrane protein
4	1582	CGAS001 peg.1582	315	Transketolase, C-terminal section (EC 2.2.1.1)	2	1532	DSM 12272 peg.1532	99.04	Transketolase, C-terminal section (EC 2.2.1.1)
4	1583	CGAS001 peg.1583	275	Transketolase, N-terminal section (EC 2.2.1.1)	2	1533	DSM 12272 peg.1533	99.64	Transketolase, N-terminal section (EC 2.2.1.1)
4	1584	CGAS001 peg.1584	118	Programmed cell death toxin YdcE	2	1534	DSM 12272 peg.1534	100	Programmed cell death toxin YdcE
4	1585	CGAS001 peg.1585	81	Programmed cell death antitoxin YdcD	2	1535	DSM 12272 peg.1535	98.75	Programmed cell death antitoxin YdcD
4	1586	CGAS001 peg.1586	387	Alanine racemase (EC 5.1.1.1)	2	1536	DSM 12272 peg.1536	99.48	Alanine racemase (EC 5.1.1.1)
4	1587	CGAS001 peg.1587	203	Uncharacterized secreted protein associated with spyDAC	2	1537	DSM 12272 peg.1537	99.5	Uncharacterized secreted protein associated with spyDAC
4	1588	CGAS001 peg.1588	124	Holo-[acyl-carrier-protein] synthase (EC 2.7.8.7)	2	1538	DSM 12272 peg.1538	98.37	Holo-[acyl-carrier-protein] synthase (EC 2.7.8.7)
4	1589	CGAS001 peg.1589	110	Conserved protein	2	1539	DSM 12272 peg.1539	99.08	hypothetical protein
4	1590	CGAS001 peg.1590	878	Probable flavoprotein	2	1540	DSM 12272 peg.1540	99.09	Probable flavoprotein
4	1591	CGAS001 peg.1591	329	UDP-glucose 4-epimerase (EC 5.1.3.2)	2	1541	DSM 12272 peg.1541	99.39	UDP-glucose 4-epimerase (EC 5.1.3.2)
4	1592	CGAS001 peg.1592	525	Voltage-gated H(+)/2Cl(-) exchange transporter ClcA	2	1542	DSM 12272 peg.1542	99.43	Voltage-gated H(+)/2Cl(-) exchange transporter ClcA
4	1593	CGAS001 peg.1593	284	Inner membrane protein YihY, formerly thought to be RNase BN	2	1543	DSM 12272 peg.1543	100	Inner membrane protein YihY, formerly thought to be RNase BN
4	1594	CGAS001 peg.1594	294	Aldose 1-epimerase	2	1544	DSM 12272 peg.1544	99.66	Aldose 1-epimerase
4	1595	CGAS001 peg.1595	764	DinG family ATP-dependent helicase CPE1197	2	1545	DSM 12272 peg.1545	99.48	DinG family ATP-dependent helicase CPE1197
4	1596	CGAS001 peg.1596	198	hypothetical protein	2	1546	DSM 12272 peg.1546	98.48	hypothetical protein
4	1597	CGAS001 peg.1597	80	Transition state regulatory protein AbrB	2	1547	DSM 12272 peg.1547	100	Transition state regulatory protein AbrB
4	1598	CGAS001 peg.1598	282	16S rRNA (cytidine(1402)-2'-O)-methyltransferase (EC 2.1.1.198)	2	1548	DSM 12272 peg.1548	99.29	16S rRNA (cytidine(1402)-2'-O)-methyltransferase (EC 2.1.1.198)
4	1599	CGAS001 peg.1599	250	tRNA(1)(Val) (adenine(37)-N(6))-methyltransferase (EC 2.1.1.223)	2	1549	DSM 12272 peg.1549	100	tRNA(1)(Val) (adenine(37)-N(6))-methyltransferase (EC 2.1.1.223)
4	1600	CGAS001 peg.1600	434	hypothetical protein	2	1550	DSM 12272 peg.1550	98.15	hypothetical protein
4	1601	CGAS001 peg.1601	101	hypothetical protein	2	1551	DSM 12272 peg.1551	98	hypothetical protein
4	1602	CGAS001 peg.1602	45	hypothetical protein	2	1552	DSM 12272 peg.1552	97.73	hypothetical protein
4	1603	CGAS001 peg.1603	222	2-deoxyglucose-6-phosphate hydrolase YniC	2	1553	DSM 12272 peg.1553	98.19	2-deoxyglucose-6-phosphate hydrolase YniC
4	1604	CGAS001 peg.1604	249	Foldase protein PrsA precursor (EC 5.2.1.8)	2	1554	DSM 12272 peg.1554	100	Foldase protein PrsA precursor (EC 5.2.1.8)
4	1605	CGAS001 peg.1605	153	Thiol peroxidase, Bcp-type (EC 1.11.1.15)	2	1555	DSM 12272 peg.1555	100	Thiol peroxidase, Bcp-type (EC 1.11.1.15)					nbc
5	1606	CGAS001 peg.1606	568	Amine oxidase, flavin-containing	15	3320	DSM 12272 peg.3320	95.94	Amine oxidase, flavin-containing
5	1607	CGAS001 peg.1607	39	hypothetical protein				0
5	1608	CGAS001 peg.1608	308	hypothetical protein	15	3321	DSM 12272 peg.3321	98.37	hypothetical protein
5	1609	CGAS001 peg.1609	131	hypothetical protein	15	3322	DSM 12272 peg.3322	98.46	hypothetical protein
5	1610	CGAS001 peg.1610	262	Ferredoxin	15	3323	DSM 12272 peg.3323	96.17	Ferredoxin
5	1611	CGAS001 peg.1611	214	Transcriptional regulators of sugar metabolism				0
5	1612	CGAS001 peg.1612	114	Protein PhnA	15	3325	DSM 12272 peg.3325	100	Protein PhnA
5	1613	CGAS001 peg.1613	163	acetyltransferase (GNAT) family protein	15	3326	DSM 12272 peg.3326	98.15	acetyltransferase (GNAT) family protein
5	1614	CGAS001 peg.1614	233	Predicted N-ribosylNicotinamide CRP-like regulator	15	3327	DSM 12272 peg.3327	96.55	Predicted N-ribosylNicotinamide CRP-like regulator
5	1615	CGAS001 peg.1615	141	hypothetical protein	15	3328	DSM 12272 peg.3328	98.57	hypothetical protein
5	1616	CGAS001 peg.1616	148	FIG00513242: hypothetical protein	15	3329	DSM 12272 peg.3329	100	FIG00513242: hypothetical protein
5	1617	CGAS001 peg.1617	237	gliding motility protein	15	3330	DSM 12272 peg.3330	100	gliding motility protein
5	1618	CGAS001 peg.1618	532	hypothetical protein	15	3331	DSM 12272 peg.3331	95.67	hypothetical protein
5	1619	CGAS001 peg.1619	124	hypothetical protein	15	3332	DSM 12272 peg.3332	95.12	hypothetical protein
5	1620	CGAS001 peg.1620	225	Phosphate regulon transcriptional regulatory protein PhoB (SphR)	15	3333	DSM 12272 peg.3333	97.3	Phosphate regulon transcriptional regulatory protein PhoB (SphR)
5	1621	CGAS001 peg.1621	452	Two-component system sensor histidine kinase	15	3334	DSM 12272 peg.3334	98.45	Two-component system sensor histidine kinase
5	1622	CGAS001 peg.1622	144	FIG00521616: hypothetical protein	15	3335	DSM 12272 peg.3335	97.9	FIG00521616: hypothetical protein
5	1623	CGAS001 peg.1623	124	FIG00526926: hypothetical protein	15	3336	DSM 12272 peg.3336	98.37	FIG00526926: hypothetical protein
5	1624	CGAS001 peg.1624	267	Transcriptional regulator, MerR family	15	3337	DSM 12272 peg.3337	95.86	Transcriptional regulator, MerR family
5	1625	CGAS001 peg.1625	206	hypothetical protein	15	3338	DSM 12272 peg.3338	85.78	hypothetical protein
5	1626	CGAS001 peg.1626	568	hypothetical protein	15	3339	DSM 12272 peg.3339	97.71	hypothetical protein
5	1627	CGAS001 peg.1627	154	small membrane protein	15	3340	DSM 12272 peg.3340	97.39	small membrane protein
5	1628	CGAS001 peg.1628	494	Membrane protein	15	3341	DSM 12272 peg.3341	94.12	hypothetical protein
5	1629	CGAS001 peg.1629	284	hypothetical protein	15	3342	DSM 12272 peg.3342	99.29	hypothetical protein
5	1630	CGAS001 peg.1630	445	hypothetical secreted protein	15	3343	DSM 12272 peg.3343	96.4	hypothetical protein
5	1631	CGAS001 peg.1631	418	Uncharacterized glycosyltransferase YdaM	15	3344	DSM 12272 peg.3344	99.52	Uncharacterized glycosyltransferase YdaM
5	1632	CGAS001 peg.1632	709	hypothetical protein	15	3345	DSM 12272 peg.3345	98.16	hypothetical protein
5	1633	CGAS001 peg.1633	376	hypothetical protein	15	3346	DSM 12272 peg.3346	99.47	hypothetical protein
5	1634	CGAS001 peg.1634	1245	2',3'-cyclic-nucleotide 2'-phosphodiesterase (EC 3.1.4.16)	15	3347	DSM 12272 peg.3347	99.84	2',3'-cyclic-nucleotide 2'-phosphodiesterase (EC 3.1.4.16)
5	1635	CGAS001 peg.1635	454	Xanthine permease	15	3348	DSM 12272 peg.3348	99.34	Xanthine permease
5	1636	CGAS001 peg.1636	380	Ethanol dehydrogenase [NAD+]	15	3349	DSM 12272 peg.3349	99.74	Ethanol dehydrogenase [NAD+]
5	1637	CGAS001 peg.1637	118	Ethanolamine utilization protein similar to PduU	15	3350	DSM 12272 peg.3350	100	Ethanolamine utilization protein similar to PduU
5	1638	CGAS001 peg.1638	143	Ethanolamine utilization protein similar to PduV	15	3351	DSM 12272 peg.3351	100	Ethanolamine utilization protein similar to PduV
5	1639	CGAS001 peg.1639	192	Ethanolamine two-component response regulator	15	3352	DSM 12272 peg.3352	100	Ethanolamine two-component response regulator
5	1640	CGAS001 peg.1640	477	Ethanolamine sensory transduction histidine kinase	15	3353	DSM 12272 peg.3353	100	Ethanolamine sensory transduction histidine kinase
5	1641	CGAS001 peg.1641	477	Ethanolamine utilization protein EutA	15	3354	DSM 12272 peg.3354	99.79	Ethanolamine utilization protein EutA
5	1642	CGAS001 peg.1642	455	Ethanolamine ammonia-lyase heavy chain (EC 4.3.1.7)	15	3355	DSM 12272 peg.3355	100	Ethanolamine ammonia-lyase heavy chain (EC 4.3.1.7)
5	1643	CGAS001 peg.1643	297	Ethanolamine ammonia-lyase light chain (EC 4.3.1.7)	15	3356	DSM 12272 peg.3356	100	Ethanolamine ammonia-lyase light chain (EC 4.3.1.7)
5	1644	CGAS001 peg.1644	218	Ethanolamine utilization polyhedral-body-like protein EutL	15	3357	DSM 12272 peg.3357	100	Ethanolamine utilization polyhedral-body-like protein EutL
5	1645	CGAS001 peg.1645	222	Propanediol utilization polyhedral body protein PduA	15	3358	DSM 12272 peg.3358	94.12	Propanediol utilization polyhedral body protein PduA
5	1646	CGAS001 peg.1646	490	Acetaldehyde dehydrogenase (EC 1.2.1.10) @ Acetaldehyde dehydrogenase (EC 1.2.1.10), ethanolamine utilization cluster	15	3359	DSM 12272 peg.3359	99.8	Acetaldehyde dehydrogenase (EC 1.2.1.10) @ Acetaldehyde dehydrogenase (EC 1.2.1.10), ethanolamine utilization cluster
5	1647	CGAS001 peg.1647	95	Ethanolamine utilization protein similar to PduA/PduJ	15	3360	DSM 12272 peg.3360	100	Ethanolamine utilization protein similar to PduA/PduJ
5	1648	CGAS001 peg.1648	260	ATP:Cob(I)alamin adenosyltransferase (EC 2.5.1.17) @ ATP:Cob(I)alamin adenosyltransferase (EC 2.5.1.17), ethanolamine utilization	15	3361	DSM 12272 peg.3361	100	ATP:Cob(I)alamin adenosyltransferase (EC 2.5.1.17) @ ATP:Cob(I)alamin adenosyltransferase (EC 2.5.1.17), ethanolamine utilization
5	1649	CGAS001 peg.1649	209	Ethanolamine utilization protein similar to PduL	15	3362	DSM 12272 peg.3362	99.04	Ethanolamine utilization protein similar to PduL
5	1650	CGAS001 peg.1650	238	Protein clustered with ethanolamine utilization	15	3363	DSM 12272 peg.3363	99.58	Protein clustered with ethanolamine utilization
5	1651	CGAS001 peg.1651	91	Ethanolamine utilization polyhedral-body-like protein EutN	15	3364	DSM 12272 peg.3364	100	Ethanolamine utilization polyhedral-body-like protein EutN
5	1652	CGAS001 peg.1652	187	Ethanolamine utilization protein similar to PduT	15	3365	DSM 12272 peg.3365	99.46	Ethanolamine utilization protein similar to PduT
5	1653	CGAS001 peg.1653	365	Ethanolamine permease	15	3366	DSM 12272 peg.3366	100	Ethanolamine permease
5	1654	CGAS001 peg.1654	152	Ethanolamine utilization protein EutQ	15	3367	DSM 12272 peg.3367	100	Ethanolamine utilization protein EutQ
5	1655	CGAS001 peg.1655	132	hypothetical protein	15	3368	DSM 12272 peg.3368	100	hypothetical protein
5	1656	CGAS001 peg.1656	169	hypothetical protein	15	3369	DSM 12272 peg.3369	100	hypothetical protein
5	1657	CGAS001 peg.1657	140	L-lactate dehydrogenase (FMN-dependent) and related alpha-hydroxy acid dehydrogenases	15	3370	DSM 12272 peg.3370	100	L-lactate dehydrogenase (FMN-dependent) and related alpha-hydroxy acid dehydrogenases
5	1658	CGAS001 peg.1658	332	ABC transporter, substrate-binding protein (cluster 15, trp?)	15	3371	DSM 12272 peg.3371	100	ABC transporter, substrate-binding protein (cluster 15, trp?)
5	1659	CGAS001 peg.1659	291	ABC transporter, permease protein (cluster 15, trp?)	15	3372	DSM 12272 peg.3372	98.97	ABC transporter, permease protein (cluster 15, trp?)
5	1660	CGAS001 peg.1660	265	ABC transporter, ATP-binding protein (cluster 15, trp?)	15	3373	DSM 12272 peg.3373	99.62	ABC transporter, ATP-binding protein (cluster 15, trp?)
5	1661	CGAS001 peg.1661	136	hypothetical protein	15	3374	DSM 12272 peg.3374	98.52	hypothetical protein
5	1662	CGAS001 peg.1662	429	sodium:dicarboxylate symporter family	15	3375	DSM 12272 peg.3375	99.53	sodium:dicarboxylate symporter family
5	1663	CGAS001 peg.1663	203	hypothetical protein	15	3376	DSM 12272 peg.3376	99.5	hypothetical protein
5	1664	CGAS001 peg.1664	182	hypothetical protein	15	3377	DSM 12272 peg.3377	98.89	hypothetical protein
5	1665	CGAS001 peg.1665	187	Transcriptional regulator, AcrR family	15	3378	DSM 12272 peg.3378	98.92	Transcriptional regulator, AcrR family
5	1666	CGAS001 peg.1666	80	hypothetical protein	15	3379	DSM 12272 peg.3379	100	hypothetical protein
5	1667	CGAS001 peg.1667	574	Oleate hydratase (EC 4.2.1.53)	15	3380	DSM 12272 peg.3380	99.48	Oleate hydratase (EC 4.2.1.53)
5	1668	CGAS001 peg.1668	198	Signal peptidase I (EC 3.4.21.89)	15	3381	DSM 12272 peg.3381	95.94	Signal peptidase I (EC 3.4.21.89)
5	1669	CGAS001 peg.1669	259	Sulfite transporter, NirC family	15	3382	DSM 12272 peg.3382	99.61	Sulfite transporter, NirC family
5	1670	CGAS001 peg.1670	341	Branched-chain amino acid aminotransferase (EC 2.6.1.42)	15	3383	DSM 12272 peg.3383	99.41	Branched-chain amino acid aminotransferase (EC 2.6.1.42)
5	1671	CGAS001 peg.1671	56	hypothetical protein	15	3384	DSM 12272 peg.3384	98.18	hypothetical protein
5	1672	CGAS001 peg.1672	126	RidA/YER057c/UK114 superfamily protein	15	3385	DSM 12272 peg.3385	98.4	RidA/YER057c/UK114 superfamily protein
5	1673	CGAS001 peg.1673	246	Domain often clustered or fused with uracil-DNA glycosylase	15	3386	DSM 12272 peg.3386	98.37	Domain often clustered or fused with uracil-DNA glycosylase
5	1674	CGAS001 peg.1674	449	Biotin synthase related domain containing protein	15	3387	DSM 12272 peg.3387	97.99	Biotin synthase related domain containing protein
5	1675	CGAS001 peg.1675	350	Spermidine/putrescine import ABC transporter substrate-binding protein PotD (TC 3.A.1.11.1)	15	3388	DSM 12272 peg.3388	97.99	Spermidine/putrescine import ABC transporter substrate-binding protein PotD (TC 3.A.1.11.1)
5	1676	CGAS001 peg.1676	190	hypothetical protein	15	3389	DSM 12272 peg.3389	95.24	hypothetical protein
5	1677	CGAS001 peg.1677	519	Bis-ABC ATPase SPy1206	15	3390	DSM 12272 peg.3390	99.81	Bis-ABC ATPase SPy1206
5	1678	CGAS001 peg.1678	347	hypothetical protein				0
5	1679	CGAS001 peg.1679	132	hypothetical protein				0
5	1680	CGAS001 peg.1680	127	hypothetical protein	12	3054	DSM 12272 peg.3054	96	hypothetical protein
5	1681	CGAS001 peg.1681	39	hypothetical protein	12	3055	DSM 12272 peg.3055	75	Uncharacterized protein MJ0126
5	1682	CGAS001 peg.1682	64	hypothetical protein				0
5	1683	CGAS001 peg.1683	30	hypothetical protein				0
5	1684	CGAS001 peg.1684	191	Tellurite methyltransferase (EC 2.1.1.265)				0
5	1685	CGAS001 peg.1685	67	hypothetical protein				0
5	1686	CGAS001 peg.1686	43	hypothetical protein				0
5	1687	CGAS001 peg.1687	526	hypothetical protein	12	3059	DSM 12272 peg.3059	94.48	hypothetical protein
5	1688	CGAS001 peg.1688	209	conserved hypothetical protein	12	3060	DSM 12272 peg.3060	94.77	hypothetical protein
5	1689	CGAS001 peg.1689	230	hypothetical protein	12	3062	DSM 12272 peg.3062	93.89	hypothetical protein
5	1690	CGAS001 peg.1690	175	hypothetical protein	12	3063	DSM 12272 peg.3063	93.68	hypothetical protein
5	1691	CGAS001 peg.1691	202	hypothetical protein	12	3064	DSM 12272 peg.3064	95.02	hypothetical protein
5	1692	CGAS001 peg.1692	437	hypothetical protein	12	3065	DSM 12272 peg.3065	90.14	hypothetical protein
5	1693	CGAS001 peg.1693	108	Transcriptional regulator, PadR family	12	3066	DSM 12272 peg.3066	94.12	Transcriptional regulator, PadR family
5	1694	CGAS001 peg.1694	35	hypothetical protein	12	3067	DSM 12272 peg.3067	100	hypothetical protein
5	1695	CGAS001 peg.1695	387	Lipoprotein releasing system transmembrane protein LolC	12	3068	DSM 12272 peg.3068	98.7	Lipoprotein releasing system transmembrane protein LolC
5	1696	CGAS001 peg.1696	233	Lipoprotein-releasing system ATP-binding protein LolD	12	3069	DSM 12272 peg.3069	98.21	Lipoprotein-releasing system ATP-binding protein LolD
5	1697	CGAS001 peg.1697	237	Carbonic anhydrase, beta class (EC 4.2.1.1)	12	3070	DSM 12272 peg.3070	98.73	Carbonic anhydrase, beta class (EC 4.2.1.1)
5	1698	CGAS001 peg.1698	54	hypothetical protein	12	3071	DSM 12272 peg.3071	96.23	hypothetical protein
5	1699	CGAS001 peg.1699	455	FAD-linked oxidoreductase family	12	3072	DSM 12272 peg.3072	98.46	FAD-linked oxidoreductase family
5	1700	CGAS001 peg.1700	399	Sodium/glutamate symporter	12	3073	DSM 12272 peg.3073	98.74	Sodium/glutamate symporter
5	1701	CGAS001 peg.1701	59	hypothetical protein	12	3074	DSM 12272 peg.3074	100	hypothetical protein
5	1702	CGAS001 peg.1702	536	PTS system, maltose-specific IIC component / PTS system, maltose-specific IIB component (EC 2.7.1.208)	12	3075	DSM 12272 peg.3075	96.82	PTS system, maltose-specific IIC component / PTS system, maltose-specific IIB component (EC 2.7.1.208)
5	1703	CGAS001 peg.1703	443	Maltose-6'-phosphate glucosidase (EC 3.2.1.122)	12	3076	DSM 12272 peg.3076	99.77	Maltose-6'-phosphate glucosidase (EC 3.2.1.122)
5	1704	CGAS001 peg.1704	258	Transcriptional regulator, RpiR family	12	3077	DSM 12272 peg.3077	100	Transcriptional regulator, RpiR family
5	1705	CGAS001 peg.1705	352	hypothetical protein	12	3078	DSM 12272 peg.3078	98.29	hypothetical protein
5	1706	CGAS001 peg.1706	289	tRNA-(cytosine32)-2-thiocytidine synthetase TtcA	12	3079	DSM 12272 peg.3079	99.31	tRNA-(cytosine32)-2-thiocytidine synthetase TtcA
5	1707	CGAS001 peg.1707	36	hypothetical protein	12	3080	DSM 12272 peg.3080	100	hypothetical protein
5	1708	CGAS001 peg.1708	251	Cellobiose phosphotransferase system YdjC-like protein	12	3081	DSM 12272 peg.3081	98.8	Cellobiose phosphotransferase system YdjC-like protein
5	1709	CGAS001 peg.1709	32	hypothetical protein	12	3082	DSM 12272 peg.3082	100	hypothetical protein
5	1710	CGAS001 peg.1710	682	diguanylate cyclase/phosphodiesterase (GGDEF & EAL domains) with PAS/PAC sensor(s)	12	3083	DSM 12272 peg.3083	99.71	diguanylate cyclase/phosphodiesterase (GGDEF & EAL domains) with PAS/PAC sensor(s)
5	1711	CGAS001 peg.1711	177	Substrate-specific component TrpP of tryptophan ECF transporter	12	3084	DSM 12272 peg.3084	100	Substrate-specific component TrpP of tryptophan ECF transporter
5	1712	CGAS001 peg.1712	240	Peptidoglycan N-acetylglucosamine deacetylase (EC 3.5.1.-)	12	3085	DSM 12272 peg.3085	99.58	Peptidoglycan N-acetylglucosamine deacetylase (EC 3.5.1.-)
5	1713	CGAS001 peg.1713	731	hypothetical protein	12	3086	DSM 12272 peg.3086	99.73	hypothetical protein
5	1714	CGAS001 peg.1714	226	FIG00523311: hypothetical protein	12	3087	DSM 12272 peg.3087	98.22	FIG00523311: hypothetical protein
5	1715	CGAS001 peg.1715	147	Deoxyuridine 5'-triphosphate nucleotidohydrolase (EC 3.6.1.23)	12	3088	DSM 12272 peg.3088	99.32	Deoxyuridine 5'-triphosphate nucleotidohydrolase (EC 3.6.1.23)
5	1716	CGAS001 peg.1716	639	Bis-ABC ATPase YheS	12	3089	DSM 12272 peg.3089	99.53	Bis-ABC ATPase YheS
5	1717	CGAS001 peg.1717	206	hypothetical protein	12	3090	DSM 12272 peg.3090	98.54	hypothetical protein
5	1718	CGAS001 peg.1718	215	hypothetical protein	12	3091	DSM 12272 peg.3091	99.07	hypothetical protein
5	1719	CGAS001 peg.1719	435	Cysteine desulfurase (EC 2.8.1.7)	12	3092	DSM 12272 peg.3092	99.31	Cysteine desulfurase (EC 2.8.1.7)
5	1720	CGAS001 peg.1720	409	Pyrophosphate-dependent fructose 6-phosphate-1-kinase (EC 2.7.1.90)	12	3093	DSM 12272 peg.3093	99.02	Pyrophosphate-dependent fructose 6-phosphate-1-kinase (EC 2.7.1.90)
5	1721	CGAS001 peg.1721	186	Conjugative transfer protein PilR in PFGI-1-like cluster	12	3094	DSM 12272 peg.3094	99.46	Conjugative transfer protein PilR in PFGI-1-like cluster
5	1722	CGAS001 peg.1722	136	Ferric uptake regulation protein FUR	12	3095	DSM 12272 peg.3095	99.26	Ferric uptake regulation protein FUR
5	1723	CGAS001 peg.1723	264	Zinc ABC transporter, permease protein ZnuB	12	3096	DSM 12272 peg.3096	100	Zinc ABC transporter, permease protein ZnuB
5	1724	CGAS001 peg.1724	225	Zinc ABC transporter, ATP-binding protein ZnuC	12	3097	DSM 12272 peg.3097	100	Zinc ABC transporter, ATP-binding protein ZnuC
5	1725	CGAS001 peg.1725	130	hypothetical protein	12	3098	DSM 12272 peg.3098	99.22	hypothetical protein
5	1726	CGAS001 peg.1726	155	conserved hypothetical protein	12	3099	DSM 12272 peg.3099	100	conserved hypothetical protein
5	1727	CGAS001 peg.1727	600	Oligoendopeptidase F	12	3100	DSM 12272 peg.3100	99.67	Oligoendopeptidase F
5	1728	CGAS001 peg.1728	308	Conserved membrane protein	12	3101	DSM 12272 peg.3101	99.67	Conserved membrane protein
5	1729	CGAS001 peg.1729	412	Similar to DNA photolyase, but of unknown function	12	3102	DSM 12272 peg.3102	99.03	Similar to DNA photolyase, but of unknown function
5	1730	CGAS001 peg.1730	462	NADP-specific glutamate dehydrogenase (EC 1.4.1.4)	12	3103	DSM 12272 peg.3103	99.35	NADP-specific glutamate dehydrogenase (EC 1.4.1.4)
5	1731	CGAS001 peg.1731	463	N-acetylglucosaminyltransferase (EC 2.4.1.-)	12	3104	DSM 12272 peg.3104	100	N-acetylglucosaminyltransferase (EC 2.4.1.-)
5	1732	CGAS001 peg.1732	650	DNA topoisomerase IV subunit B (EC 5.99.1.3)	12	3105	DSM 12272 peg.3105	99.38	DNA topoisomerase IV subunit B (EC 5.99.1.3)
5	1733	CGAS001 peg.1733	970	DNA topoisomerase IV subunit A (EC 5.99.1.3)	12	3106	DSM 12272 peg.3106	99.59	DNA topoisomerase IV subunit A (EC 5.99.1.3)
5	1734	CGAS001 peg.1734	180	DJ-1/YajL/PfpI superfamily, includes chaperone protein YajL (former ThiJ), parkinsonism-associated protein DJ-1, peptidases PfpI, Hsp31	12	3107	DSM 12272 peg.3107	100	DJ-1/YajL/PfpI superfamily, includes chaperone protein YajL (former ThiJ), parkinsonism-associated protein DJ-1, peptidases PfpI, Hsp31
5	1735	CGAS001 peg.1735	591	Single-stranded-DNA-specific exonuclease RecJ	12	3108	DSM 12272 peg.3108	98.98	Single-stranded-DNA-specific exonuclease RecJ
5	1736	CGAS001 peg.1736	60	Small acid-soluble spore protein	12	3109	DSM 12272 peg.3109	100	Small acid-soluble spore protein
5	1737	CGAS001 peg.1737	361	UDP-N-acetylglucosamine--N-acetylmuramyl-(pentapeptide) pyrophosphoryl-undecaprenol N-acetylglucosamine transferase (EC 2.4.1.227)	12	3110	DSM 12272 peg.3110	98.33	UDP-N-acetylglucosamine--N-acetylmuramyl-(pentapeptide) pyrophosphoryl-undecaprenol N-acetylglucosamine transferase (EC 2.4.1.227)
5	1738	CGAS001 peg.1738	142	Flavodoxin	12	3111	DSM 12272 peg.3111	99.29	Flavodoxin
5	1739	CGAS001 peg.1739	1170	Pyruvate-flavodoxin oxidoreductase	12	3112	DSM 12272 peg.3112	99.57	Pyruvate-flavodoxin oxidoreductase
5	1740	CGAS001 peg.1740	134	hypothetical protein	12	3113	DSM 12272 peg.3113	99.25	hypothetical protein
5	1741	CGAS001 peg.1741	272	FIG00031715: Predicted metal-dependent phosphoesterases (PHP family)	12	3114	DSM 12272 peg.3114	98.15	FIG00031715: Predicted metal-dependent phosphoesterases (PHP family)
5	1742	CGAS001 peg.1742	401	Aspartate aminotransferase (EC 2.6.1.1)	12	3115	DSM 12272 peg.3115	99	Aspartate aminotransferase (EC 2.6.1.1)
5	1743	CGAS001 peg.1743	213	Phosphoserine phosphatase (EC 3.1.3.3)	12	3116	DSM 12272 peg.3116	98.11	Phosphoserine phosphatase (EC 3.1.3.3)
5	1744	CGAS001 peg.1744	264	aminotransferase, class IV	12	3117	DSM 12272 peg.3117	98.48	aminotransferase, class IV
5	1745	CGAS001 peg.1745	594	Serine phosphatase RsbU, regulator of sigma subunit	12	3118	DSM 12272 peg.3118	95.62	Serine phosphatase RsbU, regulator of sigma subunit
5	1746	CGAS001 peg.1746	149	Positive regulator of CheA protein activity (CheW)	12	3119	DSM 12272 peg.3119	97.97	Positive regulator of CheA protein activity (CheW)
5	1747	CGAS001 peg.1747	164	Chemotaxis protein CheD	12	3120	DSM 12272 peg.3120	98.77	Chemotaxis protein CheD
5	1748	CGAS001 peg.1748	193	Chemotaxis response regulator protein-glutamate methylesterase CheB (EC 3.1.1.61)	12	3121	DSM 12272 peg.3121	98.96	Chemotaxis response regulator protein-glutamate methylesterase CheB (EC 3.1.1.61)
5	1749	CGAS001 peg.1749	256	Chemotaxis protein methyltransferase CheR (EC 2.1.1.80)	12	3122	DSM 12272 peg.3122	99.22	Chemotaxis protein methyltransferase CheR (EC 2.1.1.80)
5	1750	CGAS001 peg.1750	669	Signal transduction histidine kinase CheA	12	3123	DSM 12272 peg.3123	98.35	Signal transduction histidine kinase CheA
5	1751	CGAS001 peg.1751	200	Chemotaxis protein CheC -- inhibitor of MCP methylation	12	3124	DSM 12272 peg.3124	97.99	Chemotaxis protein CheC -- inhibitor of MCP methylation
5	1752	CGAS001 peg.1752	120	Chemotaxis regulator - transmits chemoreceptor signals to flagellar motor components CheY	12	3125	DSM 12272 peg.3125	99.16	Chemotaxis regulator - transmits chemoreceptor signals to flagellar motor components CheY
5	1753	CGAS001 peg.1753	133	Positive regulator of CheA protein activity (CheW)	12	3126	DSM 12272 peg.3126	98.48	Positive regulator of CheA protein activity (CheW)
5	1754	CGAS001 peg.1754	330	Flagellar motor switch protein FliM	12	3127	DSM 12272 peg.3127	97.57	Flagellar motor switch protein FliM
5	1755	CGAS001 peg.1755	375	Flagellar motor switch protein FliN	12	3128	DSM 12272 peg.3128	92.25	Flagellar motor switch protein FliN
5	1756	CGAS001 peg.1756	92	regulator of flagellin synthesis, FLGM	12	3129	DSM 12272 peg.3129	93.41	regulator of flagellin synthesis, FLGM
5	1757	CGAS001 peg.1757	137	FIG00513492: hypothetical protein	12	3130	DSM 12272 peg.3130	91.91	FIG00513492: hypothetical protein
5	1758	CGAS001 peg.1758	607	Flagellar hook-associated protein FlgK	12	3131	DSM 12272 peg.3131	98.18	Flagellar hook-associated protein FlgK
5	1759	CGAS001 peg.1759	332	Flagellar hook-associated protein FlgL	12	3132	DSM 12272 peg.3132	93.35	Flagellar hook-associated protein FlgL
5	1760	CGAS001 peg.1760	139	hypothetical protein	12	3133	DSM 12272 peg.3133	94.93	Flagellar assembly factor FliW
5	1761	CGAS001 peg.1761	72	Carbon storage regulator	12	3134	DSM 12272 peg.3134	94.37	Carbon storage regulator
5	1762	CGAS001 peg.1762	114	Flagellin	12	3135	DSM 12272 peg.3135	84.07	Flagellin
5	1763	CGAS001 peg.1763	94	FIG00515802: hypothetical protein	12	3136	DSM 12272 peg.3136	83.87	FIG00515802: hypothetical protein
5	1764	CGAS001 peg.1764	131	Flagellar biosynthesis protein FliS	12	3137	DSM 12272 peg.3137	70.25	Flagellar biosynthesis protein FliS
5	1765	CGAS001 peg.1765	505	Flagellar hook-associated protein FliD	12	3138	DSM 12272 peg.3138	41.03	hypothetical protein
5	1766	CGAS001 peg.1766	110	hypothetical protein				0
5	1767	CGAS001 peg.1767	428	Flagellin protein FlaA	8	2586	DSM 12272 peg.2586	88.46	Flagellin protein FlaA
5	1768	CGAS001 peg.1768	211	hypothetical protein				0
5	1769	CGAS001 peg.1769	43	hypothetical protein				0
5	1770	CGAS001 peg.1770	98	hypothetical protein	17	3522	DSM 12272 peg.3522	43.02	hypothetical protein
5	1771	CGAS001 peg.1771	94	FIG00520560: hypothetical protein	16	3469	DSM 12272 peg.3469	69.64	FIG00520560: hypothetical protein
5	1772	CGAS001 peg.1772	60	hypothetical protein	8	2605	DSM 12272 peg.2605	35.59	hypothetical protein
5	1773	CGAS001 peg.1773	287	Flagellin protein FlaA	8	2607	DSM 12272 peg.2607	86.76	Flagellin protein FlaA
5	1774	CGAS001 peg.1774	131	Flagellar basal-body rod protein FlgB	8	2609	DSM 12272 peg.2609	98.46	Flagellar basal-body rod protein FlgB
5	1775	CGAS001 peg.1775	135	Flagellar basal-body rod protein FlgC	8	2610	DSM 12272 peg.2610	98.51	Flagellar basal-body rod protein FlgC
5	1776	CGAS001 peg.1776	98	Flagellar hook-basal body complex protein FliE	8	2611	DSM 12272 peg.2611	94.85	Flagellar hook-basal body complex protein FliE
5	1777	CGAS001 peg.1777	521	Flagellar M-ring protein FliF	8	2612	DSM 12272 peg.2612	93.27	Flagellar M-ring protein FliF
5	1778	CGAS001 peg.1778	339	Flagellar motor switch protein FliG	8	2613	DSM 12272 peg.2613	97.34	Flagellar motor switch protein FliG
5	1779	CGAS001 peg.1779	252	hypothetical protein	8	2614	DSM 12272 peg.2614	96.02	hypothetical protein
5	1780	CGAS001 peg.1780	437	Flagellum-specific ATP synthase FliI	8	2615	DSM 12272 peg.2615	98.62	Flagellum-specific ATP synthase FliI
5	1781	CGAS001 peg.1781	162	Flagellar protein FliJ	8	2616	DSM 12272 peg.2616	98.14	Flagellar protein FliJ
5	1782	CGAS001 peg.1782	526	hypothetical protein	8	2617	DSM 12272 peg.2617	93.52	hypothetical protein
5	1783	CGAS001 peg.1783	251	Flagellar basal-body rod modification protein FlgD	8	2618	DSM 12272 peg.2618	95.2	Flagellar basal-body rod modification protein FlgD
5	1784	CGAS001 peg.1784	130	Flagellar operon protein CA_C2155	8	2619	DSM 12272 peg.2619	96.9	Flagellar operon protein CA_C2155
5	1785	CGAS001 peg.1785	896	Flagellar hook protein FlgE	8	2620	DSM 12272 peg.2620	95.87	Flagellar hook protein FlgE
5	1786	CGAS001 peg.1786	64	Flagellar protein FlbD	8	2621	DSM 12272 peg.2621	100	Flagellar protein FlbD
5	1787	CGAS001 peg.1787	271	Flagellar motor rotation protein MotA	8	2622	DSM 12272 peg.2622	100	Flagellar motor rotation protein MotA
5	1788	CGAS001 peg.1788	245	Flagellar motor rotation protein MotB	8	2623	DSM 12272 peg.2623	98.36	hypothetical protein
5	1789	CGAS001 peg.1789	143	hypothetical protein	8	2624	DSM 12272 peg.2624	100	hypothetical protein
5	1790	CGAS001 peg.1790	131	Flagellar biosynthesis protein FliZ	8	2625	DSM 12272 peg.2625	98.26	hypothetical protein
5	1791	CGAS001 peg.1791	259	Flagellar biosynthesis protein FliP	8	2626	DSM 12272 peg.2626	99.61	Flagellar biosynthesis protein FliP
5	1792	CGAS001 peg.1792	90	Flagellar biosynthesis protein FliQ	8	2627	DSM 12272 peg.2627	95.51	Flagellar biosynthesis protein FliQ
5	1793	CGAS001 peg.1793	612	Flagellar biosynthesis protein FlhB	8	2628	DSM 12272 peg.2628	98.2	Flagellar biosynthesis protein FlhB
5	1794	CGAS001 peg.1794	688	Flagellar biosynthesis protein FlhA	8	2629	DSM 12272 peg.2629	99.56	Flagellar biosynthesis protein FlhA
5	1795	CGAS001 peg.1795	383	Flagellar biosynthesis protein FlhF	8	2630	DSM 12272 peg.2630	96.61	Flagellar biosynthesis protein FlhF
5	1796	CGAS001 peg.1796	289	Flagellar synthesis regulator FleN	8	2631	DSM 12272 peg.2631	99.65	Flagellar synthesis regulator FleN
5	1797	CGAS001 peg.1797	214	Flagellar protein	8	2632	DSM 12272 peg.2632	98.12	hypothetical protein
5	1798	CGAS001 peg.1798	242	RNA polymerase sigma factor for flagellar operon	8	2633	DSM 12272 peg.2633	100	RNA polymerase sigma factor for flagellar operon
5	1799	CGAS001 peg.1799	161	FIG00515019: hypothetical protein	8	2634	DSM 12272 peg.2634	98.12	FIG00515019: hypothetical protein
5	1800	CGAS001 peg.1800	55	FIG00512731: hypothetical protein	8	2635	DSM 12272 peg.2635	100	FIG00512731: hypothetical protein
5	1801	CGAS001 peg.1801	257	Flagellar basal-body rod protein FlgF	8	2636	DSM 12272 peg.2636	99.61	Flagellar basal-body rod protein FlgF
5	1802	CGAS001 peg.1802	258	Flagellar hook protein FlgE	8	2637	DSM 12272 peg.2637	95.33	Flagellar basal-body rod protein FlgG
5	1803	CGAS001 peg.1803	547	Manganese-dependent inorganic pyrophosphatase (EC 3.6.1.1)	8	2638	DSM 12272 peg.2638	97.99	Manganese-dependent inorganic pyrophosphatase (EC 3.6.1.1)
5	1804	CGAS001 peg.1804	435	Homoserine dehydrogenase (EC 1.1.1.3)	8	2639	DSM 12272 peg.2639	99.08	Homoserine dehydrogenase (EC 1.1.1.3)
5	1805	CGAS001 peg.1805	850	P-type Ca(2+)-transport ATPase (EC 3.6.3.8)	8	2640	DSM 12272 peg.2640	99.53	P-type Ca(2+)-transport ATPase (EC 3.6.3.8)
5	1806	CGAS001 peg.1806	509	Threonine synthase (EC 4.2.3.1)	8	2641	DSM 12272 peg.2641	97.76	Threonine synthase (EC 4.2.3.1)
5	1807	CGAS001 peg.1807	299	Homoserine kinase (EC 2.7.1.39)	8	2642	DSM 12272 peg.2642	98.32	Homoserine kinase (EC 2.7.1.39)
5	1808	CGAS001 peg.1808	146	ACT domain-containing protein	8	2643	DSM 12272 peg.2643	100	ACT domain-containing protein
5	1809	CGAS001 peg.1809	508	hypothetical protein	8	2644	DSM 12272 peg.2644	98.82	hypothetical protein
5	1810	CGAS001 peg.1810	381	Cysteine desulfurase (EC 2.8.1.7), associated with tRNA 4-thiouridine synthase	8	2645	DSM 12272 peg.2645	99.47	Cysteine desulfurase (EC 2.8.1.7), associated with tRNA 4-thiouridine synthase
5	1811	CGAS001 peg.1811	385	tRNA 4-thiouridine synthase (EC 2.8.1.4)	8	2646	DSM 12272 peg.2646	100	tRNA 4-thiouridine synthase (EC 2.8.1.4)
5	1812	CGAS001 peg.1812	139	hypothetical protein	8	2647	DSM 12272 peg.2647	100	hypothetical protein
5	1813	CGAS001 peg.1813	94	hypothetical protein	8	2648	DSM 12272 peg.2648	97.85	hypothetical protein
5	1814	CGAS001 peg.1814	175	hypothetical protein	8	2649	DSM 12272 peg.2649	98.85	hypothetical protein
5	1815	CGAS001 peg.1815	280	Quinolinate phosphoribosyltransferase [decarboxylating] (EC 2.4.2.19)	8	2650	DSM 12272 peg.2650	98.92	Quinolinate phosphoribosyltransferase [decarboxylating] (EC 2.4.2.19)
5	1816	CGAS001 peg.1816	429	L-aspartate oxidase (EC 1.4.3.16)	8	2651	DSM 12272 peg.2651	99.07	L-aspartate oxidase (EC 1.4.3.16)
5	1817	CGAS001 peg.1817	327	Quinolinate synthetase (EC 2.5.1.72)	8	2652	DSM 12272 peg.2652	98.01	Quinolinate synthetase (EC 2.5.1.72)
5	1818	CGAS001 peg.1818	317	FIG00522153: hypothetical protein	8	2653	DSM 12272 peg.2653	98.73	FIG00522153: hypothetical protein
5	1819	CGAS001 peg.1819	349	DNA polymerase IV (EC 2.7.7.7)	8	2654	DSM 12272 peg.2654	99.71	DNA polymerase IV (EC 2.7.7.7)
5	1820	CGAS001 peg.1820	225	Deoxyribose-phosphate aldolase (EC 4.1.2.4)	8	2655	DSM 12272 peg.2655	98.66	Deoxyribose-phosphate aldolase (EC 4.1.2.4)
5	1821	CGAS001 peg.1821	773	ATP-dependent protease La (EC 3.4.21.53) Type II	8	2656	DSM 12272 peg.2656	98.96	ATP-dependent protease La (EC 3.4.21.53) Type II
5	1822	CGAS001 peg.1822	112	Anti-sigma F factor antagonist	8	2657	DSM 12272 peg.2657	100	Anti-sigma F factor antagonist
5	1823	CGAS001 peg.1823	144	Anti-sigma F factor (EC 2.7.11.1)	8	2658	DSM 12272 peg.2658	99.3	Anti-sigma F factor (EC 2.7.11.1)
5	1824	CGAS001 peg.1824	252	RNA polymerase sporulation specific sigma factor SigF	8	2659	DSM 12272 peg.2659	100	RNA polymerase sporulation specific sigma factor SigF
5	1825	CGAS001 peg.1825	154	Stage V sporulation protein AC (SpoVAC)	8	2660	DSM 12272 peg.2660	99.35	Stage V sporulation protein AC (SpoVAC)
5	1826	CGAS001 peg.1826	348	Stage V sporulation protein AD (SpoVAD)	8	2661	DSM 12272 peg.2661	100	Stage V sporulation protein AD (SpoVAD)
5	1827	CGAS001 peg.1827	119	Stage V sporulation protein AE1 (SpoVAE1)	8	2662	DSM 12272 peg.2662	100	Stage V sporulation protein AE1 (SpoVAE1)
5	1828	CGAS001 peg.1828	835	hypothetical protein	8	2663	DSM 12272 peg.2663	99.64	hypothetical protein
5	1829	CGAS001 peg.1829	566	hypothetical protein	8	2664	DSM 12272 peg.2664	99.65	Late competence protein ComEC, DNA transport
5	1830	CGAS001 peg.1830	345	DNA polymerase III delta subunit (EC 2.7.7.7)	8	2665	DSM 12272 peg.2665	100	DNA polymerase III delta subunit (EC 2.7.7.7)
5	1831	CGAS001 peg.1831	88	SSU ribosomal protein S20p	8	2666	DSM 12272 peg.2666	100	SSU ribosomal protein S20p
5	1832	CGAS001 peg.1832	325	Spore germination endopeptidase Gpr (EC 3.4.24.78)	8	2667	DSM 12272 peg.2667	100	Spore germination endopeptidase Gpr (EC 3.4.24.78)
5	1833	CGAS001 peg.1833	372	Stage II sporulation protein P	8	2668	DSM 12272 peg.2668	99.46	Stage II sporulation protein P
5	1834	CGAS001 peg.1834	197	FIG00514210: hypothetical protein	8	2669	DSM 12272 peg.2669	95.41	FIG00514210: hypothetical protein
5	1835	CGAS001 peg.1835	602	Translation elongation factor LepA	8	2670	DSM 12272 peg.2670	99.67	Translation elongation factor LepA
5	1836	CGAS001 peg.1836	304	Patatin	8	2671	DSM 12272 peg.2671	98.68	Patatin
5	1837	CGAS001 peg.1837	383	Oxygen-independent coproporphyrinogen-III oxidase-like protein YggW	8	2672	DSM 12272 peg.2672	99.74	Oxygen-independent coproporphyrinogen-III oxidase-like protein YggW
5	1838	CGAS001 peg.1838	344	Heat-inducible transcription repressor HrcA	8	2673	DSM 12272 peg.2673	100	Heat-inducible transcription repressor HrcA
5	1839	CGAS001 peg.1839	212	Heat shock protein GrpE	8	2674	DSM 12272 peg.2674	99.53	Heat shock protein GrpE
5	1840	CGAS001 peg.1840	617	Chaperone protein DnaK	8	2675	DSM 12272 peg.2675	100	Chaperone protein DnaK
5	1841	CGAS001 peg.1841	374	Chaperone protein DnaJ	8	2676	DSM 12272 peg.2676	100	Chaperone protein DnaJ
5	1842	CGAS001 peg.1842	517	Ferredoxin--sulfite reductase (EC 1.8.7.1)	8	2677	DSM 12272 peg.2677	98.06	Ferredoxin--sulfite reductase (EC 1.8.7.1)
5	1843	CGAS001 peg.1843	166	Thiol peroxidase, Tpx-type (EC 1.11.1.15)	8	2678	DSM 12272 peg.2678	99.39	Thiol peroxidase, Tpx-type (EC 1.11.1.15)
5	1844	CGAS001 peg.1844	314	Ribosomal protein L11 methyltransferase	8	2679	DSM 12272 peg.2679	99.68	Ribosomal protein L11 methyltransferase
5	1845	CGAS001 peg.1845	255	16S rRNA (uracil(1498)-N(3))-methyltransferase (EC 2.1.1.193)	8	2680	DSM 12272 peg.2680	100	16S rRNA (uracil(1498)-N(3))-methyltransferase (EC 2.1.1.193)
5	1846	CGAS001 peg.1846	435	tRNA t(6)A37-methylthiotransferase (EC 2.8.4.5)	8	2681	DSM 12272 peg.2681	99.31	tRNA t(6)A37-methylthiotransferase (EC 2.8.4.5)
5	1847	CGAS001 peg.1847	114	Bis(5'-nucleosyl)-tetraphosphatase (asymmetrical) (EC 3.6.1.17)	8	2682	DSM 12272 peg.2682	100	Bis(5'-nucleosyl)-tetraphosphatase (asymmetrical) (EC 3.6.1.17)
5	1848	CGAS001 peg.1848	59	SSU ribosomal protein S21p	8	2683	DSM 12272 peg.2683	100	SSU ribosomal protein S21p
5	1849	CGAS001 peg.1849	93	hypothetical protein	8	2685	DSM 12272 peg.2685	100	hypothetical protein
5	1850	CGAS001 peg.1850	380	Stage IV sporulation protein	8	2686	DSM 12272 peg.2686	99.21	Stage IV sporulation protein
5	1851	CGAS001 peg.1851	686	Membrane protein containing HD superfamily hydrolase domain, YQFF ortholog	8	2687	DSM 12272 peg.2687	99.85	Membrane protein containing HD superfamily hydrolase domain, YQFF ortholog
5	1852	CGAS001 peg.1852	167	Metal-dependent hydrolase YbeY, involved in rRNA and/or ribosome maturation and assembly	8	2688	DSM 12272 peg.2688	100	Metal-dependent hydrolase YbeY, involved in rRNA and/or ribosome maturation and assembly
5	1853	CGAS001 peg.1853	234	Diacylglycerol kinase (EC 2.7.1.107)	8	2689	DSM 12272 peg.2689	100	Diacylglycerol kinase (EC 2.7.1.107)
5	1854	CGAS001 peg.1854	134	Cytidine deaminase (EC 3.5.4.5)	8	2690	DSM 12272 peg.2690	100	Cytidine deaminase (EC 3.5.4.5)
5	1855	CGAS001 peg.1855	297	GTP-binding protein Era	8	2691	DSM 12272 peg.2691	99.66	GTP-binding protein Era
5	1856	CGAS001 peg.1856	250	DNA recombination and repair protein RecO	8	2692	DSM 12272 peg.2692	100	DNA recombination and repair protein RecO
5	1857	CGAS001 peg.1857	210	N-terminal of elongation factor Ts	8	2693	DSM 12272 peg.2693	100	N-terminal of elongation factor Ts
5	1858	CGAS001 peg.1858	213	Transcriptional repressor CcpN, MarR family	8	2694	DSM 12272 peg.2694	100	Transcriptional repressor CcpN, MarR family
5	1859	CGAS001 peg.1859	877	Pyruvate,phosphate dikinase (EC 2.7.9.1)	8	2695	DSM 12272 peg.2695	99.89	Pyruvate,phosphate dikinase (EC 2.7.9.1)
5	1860	CGAS001 peg.1860	355	Spore coat protein S	8	2696	DSM 12272 peg.2696	99.72	Spore coat protein S
5	1861	CGAS001 peg.1861	343	dNTP triphosphohydrolase, broad substrate specificity	8	2697	DSM 12272 peg.2697	100	dNTP triphosphohydrolase, broad substrate specificity
5	1862	CGAS001 peg.1862	594	DNA primase DnaG	8	2698	DSM 12272 peg.2698	100	DNA primase DnaG
5	1863	CGAS001 peg.1863	389	RNA polymerase sigma factor RpoD	8	2699	DSM 12272 peg.2699	100	RNA polymerase sigma factor RpoD
5	1864	CGAS001 peg.1864	233	tRNA (adenine(22)-N(1))-methyltransferase (EC 2.1.1.217)	8	2700	DSM 12272 peg.2700	97.41	tRNA (adenine(22)-N(1))-methyltransferase (EC 2.1.1.217)
5	1865	CGAS001 peg.1865	264	GTP cyclohydrolase 1 type 2 homolog YbgI	8	2701	DSM 12272 peg.2701	100	GTP cyclohydrolase 1 type 2 homolog YbgI
5	1866	CGAS001 peg.1866	324	preQ1-regulated inosine-uridine nucleoside hydrolase (EC 3.2.2.1)	8	2702	DSM 12272 peg.2702	99.07	preQ1-regulated inosine-uridine nucleoside hydrolase (EC 3.2.2.1)
5	1867	CGAS001 peg.1867	196	Core component STY3230 of queuosine-regulated ECF transporter	8	2703	DSM 12272 peg.2703	98.46	hypothetical protein
5	1868	CGAS001 peg.1868	230	hypothetical protein	8	2704	DSM 12272 peg.2704	98.25	hypothetical protein
5	1869	CGAS001 peg.1869	82	hypothetical protein	8	2705	DSM 12272 peg.2705	100	hypothetical protein
5	1870	CGAS001 peg.1870	256	Potassium voltage-gated channel subfamily KQT; possible potassium channel, VIC family	8	2706	DSM 12272 peg.2706	99.61	Potassium voltage-gated channel subfamily KQT; possible potassium channel, VIC family
5	1871	CGAS001 peg.1871	320	D-3-phosphoglycerate dehydrogenase (EC 1.1.1.95)	8	2707	DSM 12272 peg.2707	99.37	D-3-phosphoglycerate dehydrogenase (EC 1.1.1.95)
5	1872	CGAS001 peg.1872	194	Acetyltransferase	8	2708	DSM 12272 peg.2708	97.93	Acetyltransferase
5	1873	CGAS001 peg.1873	40	hypothetical protein	8	2709	DSM 12272 peg.2709	100	RNA polymerase sigma factor RpoD
5	1874	CGAS001 peg.1874	267	Predicted hydrolase	8	2710	DSM 12272 peg.2710	98.12	Predicted hydrolase
5	1875	CGAS001 peg.1875	500	2-isopropylmalate synthase (EC 2.3.3.13)	8	2711	DSM 12272 peg.2711	98.4	2-isopropylmalate synthase (EC 2.3.3.13)
5	1876	CGAS001 peg.1876	468	Sodium/glycine symporter GlyP	8	2712	DSM 12272 peg.2712	100	Sodium/glycine symporter GlyP
5	1877	CGAS001 peg.1877	328	N-acetylmuramoyl-L-alanine amidase (EC 3.5.1.28)	8	2713	DSM 12272 peg.2713	99.08	N-acetylmuramoyl-L-alanine amidase (EC 3.5.1.28)
5	1878	CGAS001 peg.1878	136	Nucleoside diphosphate kinase (EC 2.7.4.6)	8	2714	DSM 12272 peg.2714	100	Nucleoside diphosphate kinase (EC 2.7.4.6)
5	1879	CGAS001 peg.1879	356	Spermidine/putrescine import ABC transporter substrate-binding protein PotD (TC 3.A.1.11.1)	8	2715	DSM 12272 peg.2715	99.15	Spermidine/putrescine import ABC transporter substrate-binding protein PotD (TC 3.A.1.11.1)
5	1880	CGAS001 peg.1880	268	Spermidine/putrescine import ABC transporter permease protein PotC (TC 3.A.1.11.1)	8	2716	DSM 12272 peg.2716	99.63	Spermidine/putrescine import ABC transporter permease protein PotC (TC 3.A.1.11.1)
5	1881	CGAS001 peg.1881	284	Spermidine/putrescine import ABC transporter permease protein PotB (TC 3.A.1.11.1)	8	2717	DSM 12272 peg.2717	99.65	Spermidine/putrescine import ABC transporter permease protein PotB (TC 3.A.1.11.1)
5	1882	CGAS001 peg.1882	350	Spermidine/putrescine import ABC transporter ATP-binding protein PotA (TC 3.A.1.11.1)	8	2718	DSM 12272 peg.2718	99.71	Spermidine/putrescine import ABC transporter ATP-binding protein PotA (TC 3.A.1.11.1)
5	1883	CGAS001 peg.1883	180	Transcriptional regulator, MerR family, near polyamine transporter	8	2719	DSM 12272 peg.2719	100	Transcriptional regulator, MerR family, near polyamine transporter
5	1884	CGAS001 peg.1884	44	hypothetical protein				0
5	1885	CGAS001 peg.1885	367	acetyltransferase, GNAT family	8	2720	DSM 12272 peg.2720	98.91	acetyltransferase, GNAT family
5	1886	CGAS001 peg.1886	743	Pyruvate formate-lyase (EC 2.3.1.54)	8	2721	DSM 12272 peg.2721	99.87	Pyruvate formate-lyase (EC 2.3.1.54)
5	1887	CGAS001 peg.1887	235	Pyruvate formate-lyase activating enzyme (EC 1.97.1.4)	8	2722	DSM 12272 peg.2722	99.57	Pyruvate formate-lyase activating enzyme (EC 1.97.1.4)
5	1888	CGAS001 peg.1888	184	putative lipoprotein	8	2723	DSM 12272 peg.2723	99.45	putative lipoprotein
5	1889	CGAS001 peg.1889	213	putative DNA polymerase III, epsilon subunit	8	2724	DSM 12272 peg.2724	100	putative DNA polymerase III, epsilon subunit
5	1890	CGAS001 peg.1890	303	Arginase (EC 3.5.3.1)	8	2725	DSM 12272 peg.2725	99.34	Arginase (EC 3.5.3.1)
5	1891	CGAS001 peg.1891	338	Aspartate--ammonia ligase (EC 6.3.1.1)	8	2726	DSM 12272 peg.2726	99.7	Aspartate--ammonia ligase (EC 6.3.1.1)
5	1892	CGAS001 peg.1892	324	Biotin--protein ligase (EC 6.3.4.9, EC 6.3.4.10, EC 6.3.4.11, EC 6.3.4.15) / Biotin operon repressor	8	2727	DSM 12272 peg.2727	99.69	Biotin--protein ligase (EC 6.3.4.9, EC 6.3.4.10, EC 6.3.4.11, EC 6.3.4.15) / Biotin operon repressor
5	1893	CGAS001 peg.1893	454	Cell envelope-associated transcriptional attenuator LytR-CpsA-Psr, subfamily A1	8	2728	DSM 12272 peg.2728	99.34	Cell envelope-associated transcriptional attenuator LytR-CpsA-Psr, subfamily A1
5	1894	CGAS001 peg.1894	215	putative membrane protein	8	2729	DSM 12272 peg.2729	100	putative membrane protein
5	1895	CGAS001 peg.1895	212	tRNA (guanine(46)-N(7))-methyltransferase (EC 2.1.1.33)	8	2730	DSM 12272 peg.2730	100	tRNA (guanine(46)-N(7))-methyltransferase (EC 2.1.1.33)
5	1896	CGAS001 peg.1896	504	hypothetical protein	16	3408	DSM 12272 peg.3408	100	hypothetical protein
5	1897	CGAS001 peg.1897	564	Arginyl-tRNA synthetase (EC 6.1.1.19)	16	3409	DSM 12272 peg.3409	99.64	Arginyl-tRNA synthetase (EC 6.1.1.19)
5	1898	CGAS001 peg.1898	49	hypothetical protein	16	3410	DSM 12272 peg.3410	100	hypothetical protein
5	1899	CGAS001 peg.1899	587	Ferrous iron transporter FeoB	16	3411	DSM 12272 peg.3411	99.66	Ferrous iron transporter FeoB
5	1900	CGAS001 peg.1900	74	FeoA-like protein	16	3412	DSM 12272 peg.3412	100	FeoA-like protein
5	1901	CGAS001 peg.1901	271	hypothetical protein	16	3413	DSM 12272 peg.3413	99.63	hypothetical protein
5	1902	CGAS001 peg.1902	289	Metallo-beta-lactamase superfamily	16	3414	DSM 12272 peg.3414	99.31	Metallo-beta-lactamase superfamily
5	1903	CGAS001 peg.1903	240	Acyl-CoA:1-acyl-sn-glycerol-3-phosphate acyltransferase (EC 2.3.1.51)	16	3415	DSM 12272 peg.3415	100	Acyl-CoA:1-acyl-sn-glycerol-3-phosphate acyltransferase (EC 2.3.1.51)
5	1904	CGAS001 peg.1904	582	Phosphoenolpyruvate carboxykinase [ATP] (EC 4.1.1.49)	16	3416	DSM 12272 peg.3416	100	Phosphoenolpyruvate carboxykinase [ATP] (EC 4.1.1.49)
5	1905	CGAS001 peg.1905	69	Uncharacterized membrane protein YuzA	16	3417	DSM 12272 peg.3417	100	Uncharacterized membrane protein YuzA
5	1906	CGAS001 peg.1906	156	Transcriptional regulator, AsnC family	16	3418	DSM 12272 peg.3418	100	Transcriptional regulator, AsnC family
5	1907	CGAS001 peg.1907	105	FIG00518901: hypothetical protein	16	3419	DSM 12272 peg.3419	99.04	FIG00518901: hypothetical protein
5	1908	CGAS001 peg.1908	340	hypothetical protein	16	3420	DSM 12272 peg.3420	99.71	hypothetical protein
5	1909	CGAS001 peg.1909	167	Carbonic anhydrase-like protein MJ0304	16	3421	DSM 12272 peg.3421	98.8	Carbonic anhydrase-like protein MJ0304
5	1910	CGAS001 peg.1910	283	Uncharacterized S1 RNA binding domain protein YitL	16	3422	DSM 12272 peg.3422	100	Uncharacterized S1 RNA binding domain protein YitL
5	1911	CGAS001 peg.1911	205	Uncharacterized protein YvbH	16	3423	DSM 12272 peg.3423	99.51	Uncharacterized protein YvbH
5	1912	CGAS001 peg.1912	262	ABC transporter, substrate-binding protein (cluster 3, basic aa/glutamine/opines)	16	3424	DSM 12272 peg.3424	98.47	ABC transporter, substrate-binding protein (cluster 3, basic aa/glutamine/opines)
5	1913	CGAS001 peg.1913	214	ABC transporter, permease protein (cluster 3, basic aa/glutamine/opines)	16	3425	DSM 12272 peg.3425	100	ABC transporter, permease protein (cluster 3, basic aa/glutamine/opines)
5	1914	CGAS001 peg.1914	230	Glutamine ABC transporter, ATP-binding protein GlnQ	16	3426	DSM 12272 peg.3426	97.38	Glutamine ABC transporter, ATP-binding protein GlnQ
5	1915	CGAS001 peg.1915	408	Na(+)-dependent branched-chain amino acid transporter	7	2489	DSM 12272 peg.2489	48.72	Na(+)-dependent branched-chain amino acid transporter
5	1916	CGAS001 peg.1916	873	Cation-transporting ATPase, E1-E2 family	16	3427	DSM 12272 peg.3427	99.2	Cation-transporting ATPase, E1-E2 family
5	1917	CGAS001 peg.1917	141	DUF327 domain-containing protein CA_C1049	16	3428	DSM 12272 peg.3428	100	DUF327 domain-containing protein CA_C1049
5	1918	CGAS001 peg.1918	576	Efflux ABC transporter, permease/ATP-binding protein YwjA	16	3430	DSM 12272 peg.3430	93.57	Efflux ABC transporter, permease/ATP-binding protein YwjA
5	1919	CGAS001 peg.1919	105	Thioredoxin	16	3431	DSM 12272 peg.3431	99.04	Thioredoxin
5	1920	CGAS001 peg.1920	287	Thioredoxin reductase (EC 1.8.1.9)	16	3432	DSM 12272 peg.3432	99.3	Thioredoxin reductase (EC 1.8.1.9)
5	1921	CGAS001 peg.1921	310	hypothetical protein	16	3433	DSM 12272 peg.3433	99.67	hypothetical protein
5	1922	CGAS001 peg.1922	635	NAD synthetase (EC 6.3.1.5) / Glutamine amidotransferase chain of NAD synthetase	16	3435	DSM 12272 peg.3435	99.53	NAD synthetase (EC 6.3.1.5) / Glutamine amidotransferase chain of NAD synthetase
5	1923	CGAS001 peg.1923	143	Putative activity regulator of membrane protease YbbK	16	3436	DSM 12272 peg.3436	100	Putative activity regulator of membrane protease YbbK
5	1924	CGAS001 peg.1924	314	Protein QmcA (possibly involved in integral membrane quality control)	16	3437	DSM 12272 peg.3437	100	Protein QmcA (possibly involved in integral membrane quality control)
5	1925	CGAS001 peg.1925	194	hypothetical protein	16	3438	DSM 12272 peg.3438	100	hypothetical protein
5	1926	CGAS001 peg.1926	67	Ferredoxin	16	3439	DSM 12272 peg.3439	90.91	Ferredoxin
5	1927	CGAS001 peg.1927	234	Transcriptional regulator, Crp/Fnr family	16	3440	DSM 12272 peg.3440	94.42	Transcriptional regulator, Crp/Fnr family
5	1928	CGAS001 peg.1928	107	Rhodanese-like domain protein	16	3441	DSM 12272 peg.3441	98.11	Rhodanese-like domain protein
5	1929	CGAS001 peg.1929	52	Zinc-ribbon domain Caur_1000.N	16	3442	DSM 12272 peg.3442	100	Zinc-ribbon domain Caur_1000.N
5	1930	CGAS001 peg.1930	52	Zinc-ribbon domain Caur_1000.N	16	3442	DSM 12272 peg.3442	100	Zinc-ribbon domain Caur_1000.N
5	1931	CGAS001 peg.1931	190	hypothetical protein	12	3052	DSM 12272 peg.3052	46.51	putative protein
5	1932	CGAS001 peg.1932	52	Zinc-ribbon domain Caur_1000.N	16	3444	DSM 12272 peg.3444	98	Zinc-ribbon domain Caur_1000.N
5	1933	CGAS001 peg.1933	122	Transcriptional regulator, PadR family	2	1246	DSM 12272 peg.1246	48.57	Transcriptional regulator, PadR family
5	1934	CGAS001 peg.1934	172	hypothetical protein	16	3447	DSM 12272 peg.3447	98.25	hypothetical protein
5	1935	CGAS001 peg.1935	105	Transcriptional regulator, PadR family	16	3448	DSM 12272 peg.3448	99.04	Transcriptional regulator, PadR family
5	1936	CGAS001 peg.1936	1249	Phosphoribosylformylglycinamidine synthase, synthetase subunit (EC 6.3.5.3) / Phosphoribosylformylglycinamidine synthase, glutamine amidotransferase subunit (EC 6.3.5.3)	16	3449	DSM 12272 peg.3449	97.6	Phosphoribosylformylglycinamidine synthase, synthetase subunit (EC 6.3.5.3) / Phosphoribosylformylglycinamidine synthase, glutamine amidotransferase subunit (EC 6.3.5.3)
5	1937	CGAS001 peg.1937	160	N5-carboxyaminoimidazole ribonucleotide mutase (EC 5.4.99.18)	16	3450	DSM 12272 peg.3450	96.86	N5-carboxyaminoimidazole ribonucleotide mutase (EC 5.4.99.18)
5	1938	CGAS001 peg.1938	236	Phosphoribosylaminoimidazole-succinocarboxamide synthase (EC 6.3.2.6)	16	3451	DSM 12272 peg.3451	98.3	Phosphoribosylaminoimidazole-succinocarboxamide synthase (EC 6.3.2.6)
5	1939	CGAS001 peg.1939	477	Amidophosphoribosyltransferase (EC 2.4.2.14)	16	3452	DSM 12272 peg.3452	97.9	Amidophosphoribosyltransferase (EC 2.4.2.14)
5	1940	CGAS001 peg.1940	334	Phosphoribosylformylglycinamidine cyclo-ligase (EC 6.3.3.1)	16	3453	DSM 12272 peg.3453	98.2	Phosphoribosylformylglycinamidine cyclo-ligase (EC 6.3.3.1)
5	1941	CGAS001 peg.1941	204	Phosphoribosylglycinamide formyltransferase (EC 2.1.2.2)	16	3454	DSM 12272 peg.3454	96.55	Phosphoribosylglycinamide formyltransferase (EC 2.1.2.2)
5	1942	CGAS001 peg.1942	501	IMP cyclohydrolase (EC 3.5.4.10) / Phosphoribosylaminoimidazolecarboxamide formyltransferase (EC 2.1.2.3)	16	3455	DSM 12272 peg.3455	98.2	IMP cyclohydrolase (EC 3.5.4.10) / Phosphoribosylaminoimidazolecarboxamide formyltransferase (EC 2.1.2.3)
5	1943	CGAS001 peg.1943	416	Phosphoribosylamine--glycine ligase (EC 6.3.4.13)	16	3456	DSM 12272 peg.3456	93.73	Phosphoribosylamine--glycine ligase (EC 6.3.4.13)
5	1944	CGAS001 peg.1944	420	hypothetical protein				0
5	1945	CGAS001 peg.1945	608	Bipolar DNA helicase				0
5	1946	CGAS001 peg.1946	267	hypothetical protein				0
5	1947	CGAS001 peg.1947	351	Mobile element protein	15	3399	DSM 12272 peg.3399	90.86	Mobile element protein
5	1948	CGAS001 peg.1948	152	Mobile element protein	15	3399	DSM 12272 peg.3399	92.37	Mobile element protein
5	1949	CGAS001 peg.1949	117	Mobile element protein	15	3400	DSM 12272 peg.3400	96.55	Mobile element protein
5	1950	CGAS001 peg.1950	111	hypothetical protein	15	3401	DSM 12272 peg.3401	84.54	hypothetical protein
5	1951	CGAS001 peg.1951	683	hypothetical protein				0
5	1952	CGAS001 peg.1952	1317	hypothetical protein				0
5	1953	CGAS001 peg.1953	284	hypothetical protein				0
5	1954	CGAS001 peg.1954	210	hypothetical protein				0
5	1955	CGAS001 peg.1955	148	hypothetical protein				0
5	1956	CGAS001 peg.1956	266	hypothetical protein				0
5	1957	CGAS001 peg.1957	92	hypothetical protein				0
5	1958	CGAS001 peg.1958	94	hypothetical protein				0
6	1959	CGAS001 peg.1959	319	Phospholipase/lecithinase/hemolysin				0
6	1960	CGAS001 peg.1960	639	Methyl-accepting chemotaxis protein	1	145	DSM 12272 peg.145	49.08	Methyl-accepting chemotaxis protein
6	1961	CGAS001 peg.1961	50	hypothetical protein				0
6	1962	CGAS001 peg.1962	51	Streptolysin S precursor (SagA)	1	12	DSM 12272 peg.12	92	hypothetical protein
6	1963	CGAS001 peg.1963	320	Streptolysin S biosynthesis protein B (SagB)	1	13	DSM 12272 peg.13	98.03	Streptolysin S biosynthesis protein B (SagB)
6	1964	CGAS001 peg.1964	361	Streptolysin S biosynthesis protein C (SagC)	1	14	DSM 12272 peg.14	98.06	Streptolysin S biosynthesis protein C (SagC)
6	1965	CGAS001 peg.1965	453	Streptolysin S biosynthesis protein D (SagD)	1	15	DSM 12272 peg.15	99.34	Streptolysin S biosynthesis protein D (SagD)
6	1966	CGAS001 peg.1966	217	hypothetical protein	1	16	DSM 12272 peg.16	97.69	hypothetical protein
6	1967	CGAS001 peg.1967	245	hypothetical protein	1	17	DSM 12272 peg.17	96.31	hypothetical protein
6	1968	CGAS001 peg.1968	312	Efflux ABC transporter, ATP-binding protein	1	18	DSM 12272 peg.18	99.68	Efflux ABC transporter, ATP-binding protein
6	1969	CGAS001 peg.1969	376	hypothetical protein	1	19	DSM 12272 peg.19	99.2	hypothetical protein
6	1970	CGAS001 peg.1970	380	Streptolysin S export transmembrane permease (SagI)	1	20	DSM 12272 peg.20	99.47	Streptolysin S export transmembrane permease (SagI)
6	1971	CGAS001 peg.1971	244	Predicted regulator for deoxynucleoside utilization, GntR family	1	22	DSM 12272 peg.22	98.77	Predicted regulator for deoxynucleoside utilization, GntR family
6	1972	CGAS001 peg.1972	261	Uridine phosphorylase (EC 2.4.2.3)	1	23	DSM 12272 peg.23	100	Uridine phosphorylase (EC 2.4.2.3)
6	1973	CGAS001 peg.1973	397	Phosphopentomutase (EC 5.4.2.7)	1	24	DSM 12272 peg.24	99.49	Phosphopentomutase (EC 5.4.2.7)
6	1974	CGAS001 peg.1974	236	Purine nucleoside phosphorylase (EC 2.4.2.1)	1	25	DSM 12272 peg.25	97.45	Purine nucleoside phosphorylase (EC 2.4.2.1)
6	1975	CGAS001 peg.1975	274	NADH pyrophosphatase (EC 3.6.1.22), decaps 5'-NAD modified RNA	1	26	DSM 12272 peg.26	95.24	NADH pyrophosphatase (EC 3.6.1.22), decaps 5'-NAD modified RNA
6	1976	CGAS001 peg.1976	276	hypothetical protein	1	27	DSM 12272 peg.27	95.27	hypothetical protein
6	1977	CGAS001 peg.1977	566	Oleate hydratase (EC 4.2.1.53)	1	28	DSM 12272 peg.28	99.12	Oleate hydratase (EC 4.2.1.53)
6	1978	CGAS001 peg.1978	182	hypothetical protein	1	29	DSM 12272 peg.29	98.34	hypothetical protein
6	1979	CGAS001 peg.1979	220	Streptomycin biosynthesis StrF domain protein	1	30	DSM 12272 peg.30	99.54	Streptomycin biosynthesis StrF domain protein
6	1980	CGAS001 peg.1980	356	hypothetical protein	1	31	DSM 12272 peg.31	99.72	hypothetical protein
6	1981	CGAS001 peg.1981	563	Glycosyltransferase	1	32	DSM 12272 peg.32	97.33	Glycosyltransferase
6	1982	CGAS001 peg.1982	368	CDP-glucose 4,6-dehydratase (EC 4.2.1.45)	1	33	DSM 12272 peg.33	99.18	CDP-glucose 4,6-dehydratase (EC 4.2.1.45)
6	1983	CGAS001 peg.1983	313	UDP-glucose 4-epimerase (EC 5.1.3.2)	1	34	DSM 12272 peg.34	99.36	UDP-glucose 4-epimerase (EC 5.1.3.2)
6	1984	CGAS001 peg.1984	593	Acetolactate synthase large subunit (EC 2.2.1.6)	1	35	DSM 12272 peg.35	99.49	Acetolactate synthase large subunit (EC 2.2.1.6)
6	1985	CGAS001 peg.1985	268	hypothetical protein	1	36	DSM 12272 peg.36	98.88	hypothetical protein
6	1986	CGAS001 peg.1986	456	CDP-4-dehydro-6-deoxy-D-glucose 3-dehydratase (EC 4.2.1.-)	1	37	DSM 12272 peg.37	99.12	CDP-4-dehydro-6-deoxy-D-glucose 3-dehydratase (EC 4.2.1.-)
6	1987	CGAS001 peg.1987	261	Glucose-1-phosphate cytidylyltransferase (EC 2.7.7.33)	1	38	DSM 12272 peg.38	98.85	Glucose-1-phosphate cytidylyltransferase (EC 2.7.7.33)
6	1988	CGAS001 peg.1988	294	Glucose-1-phosphate thymidylyltransferase (EC 2.7.7.24)	1	40	DSM 12272 peg.40	98.29	Glucose-1-phosphate thymidylyltransferase (EC 2.7.7.24)
6	1989	CGAS001 peg.1989	190	dTDP-4-dehydrorhamnose 3,5-epimerase (EC 5.1.3.13)	1	41	DSM 12272 peg.41	99.47	dTDP-4-dehydrorhamnose 3,5-epimerase (EC 5.1.3.13)
6	1990	CGAS001 peg.1990	293	dTDP-4-dehydrorhamnose reductase (EC 1.1.1.133)	1	42	DSM 12272 peg.42	98.29	dTDP-4-dehydrorhamnose reductase (EC 1.1.1.133)
6	1991	CGAS001 peg.1991	345	dTDP-glucose 4,6-dehydratase (EC 4.2.1.46)	1	43	DSM 12272 peg.43	99.42	dTDP-glucose 4,6-dehydratase (EC 4.2.1.46)
6	1992	CGAS001 peg.1992	450	Radical SAM	1	44	DSM 12272 peg.44	99.11	Radical SAM
6	1993	CGAS001 peg.1993	250	Iron-sulfur flavoprotein	1	45	DSM 12272 peg.45	97.18	Iron-sulfur flavoprotein
6	1994	CGAS001 peg.1994	296	Transcriptional regulator, LysR family	1	46	DSM 12272 peg.46	100	Transcriptional regulator, LysR family
6	1995	CGAS001 peg.1995	269	Nitroreductase family protein	1	47	DSM 12272 peg.47	99.63	Nitroreductase family protein
6	1996	CGAS001 peg.1996	274	Ferredoxin-like domain fused to nitroreductase-like domain	1	48	DSM 12272 peg.48	99.63	Ferredoxin-like domain fused to nitroreductase-like domain
6	1997	CGAS001 peg.1997	196	DNA-3-methyladenine glycosylase II (EC 3.2.2.21)	1	49	DSM 12272 peg.49	98.97	DNA-3-methyladenine glycosylase II (EC 3.2.2.21)
6	1998	CGAS001 peg.1998	348	Esterase/lipase	1	50	DSM 12272 peg.50	98.56	Esterase/lipase
[truncated: 1,846 more rows]
