# Supplementary material for: Comparative Genome Analysis and Phenotypic Characterization of Clostridium gasigenes CGAS001 Isolated From Chilled Vacuum-Packed Lamb Meat
Source: Front Microbiol. 2020 Aug 24;11:2048. doi: 10.3389/fmicb.2020.02048 (PMC7476324; doi:10.3389/fmicb.2020.02048)
Supplement: Supplementary file 2 [file Table_2.XLSX]

## Sheet: Sheet1
Clostridium gasigenes 12272					Clostridium gasigenes CGAS001
Contig	Gene	Gene ID	Length	function	Contig	Gene	Gene ID	Percent ID	function
1	1	DSM 12272 peg.1	66	hypothetical protein	3	1016	CGAS001 peg.1016	100	hypothetical protein
1	2	DSM 12272 peg.2	438	Uncharacterized membrane spanning protein, contains VanZ-like domain	7	2544	CGAS001 peg.2544	97.48	Uncharacterized membrane spanning protein, contains VanZ-like domain
1	3	DSM 12272 peg.3	155	Transcription elongation factor GreA	7	2545	CGAS001 peg.2545	99.35	Transcription elongation factor GreA
1	4	DSM 12272 peg.4	39	hypothetical protein				0
1	5	DSM 12272 peg.5	381	Alanine dehydrogenase (EC 1.4.1.1)	7	2546	CGAS001 peg.2546	98.95	Alanine dehydrogenase (EC 1.4.1.1)
1	6	DSM 12272 peg.6	248	hypothetical protein	7	2547	CGAS001 peg.2547	99.19	hypothetical protein
1	7	DSM 12272 peg.7	726	hypothetical protein	7	2548	CGAS001 peg.2548	99.72	hypothetical protein
1	8	DSM 12272 peg.8	846	hypothetical protein	7	2549	CGAS001 peg.2549	94.91	hypothetical protein
1	9	DSM 12272 peg.9	131	hypothetical protein	7	2550	CGAS001 peg.2550	92.31	hypothetical protein
1	10	DSM 12272 peg.10	144	hypothetical protein	7	2551	CGAS001 peg.2551	96.3	hypothetical protein
1	11	DSM 12272 peg.11	54	Streptolysin S precursor (SagA)	6	1962	CGAS001 peg.1962	77.36	Streptolysin S precursor (SagA)
1	12	DSM 12272 peg.12	51	hypothetical protein	6	1962	CGAS001 peg.1962	92	Streptolysin S precursor (SagA)
1	13	DSM 12272 peg.13	324	Streptolysin S biosynthesis protein B (SagB)	6	1963	CGAS001 peg.1963	98.03	Streptolysin S biosynthesis protein B (SagB)
1	14	DSM 12272 peg.14	361	Streptolysin S biosynthesis protein C (SagC)	6	1964	CGAS001 peg.1964	98.06	Streptolysin S biosynthesis protein C (SagC)
1	15	DSM 12272 peg.15	453	Streptolysin S biosynthesis protein D (SagD)	6	1965	CGAS001 peg.1965	99.34	Streptolysin S biosynthesis protein D (SagD)
1	16	DSM 12272 peg.16	217	hypothetical protein	6	1966	CGAS001 peg.1966	97.69	hypothetical protein
1	17	DSM 12272 peg.17	245	hypothetical protein	6	1967	CGAS001 peg.1967	96.31	hypothetical protein
1	18	DSM 12272 peg.18	312	Efflux ABC transporter, ATP-binding protein	6	1968	CGAS001 peg.1968	99.68	Efflux ABC transporter, ATP-binding protein
1	19	DSM 12272 peg.19	376	hypothetical protein	6	1969	CGAS001 peg.1969	99.2	hypothetical protein
1	20	DSM 12272 peg.20	380	Streptolysin S export transmembrane permease (SagI)	6	1970	CGAS001 peg.1970	99.47	Streptolysin S export transmembrane permease (SagI)
1	21	DSM 12272 peg.21	448	hypothetical protein	7	2345	CGAS001 peg.2345	29.01	GTP pyrophosphokinase (EC 2.7.6.5)
1	22	DSM 12272 peg.22	244	Predicted regulator for deoxynucleoside utilization, GntR family	6	1971	CGAS001 peg.1971	98.77	Predicted regulator for deoxynucleoside utilization, GntR family
1	23	DSM 12272 peg.23	261	Uridine phosphorylase (EC 2.4.2.3)	6	1972	CGAS001 peg.1972	100	Uridine phosphorylase (EC 2.4.2.3)
1	24	DSM 12272 peg.24	397	Phosphopentomutase (EC 5.4.2.7)	6	1973	CGAS001 peg.1973	99.49	Phosphopentomutase (EC 5.4.2.7)
1	25	DSM 12272 peg.25	236	Purine nucleoside phosphorylase (EC 2.4.2.1)	6	1974	CGAS001 peg.1974	97.45	Purine nucleoside phosphorylase (EC 2.4.2.1)
1	26	DSM 12272 peg.26	274	NADH pyrophosphatase (EC 3.6.1.22), decaps 5'-NAD modified RNA	6	1975	CGAS001 peg.1975	95.24	NADH pyrophosphatase (EC 3.6.1.22), decaps 5'-NAD modified RNA
1	27	DSM 12272 peg.27	286	hypothetical protein	6	1976	CGAS001 peg.1976	95.27	hypothetical protein
1	28	DSM 12272 peg.28	566	Oleate hydratase (EC 4.2.1.53)	6	1977	CGAS001 peg.1977	99.12	Oleate hydratase (EC 4.2.1.53)
1	29	DSM 12272 peg.29	182	hypothetical protein	6	1978	CGAS001 peg.1978	98.34	hypothetical protein
1	30	DSM 12272 peg.30	220	Streptomycin biosynthesis StrF domain protein	6	1979	CGAS001 peg.1979	99.54	Streptomycin biosynthesis StrF domain protein
1	31	DSM 12272 peg.31	356	hypothetical protein	6	1980	CGAS001 peg.1980	99.72	hypothetical protein
1	32	DSM 12272 peg.32	563	Glycosyltransferase	6	1981	CGAS001 peg.1981	97.33	Glycosyltransferase
1	33	DSM 12272 peg.33	366	CDP-glucose 4,6-dehydratase (EC 4.2.1.45)	6	1982	CGAS001 peg.1982	99.18	CDP-glucose 4,6-dehydratase (EC 4.2.1.45)
1	34	DSM 12272 peg.34	313	UDP-glucose 4-epimerase (EC 5.1.3.2)	6	1983	CGAS001 peg.1983	99.36	UDP-glucose 4-epimerase (EC 5.1.3.2)
1	35	DSM 12272 peg.35	595	Acetolactate synthase large subunit (EC 2.2.1.6)	6	1984	CGAS001 peg.1984	99.49	Acetolactate synthase large subunit (EC 2.2.1.6)
1	36	DSM 12272 peg.36	268	hypothetical protein	6	1985	CGAS001 peg.1985	98.88	hypothetical protein
1	37	DSM 12272 peg.37	456	CDP-4-dehydro-6-deoxy-D-glucose 3-dehydratase (EC 4.2.1.-)	6	1986	CGAS001 peg.1986	99.12	CDP-4-dehydro-6-deoxy-D-glucose 3-dehydratase (EC 4.2.1.-)
1	38	DSM 12272 peg.38	261	Glucose-1-phosphate cytidylyltransferase (EC 2.7.7.33)	6	1987	CGAS001 peg.1987	98.85	Glucose-1-phosphate cytidylyltransferase (EC 2.7.7.33)
1	39	DSM 12272 peg.39	303	hypothetical protein	2	680	CGAS001 peg.680	44.97	hypothetical protein
1	40	DSM 12272 peg.40	294	Glucose-1-phosphate thymidylyltransferase (EC 2.7.7.24)	6	1988	CGAS001 peg.1988	98.29	Glucose-1-phosphate thymidylyltransferase (EC 2.7.7.24)
1	41	DSM 12272 peg.41	190	dTDP-4-dehydrorhamnose 3,5-epimerase (EC 5.1.3.13)	6	1989	CGAS001 peg.1989	99.47	dTDP-4-dehydrorhamnose 3,5-epimerase (EC 5.1.3.13)
1	42	DSM 12272 peg.42	293	dTDP-4-dehydrorhamnose reductase (EC 1.1.1.133)	6	1990	CGAS001 peg.1990	98.29	dTDP-4-dehydrorhamnose reductase (EC 1.1.1.133)
1	43	DSM 12272 peg.43	345	dTDP-glucose 4,6-dehydratase (EC 4.2.1.46)	6	1991	CGAS001 peg.1991	99.42	dTDP-glucose 4,6-dehydratase (EC 4.2.1.46)
1	44	DSM 12272 peg.44	450	Radical SAM	6	1992	CGAS001 peg.1992	99.11	Radical SAM
1	45	DSM 12272 peg.45	250	Iron-sulfur flavoprotein	6	1993	CGAS001 peg.1993	97.18	Iron-sulfur flavoprotein
1	46	DSM 12272 peg.46	296	Transcriptional regulator, LysR family	6	1994	CGAS001 peg.1994	100	Transcriptional regulator, LysR family
1	47	DSM 12272 peg.47	269	Nitroreductase family protein	6	1995	CGAS001 peg.1995	99.63	Nitroreductase family protein
1	48	DSM 12272 peg.48	274	Ferredoxin-like domain fused to nitroreductase-like domain	6	1996	CGAS001 peg.1996	99.63	Ferredoxin-like domain fused to nitroreductase-like domain
1	49	DSM 12272 peg.49	196	DNA-3-methyladenine glycosylase II (EC 3.2.2.21)	6	1997	CGAS001 peg.1997	98.97	DNA-3-methyladenine glycosylase II (EC 3.2.2.21)
1	50	DSM 12272 peg.50	348	Esterase/lipase	6	1998	CGAS001 peg.1998	98.56	Esterase/lipase
1	51	DSM 12272 peg.51	492	Methyl-accepting chemotaxis protein	6	1999	CGAS001 peg.1999	99.19	Methyl-accepting chemotaxis protein
1	52	DSM 12272 peg.52	616	spore cortex-lytic enzyme SleC	6	2000	CGAS001 peg.2000	99.19	spore cortex-lytic enzyme SleC
1	53	DSM 12272 peg.53	124	Transcriptional regulator, GntR family	6	2001	CGAS001 peg.2001	99.19	Transcriptional regulator, GntR family
1	54	DSM 12272 peg.54	286	Efflux ABC transporter, ATP-binding protein	6	2002	CGAS001 peg.2002	92.96	ABC transporter, ATP-binding protein
1	55	DSM 12272 peg.55	242	hypothetical protein	6	2003	CGAS001 peg.2003	94.49	hypothetical protein
1	56	DSM 12272 peg.56	249	hypothetical protein	6	2004	CGAS001 peg.2004	97.58	hypothetical protein
1	57	DSM 12272 peg.57	385	N-acyl-L-amino acid amidohydrolase (EC 3.5.1.14)	6	2005	CGAS001 peg.2005	97.66	N-acyl-L-amino acid amidohydrolase (EC 3.5.1.14)
1	58	DSM 12272 peg.58	642	hypothetical protein	6	2010	CGAS001 peg.2010	97.66	hypothetical protein
1	59	DSM 12272 peg.59	429	Aminotransferase, class III	6	2011	CGAS001 peg.2011	96.93	Aminotransferase, class III
1	60	DSM 12272 peg.60	127	hypothetical protein	6	2012	CGAS001 peg.2012	90.48	hypothetical protein
1	61	DSM 12272 peg.61	483	UbiD family decarboxylase associated with menaquinone via futalosine	6	2013	CGAS001 peg.2013	99.59	UbiD family decarboxylase associated with menaquinone via futalosine
1	62	DSM 12272 peg.62	290	Menaquinone via futalosine polyprenyltransferase (MenA homolog)	6	2014	CGAS001 peg.2014	96.89	Menaquinone via futalosine polyprenyltransferase (MenA homolog)
1	63	DSM 12272 peg.63	197	Flavin prenyltransferase UbiX	6	2015	CGAS001 peg.2015	97.45	Flavin prenyltransferase UbiX
1	64	DSM 12272 peg.64	318	hypothetical protein	6	2016	CGAS001 peg.2016	98.74	hypothetical protein
1	65	DSM 12272 peg.65	252	hypothetical protein	6	2017	CGAS001 peg.2017	98.41	hypothetical protein
1	66	DSM 12272 peg.66	248	Taurine transport system permease protein TauC	6	2018	CGAS001 peg.2018	97.98	Taurine transport system permease protein TauC
1	67	DSM 12272 peg.67	144	Rrf2 family transcriptional regulator, group III	6	2019	CGAS001 peg.2019	99.3	Rrf2 family transcriptional regulator, group III
1	68	DSM 12272 peg.68	259	hypothetical protein	6	2020	CGAS001 peg.2020	99.22	hypothetical protein
1	69	DSM 12272 peg.69	470	PTS system, trehalose-specific IIB component (EC 2.7.1.201) / PTS system, trehalose-specific IIC component	6	2021	CGAS001 peg.2021	98.72	PTS system, trehalose-specific IIB component (EC 2.7.1.201) / PTS system, trehalose-specific IIC component
1	70	DSM 12272 peg.70	568	Trehalose-6-phosphate hydrolase (EC 3.2.1.93)	6	2022	CGAS001 peg.2022	98.59	Trehalose-6-phosphate hydrolase (EC 3.2.1.93)
1	71	DSM 12272 peg.71	237	Trehalose operon transcriptional repressor	6	2023	CGAS001 peg.2023	100	Trehalose operon transcriptional repressor
1	72	DSM 12272 peg.72	184	FIG00520659: hypothetical protein	6	2024	CGAS001 peg.2024	95.63	hypothetical protein
1	73	DSM 12272 peg.73	43	hypothetical protein	6	2025	CGAS001 peg.2025	85.71	hypothetical protein
1	74	DSM 12272 peg.74	429	hypothetical protein	6	2026	CGAS001 peg.2026	91.82	putative sensor histidine kinase
1	75	DSM 12272 peg.75	32	hypothetical protein	6	2027	CGAS001 peg.2027	93.33	hypothetical protein
1	76	DSM 12272 peg.76	453	Na(+)-dependent branched-chain amino acid transporter	6	2028	CGAS001 peg.2028	98.89	Na(+)-dependent branched-chain amino acid transporter
1	77	DSM 12272 peg.77	223	ABC transporter-like sensor linked response regulator	6	2029	CGAS001 peg.2029	99.55	ABC transporter-like sensor linked response regulator
1	78	DSM 12272 peg.78	339	two-component sensor histidine kinase	6	2030	CGAS001 peg.2030	99.11	two-component sensor histidine kinase
1	79	DSM 12272 peg.79	256	ABC transporter-like sensor ATP-binding protein	6	2031	CGAS001 peg.2031	97.65	ABC transporter-like sensor ATP-binding protein
1	80	DSM 12272 peg.80	671	ABC transporter-like sensor and permease protein	6	2032	CGAS001 peg.2032	93.58	ABC transporter-like sensor and permease protein
1	81	DSM 12272 peg.81	277	Uncharacterized protein YybG	6	2033	CGAS001 peg.2033	99.28	Uncharacterized protein YybG
1	82	DSM 12272 peg.82	65	hypothetical protein	6	2034	CGAS001 peg.2034	90.62	hypothetical protein
1	83	DSM 12272 peg.83	450	[FeFe] hydrogenase (EC 1.12.7.2)	6	2035	CGAS001 peg.2035	99.33	[FeFe] hydrogenase (EC 1.12.7.2)
1	84	DSM 12272 peg.84	299	Radical SAM domain protein	6	2036	CGAS001 peg.2036	97.99	Radical SAM domain protein
1	85	DSM 12272 peg.85	592	Oligoendopeptidase F-like protein	6	2037	CGAS001 peg.2037	98.31	Oligoendopeptidase F-like protein
1	86	DSM 12272 peg.86	114	hypothetical protein	6	2038	CGAS001 peg.2038	99.12	hypothetical protein
1	87	DSM 12272 peg.87	70	Cold shock protein of CSP family	6	2039	CGAS001 peg.2039	100	Cold shock protein of CSP family
1	88	DSM 12272 peg.88	671	Penicillin-binding protein 3	6	2040	CGAS001 peg.2040	95.52	Penicillin-binding protein 3
1	89	DSM 12272 peg.89	502	ATP-dependent Zn protease	6	2041	CGAS001 peg.2041	99.8	ATP-dependent Zn protease
1	90	DSM 12272 peg.90	103	hypothetical protein	6	2042	CGAS001 peg.2042	99.02	hypothetical protein
1	91	DSM 12272 peg.91	370	Maltodextrin ABC transporter, ATP-binding protein MsmX	6	2043	CGAS001 peg.2043	100	Maltodextrin ABC transporter, ATP-binding protein MsmX
1	92	DSM 12272 peg.92	332	hypothetical protein	6	2044	CGAS001 peg.2044	83.5	hypothetical protein
1	93	DSM 12272 peg.93	345	Transcriptional regulator pfoR	6	2052	CGAS001 peg.2052	98.84	Transcriptional regulator pfoR
1	94	DSM 12272 peg.94	293	L-serine dehydratase, alpha subunit (EC 4.3.1.17)	6	2053	CGAS001 peg.2053	97.95	L-serine dehydratase, alpha subunit (EC 4.3.1.17)
1	95	DSM 12272 peg.95	234	L-serine dehydratase, beta subunit (EC 4.3.1.17)	6	2054	CGAS001 peg.2054	98.71	L-serine dehydratase, beta subunit (EC 4.3.1.17)
1	96	DSM 12272 peg.96	262	ABC transporter ATP-binding protein	6	2055	CGAS001 peg.2055	98.47	ABC transporter ATP-binding protein
1	97	DSM 12272 peg.97	550	hypothetical protein	6	2056	CGAS001 peg.2056	88.89	hypothetical protein
1	98	DSM 12272 peg.98	367	sensor histidine kinase, putative	6	2057	CGAS001 peg.2057	99.18	sensor histidine kinase, putative
1	99	DSM 12272 peg.99	207	Two-component transcriptional response regulator, LuxR family	6	2058	CGAS001 peg.2058	99.03	Two-component transcriptional response regulator, LuxR family
1	100	DSM 12272 peg.100	310	Efflux ABC transporter, ATP-binding protein	6	2059	CGAS001 peg.2059	99.35	Efflux ABC transporter, ATP-binding protein
1	101	DSM 12272 peg.101	380	Streptolysin S export transmembrane permease (SagH)	6	2060	CGAS001 peg.2060	98.15	hypothetical protein
1	102	DSM 12272 peg.102	372	hypothetical protein	6	2061	CGAS001 peg.2061	98.38	hypothetical protein
1	103	DSM 12272 peg.103	509	hypothetical protein	6	2062	CGAS001 peg.2062	98.23	hypothetical protein
1	104	DSM 12272 peg.104	330	Ser/Thr protein phosphatase family protein	6	2063	CGAS001 peg.2063	97.26	Ser/Thr protein phosphatase family protein
1	105	DSM 12272 peg.105	144	hypothetical protein	6	2064	CGAS001 peg.2064	97.2	hypothetical protein
1	106	DSM 12272 peg.106	495	hypothetical protein	6	2065	CGAS001 peg.2065	97.17	hypothetical protein
1	107	DSM 12272 peg.107	196	Rubrerythrin	6	2066	CGAS001 peg.2066	99.49	Rubrerythrin
1	108	DSM 12272 peg.108	285	Flavohemoprotein (Hemoglobin-like protein) (Flavohemoglobin) (Nitric oxide dioxygenase) (EC 1.14.12.17)	6	2067	CGAS001 peg.2067	97.54	hypothetical protein
1	109	DSM 12272 peg.109	435	Multi antimicrobial extrusion protein (Na(+)/drug antiporter), MATE family of MDR efflux pumps	6	2069	CGAS001 peg.2069	99.08	Multi antimicrobial extrusion protein (Na(+)/drug antiporter), MATE family of MDR efflux pumps
1	110	DSM 12272 peg.110	274	Transcriptional regulator, MerR family	6	2070	CGAS001 peg.2070	98.9	Transcriptional regulator, MerR family
1	111	DSM 12272 peg.111	516	hypothetical protein	6	2071	CGAS001 peg.2071	95.23	hypothetical protein
1	112	DSM 12272 peg.112	380	Branched-chain amino acid ABC transporter, substrate-binding protein LivJ (TC 3.A.1.4.1)	6	2072	CGAS001 peg.2072	98.94	Branched-chain amino acid ABC transporter, substrate-binding protein LivJ (TC 3.A.1.4.1)
1	113	DSM 12272 peg.113	292	Branched-chain amino acid ABC transporter, permease protein LivH (TC 3.A.1.4.1)	6	2073	CGAS001 peg.2073	99.66	Branched-chain amino acid ABC transporter, permease protein LivH (TC 3.A.1.4.1)
1	114	DSM 12272 peg.114	317	Branched-chain amino acid ABC transporter, permease protein LivM (TC 3.A.1.4.1)	6	2074	CGAS001 peg.2074	99.68	Branched-chain amino acid ABC transporter, permease protein LivM (TC 3.A.1.4.1)
1	115	DSM 12272 peg.115	253	Branched-chain amino acid ABC transporter, ATP-binding protein LivG (TC 3.A.1.4.1)	6	2075	CGAS001 peg.2075	100	Branched-chain amino acid ABC transporter, ATP-binding protein LivG (TC 3.A.1.4.1)
1	116	DSM 12272 peg.116	235	Branched-chain amino acid ABC transporter, ATP-binding protein LivF (TC 3.A.1.4.1)	6	2076	CGAS001 peg.2076	98.72	Branched-chain amino acid ABC transporter, ATP-binding protein LivF (TC 3.A.1.4.1)
1	117	DSM 12272 peg.117	160	N-acetylmuramoyl-L-alanine amidase	6	2077	CGAS001 peg.2077	98.74	N-acetylmuramoyl-L-alanine amidase
1	118	DSM 12272 peg.118	146	5-carboxymethyl-2-oxo-hex-3- ene-1,7-dioate decarboxylase (EC 4.1.1.68)	6	2081	CGAS001 peg.2081	99.31	5-carboxymethyl-2-oxo-hex-3- ene-1,7-dioate decarboxylase (EC 4.1.1.68)
1	119	DSM 12272 peg.119	131	hypothetical protein	6	2082	CGAS001 peg.2082	98.46	hypothetical protein
1	120	DSM 12272 peg.120	422	Uncharacterized MFS-type transporter	6	2083	CGAS001 peg.2083	99.52	Uncharacterized MFS-type transporter
1	121	DSM 12272 peg.121	149	Predicted transcriptional regulator of cysteine synthase, Rrf2 family	6	2084	CGAS001 peg.2084	100	Predicted transcriptional regulator of cysteine synthase, Rrf2 family
1	122	DSM 12272 peg.122	311	Cysteine synthase (EC 2.5.1.47)	6	2085	CGAS001 peg.2085	98.71	Cysteine synthase (EC 2.5.1.47)
1	123	DSM 12272 peg.123	398	Acetate kinase (EC 2.7.2.1)	6	2086	CGAS001 peg.2086	100	Acetate kinase (EC 2.7.2.1)
1	124	DSM 12272 peg.124	239	hypothetical protein	6	2087	CGAS001 peg.2087	99.58	hypothetical protein
1	125	DSM 12272 peg.125	309	Uncharacterized membrane protein, YraQ family	6	2088	CGAS001 peg.2088	100	Uncharacterized membrane protein, YraQ family
1	126	DSM 12272 peg.126	211	hypothetical protein	6	2089	CGAS001 peg.2089	99.05	hypothetical protein
1	127	DSM 12272 peg.127	316	Metal chaperone, involved in Zn homeostasis	6	2090	CGAS001 peg.2090	99.37	Metal chaperone, involved in Zn homeostasis
1	128	DSM 12272 peg.128	431	hypothetical protein	6	2091	CGAS001 peg.2091	99.53	hypothetical protein
1	129	DSM 12272 peg.129	212	Rrf2-linked NADH-flavin reductase	6	2092	CGAS001 peg.2092	97.63	Rrf2-linked NADH-flavin reductase
1	130	DSM 12272 peg.130	213	Thioredoxin	6	2093	CGAS001 peg.2093	99.06	Thioredoxin
1	131	DSM 12272 peg.131	279	Purine nucleoside phosphorylase (EC 2.4.2.1) @ N-Ribosylnicotinamide phosphorylase (EC 2.4.2.1)	6	2094	CGAS001 peg.2094	97.12	Purine nucleoside phosphorylase (EC 2.4.2.1) @ N-Ribosylnicotinamide phosphorylase (EC 2.4.2.1)
1	132	DSM 12272 peg.132	120	Transcriptional regulator, GntR family	6	2095	CGAS001 peg.2095	98.32	Transcriptional regulator, GntR family
1	133	DSM 12272 peg.133	232	Efflux ABC transporter, ATP-binding protein	6	2096	CGAS001 peg.2096	100	Efflux ABC transporter, ATP-binding protein
1	134	DSM 12272 peg.134	267	hypothetical protein	6	2097	CGAS001 peg.2097	100	hypothetical protein
1	135	DSM 12272 peg.135	316	Ribonuclease Z (EC 3.1.26.11)	6	2098	CGAS001 peg.2098	100	Ribonuclease Z (EC 3.1.26.11)
1	136	DSM 12272 peg.136	33	hypothetical protein	6	2099	CGAS001 peg.2099	100	hypothetical protein
1	137	DSM 12272 peg.137	111	hypothetical protein	6	2100	CGAS001 peg.2100	100	hypothetical protein
1	138	DSM 12272 peg.138	134	hypothetical protein	6	2102	CGAS001 peg.2102	100	hypothetical protein
1	139	DSM 12272 peg.139	310	hypothetical protein	6	2103	CGAS001 peg.2103	100	hypothetical protein
1	140	DSM 12272 peg.140	265	SatD	6	2104	CGAS001 peg.2104	100	SatD
1	141	DSM 12272 peg.141	608	hypothetical protein	6	2105	CGAS001 peg.2105	99.01	hypothetical protein
1	142	DSM 12272 peg.142	587	Ser-type protease	6	2106	CGAS001 peg.2106	93.86	Ser-type protease
1	143	DSM 12272 peg.143	608	Ser-type protease	6	2107	CGAS001 peg.2107	93.08	Ser-type protease
1	144	DSM 12272 peg.144	587	Ser-type protease	6	2108	CGAS001 peg.2108	97.44	Ser-type protease
1	145	DSM 12272 peg.145	572	Methyl-accepting chemotaxis protein	6	2109	CGAS001 peg.2109	99.3	Methyl-accepting chemotaxis protein
1	146	DSM 12272 peg.146	138	hypothetical protein	18	3706	CGAS001 peg.3706	30.33	hypothetical protein
1	147	DSM 12272 peg.147	242	Autolysis response regulater LytR	6	2111	CGAS001 peg.2111	97.93	Autolysis response regulater LytR
1	148	DSM 12272 peg.148	421	hypothetical protein	6	2112	CGAS001 peg.2112	92.38	Two-component sensor histidine kinase, malate (EC 2.7.3.-)
1	149	DSM 12272 peg.149	193	Accessory gene regulator B	6	2113	CGAS001 peg.2113	95.83	Accessory gene regulator B
1	150	DSM 12272 peg.150	76	oxidoreductase, FAD/FMN-binding	6	2114	CGAS001 peg.2114	95.83	putative NADH-dependent flavin oxidoreductase
1	151	DSM 12272 peg.151	271	putative NADH-dependent flavin oxidoreductase	6	2114	CGAS001 peg.2114	96.3	putative NADH-dependent flavin oxidoreductase
1	152	DSM 12272 peg.152	447	Uracil-xanthine permease	6	2127	CGAS001 peg.2127	93.04	Uracil-xanthine permease
1	153	DSM 12272 peg.153	316	Phage DNA replication protein O	6	2128	CGAS001 peg.2128	95.56	Phage DNA replication protein O
1	154	DSM 12272 peg.154	100	hypothetical protein	6	2129	CGAS001 peg.2129	91.86	hypothetical protein
1	155	DSM 12272 peg.155	92	hypothetical protein	6	2129	CGAS001 peg.2129	93.41	hypothetical protein
1	156	DSM 12272 peg.156	183	hypothetical protein	6	2131	CGAS001 peg.2131	97.8	hypothetical protein
1	157	DSM 12272 peg.157	176	Acetyltransferase	6	2132	CGAS001 peg.2132	98.29	Acetyltransferase
1	158	DSM 12272 peg.158	158	Spermine/spermidine acetyltransferase	6	2133	CGAS001 peg.2133	93.71	Spermine/spermidine acetyltransferase
1	159	DSM 12272 peg.159	142	hypothetical protein	6	2134	CGAS001 peg.2134	96.45	hypothetical protein
1	160	DSM 12272 peg.160	94	hypothetical protein	6	2136	CGAS001 peg.2136	97.85	hypothetical protein
1	161	DSM 12272 peg.161	406	Glycine betaine ABC transporter, ATP-binding protein OtaA	6	2137	CGAS001 peg.2137	99.75	Glycine betaine ABC transporter, ATP-binding protein OtaA
1	162	DSM 12272 peg.162	281	Glycine betaine ABC transporter, permease protein OtaB	6	2138	CGAS001 peg.2138	100	Glycine betaine ABC transporter, permease protein OtaB
1	163	DSM 12272 peg.163	301	Glycine betaine ABC transporter, substrate-binding protein OtaC	6	2139	CGAS001 peg.2139	99.67	Glycine betaine ABC transporter, substrate-binding protein OtaC
1	164	DSM 12272 peg.164	681	hypothetical protein	6	2140	CGAS001 peg.2140	99.85	hypothetical protein
1	165	DSM 12272 peg.165	118	hypothetical protein	6	2141	CGAS001 peg.2141	96.15	hypothetical protein
1	166	DSM 12272 peg.166	889	Cation transport ATPase (EC 3.6.1.-)	6	2142	CGAS001 peg.2142	99.55	Cation transport ATPase (EC 3.6.1.-)
1	167	DSM 12272 peg.167	122	hypothetical protein	6	2143	CGAS001 peg.2143	100	hypothetical protein
1	168	DSM 12272 peg.168	393	hypothetical protein	6	2144	CGAS001 peg.2144	99.74	hypothetical protein
1	169	DSM 12272 peg.169	179	hypothetical protein	6	2145	CGAS001 peg.2145	100	hypothetical protein
1	170	DSM 12272 peg.170	41	hypothetical protein	6	2146	CGAS001 peg.2146	100	hypothetical protein
1	171	DSM 12272 peg.171	128	Acetyltransferase, GNAT family	6	2147	CGAS001 peg.2147	98.43	Acetyltransferase, GNAT family
1	172	DSM 12272 peg.172	42	hypothetical protein	6	2148	CGAS001 peg.2148	97.56	hypothetical protein
1	173	DSM 12272 peg.173	52	hypothetical protein	6	2149	CGAS001 peg.2149	100	hypothetical protein
1	174	DSM 12272 peg.174	143	Acetyltransferase	6	2150	CGAS001 peg.2150	100	Acetyltransferase
1	175	DSM 12272 peg.175	123	hypothetical protein	6	2151	CGAS001 peg.2151	99.18	hypothetical protein
1	176	DSM 12272 peg.176	172	hypothetical protein	6	2152	CGAS001 peg.2152	99.42	hypothetical protein
1	177	DSM 12272 peg.177	276	hypothetical protein	6	2153	CGAS001 peg.2153	99.49	hypothetical protein
1	178	DSM 12272 peg.178	135	Mobile element protein	6	2154	CGAS001 peg.2154	96.4	Mobile element protein
1	179	DSM 12272 peg.179	223	ABC transporter-like sensor linked response regulator	6	2155	CGAS001 peg.2155	99.55	ABC transporter-like sensor linked response regulator
1	180	DSM 12272 peg.180	339	ABC transporter-like sensor linked histidine kinase	6	2156	CGAS001 peg.2156	98.22	ABC transporter-like sensor linked histidine kinase
1	181	DSM 12272 peg.181	256	ABC transporter-like sensor ATP-binding protein	6	2157	CGAS001 peg.2157	99.22	ABC transporter-like sensor ATP-binding protein
1	182	DSM 12272 peg.182	687	hypothetical protein	6	2158	CGAS001 peg.2158	97.23	hypothetical protein
1	183	DSM 12272 peg.183	293	Efflux ABC transporter, ATP-binding protein	6	2159	CGAS001 peg.2159	98.29	Efflux ABC transporter, ATP-binding protein
1	184	DSM 12272 peg.184	267	hypothetical protein	6	2160	CGAS001 peg.2160	98.87	hypothetical protein
1	185	DSM 12272 peg.185	266	hypothetical protein	6	2161	CGAS001 peg.2161	96.6	hypothetical protein
1	186	DSM 12272 peg.186	180	Transcriptional regulator, MarR family	6	2162	CGAS001 peg.2162	96.23	Transcriptional regulator, MarR family
1	187	DSM 12272 peg.187	119	DNA helicase	6	2165	CGAS001 peg.2165	94.44	DNA helicase
1	188	DSM 12272 peg.188	255	hypothetical protein				0
1	189	DSM 12272 peg.189	280	hypothetical protein				0
1	190	DSM 12272 peg.190	193	hypothetical protein				0
1	191	DSM 12272 peg.191	977	hypothetical protein				0
1	192	DSM 12272 peg.192	48	hypothetical protein				0
1	193	DSM 12272 peg.193	175	hypothetical protein				0
1	194	DSM 12272 peg.194	389	hypothetical protein				0
1	195	DSM 12272 peg.195	90	hypothetical protein				0
1	196	DSM 12272 peg.196	142	hypothetical protein				0
1	197	DSM 12272 peg.197	449	hypothetical protein				0
1	198	DSM 12272 peg.198	974	DNA repair helicase rad25	1	473	CGAS001 peg.473	37.96	Helicase-related protein
1	199	DSM 12272 peg.199	131	Mutator mutT protein (7,8-dihydro-8-oxoguanine-triphosphatase) (EC 3.6.1.-)	6	1975	CGAS001 peg.1975	30.39	NADH pyrophosphatase (EC 3.6.1.22), decaps 5'-NAD modified RNA
1	200	DSM 12272 peg.200	75	hypothetical protein	6	2174	CGAS001 peg.2174	83.78	hypothetical protein
1	201	DSM 12272 peg.201	253	Potassium voltage-gated channel subfamily KQT; possible potassium channel, VIC family	6	2178	CGAS001 peg.2178	97.62	Potassium voltage-gated channel subfamily KQT; possible potassium channel, VIC family
1	202	DSM 12272 peg.202	126	Glyoxalase/bleomycin resistance family metalloprotein	6	2179	CGAS001 peg.2179	98.4	Glyoxalase/bleomycin resistance family metalloprotein
1	203	DSM 12272 peg.203	168	N-acetylmuramoyl-L-alanine amidase	6	2180	CGAS001 peg.2180	97.01	N-acetylmuramoyl-L-alanine amidase
1	204	DSM 12272 peg.204	302	Permease of the drug/metabolite transporter (DMT) superfamily	6	2181	CGAS001 peg.2181	98.65	Permease of the drug/metabolite transporter (DMT) superfamily
1	205	DSM 12272 peg.205	153	NUDIX hydrolase	6	2184	CGAS001 peg.2184	98.03	NUDIX hydrolase
1	206	DSM 12272 peg.206	73	hypothetical protein	6	2185	CGAS001 peg.2185	91.67	hypothetical protein
1	207	DSM 12272 peg.207	426	N-acetylornithine aminotransferase (EC 2.6.1.11)	6	2186	CGAS001 peg.2186	98.82	N-acetylornithine aminotransferase (EC 2.6.1.11)
1	208	DSM 12272 peg.208	350	Galactitol-1-phosphate 5-dehydrogenase (EC 1.1.1.251)	6	2187	CGAS001 peg.2187	99.14	Galactitol-1-phosphate 5-dehydrogenase (EC 1.1.1.251)
1	209	DSM 12272 peg.209	214	Hydrolase, haloacid dehalogenase-like family	6	2188	CGAS001 peg.2188	98.59	Hydrolase, haloacid dehalogenase-like family
1	210	DSM 12272 peg.210	371	hypothetical protein	6	2189	CGAS001 peg.2189	98.65	hypothetical protein
1	211	DSM 12272 peg.211	425	N-Acetyl-D-glucosamine permease 2, possible	6	2190	CGAS001 peg.2190	99.29	N-Acetyl-D-glucosamine permease 2, possible
1	212	DSM 12272 peg.212	852	Similarity with glutathionylspermidine synthase (EC 6.3.1.8), group 2	6	2191	CGAS001 peg.2191	95.39	Similarity with glutathionylspermidine synthase (EC 6.3.1.8), group 2
1	213	DSM 12272 peg.213	126	hypothetical protein	6	2192	CGAS001 peg.2192	91.67	hypothetical protein
1	214	DSM 12272 peg.214	212	hypothetical protein	6	2193	CGAS001 peg.2193	93.84	hypothetical protein
1	215	DSM 12272 peg.215	128	hypothetical protein	6	2194	CGAS001 peg.2194	99.21	hypothetical protein
1	216	DSM 12272 peg.216	68	hypothetical protein	6	2195	CGAS001 peg.2195	100	hypothetical protein
1	217	DSM 12272 peg.217	327	Oligopeptide ABC transporter, permease protein OppB (TC 3.A.1.5.1)	6	2196	CGAS001 peg.2196	98.77	Oligopeptide ABC transporter, permease protein OppB (TC 3.A.1.5.1)
1	218	DSM 12272 peg.218	303	ABC transporter, permease protein 2 (cluster 5, nickel/peptides/opines)	6	2197	CGAS001 peg.2197	98.68	ABC transporter, permease protein 2 (cluster 5, nickel/peptides/opines)
1	219	DSM 12272 peg.219	518	Oligopeptide ABC transporter, substrate-binding protein OppA (TC 3.A.1.5.1)	6	2198	CGAS001 peg.2198	96.91	Oligopeptide ABC transporter, substrate-binding protein OppA (TC 3.A.1.5.1)
1	220	DSM 12272 peg.220	333	Oligopeptide ABC transporter, ATP-binding protein OppD (TC 3.A.1.5.1)	6	2199	CGAS001 peg.2199	98.19	Oligopeptide ABC transporter, ATP-binding protein OppD (TC 3.A.1.5.1)
1	221	DSM 12272 peg.221	315	Oligopeptide ABC transporter, ATP-binding protein OppF (TC 3.A.1.5.1)	6	2200	CGAS001 peg.2200	97.77	Oligopeptide ABC transporter, ATP-binding protein OppF (TC 3.A.1.5.1)
1	222	DSM 12272 peg.222	308	[Ni/Fe] hydrogenase, group 1, small subunit	6	2201	CGAS001 peg.2201	97.72	[Ni/Fe] hydrogenase, group 1, small subunit
1	223	DSM 12272 peg.223	471	[Ni/Fe] hydrogenase, group 1, large subunit	6	2202	CGAS001 peg.2202	96.64	[Ni/Fe] hydrogenase, group 1, large subunit
1	224	DSM 12272 peg.224	173	hypothetical protein	6	2203	CGAS001 peg.2203	98.26	hypothetical protein
1	225	DSM 12272 peg.225	114	hypothetical protein	6	2204	CGAS001 peg.2204	92.92	hypothetical protein
1	226	DSM 12272 peg.226	812	Acylphosphate phosphohydrolase (EC 3.6.1.7) / [NiFe] hydrogenase metallocenter assembly protein HypF	6	2205	CGAS001 peg.2205	89.2	Acylphosphate phosphohydrolase (EC 3.6.1.7) / [NiFe] hydrogenase metallocenter assembly protein HypF
1	227	DSM 12272 peg.227	73	[NiFe] hydrogenase metallocenter assembly protein HypC	6	2206	CGAS001 peg.2206	100	[NiFe] hydrogenase metallocenter assembly protein HypC
1	228	DSM 12272 peg.228	361	[NiFe] hydrogenase metallocenter assembly protein HypD	6	2207	CGAS001 peg.2207	96.67	[NiFe] hydrogenase metallocenter assembly protein HypD
1	229	DSM 12272 peg.229	331	[NiFe] hydrogenase metallocenter assembly protein HypE	6	2208	CGAS001 peg.2208	97.58	[NiFe] hydrogenase metallocenter assembly protein HypE
1	230	DSM 12272 peg.230	251	hypothetical protein	6	2209	CGAS001 peg.2209	73.68	hypothetical protein
1	231	DSM 12272 peg.231	70	hypothetical protein				0
1	232	DSM 12272 peg.232	127	conserved hypothetical protein				0
1	233	DSM 12272 peg.233	265	N-acetylmuramoyl-L-alanine amidase (EC 3.5.1.28)	6	2211	CGAS001 peg.2211	97.73	N-acetylmuramoyl-L-alanine amidase (EC 3.5.1.28)
1	234	DSM 12272 peg.234	693	UPF0313 [4Fe-4S] protein YgiQ	6	2212	CGAS001 peg.2212	99.28	UPF0313 [4Fe-4S] protein YgiQ
1	235	DSM 12272 peg.235	181	hypothetical protein	6	2214	CGAS001 peg.2214	91.11	hypothetical protein
1	236	DSM 12272 peg.236	112	Transcriptional regulator, PadR family	6	2215	CGAS001 peg.2215	96.4	Transcriptional regulator, PadR family
1	237	DSM 12272 peg.237	58	hypothetical protein	6	2216	CGAS001 peg.2216	97.5	hypothetical protein
1	238	DSM 12272 peg.238	120	hypothetical protein				0
1	239	DSM 12272 peg.239	140	hypothetical protein	8	2704	CGAS001 peg.2704	33.33	hypothetical protein
1	240	DSM 12272 peg.240	284	Transcriptional regulator, AraC family	6	2217	CGAS001 peg.2217	98.59	Transcriptional regulator, AraC family
1	241	DSM 12272 peg.241	381	Glycerol dehydrogenase (EC 1.1.1.6)	6	2218	CGAS001 peg.2218	99.21	Glycerol dehydrogenase (EC 1.1.1.6)
1	242	DSM 12272 peg.242	520	hypothetical protein	12	3281	CGAS001 peg.3281	65.88	hypothetical protein
1	243	DSM 12272 peg.243	128	hypothetical protein	7	2513	CGAS001 peg.2513	31.19	hypothetical protein
1	244	DSM 12272 peg.244	146	hypothetical protein	6	2100	CGAS001 peg.2100	38.64	hypothetical protein
1	245	DSM 12272 peg.245	507	Dolichyl-phosphate-mannose-protein mannosyltransferase-like protein	5	1809	CGAS001 peg.1809	37.47	hypothetical protein
1	246	DSM 12272 peg.246	288	UbiA polyprenyltransferase family protein				0
1	247	DSM 12272 peg.247	208	Phosphoserine phosphatase (EC 3.1.3.3)	5	1743	CGAS001 peg.1743	38.54	Phosphoserine phosphatase (EC 3.1.3.3)
1	248	DSM 12272 peg.248	31	hypothetical protein				0
1	249	DSM 12272 peg.249	91	hypothetical protein				0
1	250	DSM 12272 peg.250	231	Two-component transcriptional response regulator, OmpR family	6	2220	CGAS001 peg.2220	98.26	Two-component transcriptional response regulator, OmpR family
1	251	DSM 12272 peg.251	677	Two-component system sensor histidine kinase	6	2221	CGAS001 peg.2221	69.62	Two-component system sensor histidine kinase
1	252	DSM 12272 peg.252	322	Putative sodium-dependent transporter	6	2222	CGAS001 peg.2222	99.38	Putative sodium-dependent transporter
1	253	DSM 12272 peg.253	376	hypothetical protein	6	2223	CGAS001 peg.2223	98.4	hypothetical protein
1	254	DSM 12272 peg.254	269	hypothetical protein	6	2223	CGAS001 peg.2223	97.76	hypothetical protein
1	255	DSM 12272 peg.255	227	Hcp transcriptional regulator HcpR (Crp/Fnr family)	6	2224	CGAS001 peg.2224	98.23	Hcp transcriptional regulator HcpR (Crp/Fnr family)
1	256	DSM 12272 peg.256	546	Hydroxylamine reductase (EC 1.7.99.1)	6	2225	CGAS001 peg.2225	99.63	Hydroxylamine reductase (EC 1.7.99.1)
1	257	DSM 12272 peg.257	227	Putative manganese efflux pump MntP	6	2226	CGAS001 peg.2226	96.93	Putative manganese efflux pump MntP
1	258	DSM 12272 peg.258	320	hypothetical protein	6	2227	CGAS001 peg.2227	98.12	hypothetical protein
1	259	DSM 12272 peg.259	313	Efflux ABC transporter, ATP-binding protein	2	672	CGAS001 peg.672	55.65	Efflux ABC transporter, ATP-binding protein
1	260	DSM 12272 peg.260	249	Uncharactecterized conserved membrane protein, possible ABC-type MDR permease	2	673	CGAS001 peg.673	30.65	Export ABC transporter permease protein
1	261	DSM 12272 peg.261	326	hypothetical protein	6	1970	CGAS001 peg.1970	27.41	Streptolysin S export transmembrane permease (SagI)
1	262	DSM 12272 peg.262	854	hypothetical protein				0
1	263	DSM 12272 peg.263	308	SAM-dependent methyltransferase	6	2228	CGAS001 peg.2228	98.13	SAM-dependent methyltransferase
1	264	DSM 12272 peg.264	264	hypothetical protein	6	2229	CGAS001 peg.2229	89.73	hypothetical protein
1	265	DSM 12272 peg.265	55	NADH-dependent butanol dehydrogenase A (EC 1.1.1.-)	6	2230	CGAS001 peg.2230	94.44	NADH-dependent butanol dehydrogenase A (EC 1.1.1.-)
1	266	DSM 12272 peg.266	234	2-hydroxychromene-2-carboxylate isomerase/DsbA-like thioredoxin domain	6	2231	CGAS001 peg.2231	97.41	2-hydroxychromene-2-carboxylate isomerase/DsbA-like thioredoxin domain
1	267	DSM 12272 peg.267	244	transcriptional regulator, ArsR family/dinitrogenase iron-molybdenum cofactor family protein	6	2232	CGAS001 peg.2232	98.35	transcriptional regulator, ArsR family/dinitrogenase iron-molybdenum cofactor family protein
1	268	DSM 12272 peg.268	765	hypothetical protein	6	2233	CGAS001 peg.2233	98.56	hypothetical protein
1	269	DSM 12272 peg.269	697	sensory box histidine kinase( EC:2.7.3.- )	6	2234	CGAS001 peg.2234	93.82	sensory box histidine kinase( EC:2.7.3.- )
1	270	DSM 12272 peg.270	77	hypothetical protein	6	2235	CGAS001 peg.2235	100	hypothetical protein
1	271	DSM 12272 peg.271	481	Deoxyguanosinetriphosphate triphosphohydrolase (EC 3.1.5.1)	6	2236	CGAS001 peg.2236	99.79	Deoxyguanosinetriphosphate triphosphohydrolase (EC 3.1.5.1)
1	272	DSM 12272 peg.272	658	Ribosome protection-type tetracycline resistance related proteins, group 2	6	2237	CGAS001 peg.2237	97.56	Ribosome protection-type tetracycline resistance related proteins, group 2
1	273	DSM 12272 peg.273	331	Probable lipase	6	2239	CGAS001 peg.2239	98.48	Probable lipase
1	274	DSM 12272 peg.274	161	hypothetical protein	6	2240	CGAS001 peg.2240	83.12	hypothetical protein
1	275	DSM 12272 peg.275	77	hypothetical protein	6	2241	CGAS001 peg.2241	97.37	hypothetical protein
1	276	DSM 12272 peg.276	318	Putative prenyltransferase, contains 1,4-dihydroxy-2-naphthoate octaprenyltransferase domain	6	2242	CGAS001 peg.2242	97.16	Putative prenyltransferase, contains 1,4-dihydroxy-2-naphthoate octaprenyltransferase domain
1	277	DSM 12272 peg.277	129	Inner membrane protein YbaN	6	2243	CGAS001 peg.2243	99.22	Inner membrane protein YbaN
1	278	DSM 12272 peg.278	83	hypothetical protein	6	2244	CGAS001 peg.2244	92.68	hypothetical protein
1	279	DSM 12272 peg.279	121	FIG00527260: hypothetical protein	6	2244	CGAS001 peg.2244	99.17	hypothetical protein
1	280	DSM 12272 peg.280	219	hypothetical protein	6	2245	CGAS001 peg.2245	100	hypothetical protein
1	281	DSM 12272 peg.281	190	no significant homology Putative N-terminal signal sequence and 2 putative transmembrane regions were found by PSORT.	6	2246	CGAS001 peg.2246	95.21	no significant homology Putative N-terminal signal sequence and 2 putative transmembrane regions were found by PSORT.
1	282	DSM 12272 peg.282	156	hypothetical protein	6	2247	CGAS001 peg.2247	84.52	no significant homology 4 putative transmembrane regions were found by PSORT.
1	283	DSM 12272 peg.283	227	FIG00515314: hypothetical protein	6	2248	CGAS001 peg.2248	90.71	FIG00515314: hypothetical protein
1	284	DSM 12272 peg.284	45	hypothetical protein	6	2249	CGAS001 peg.2249	88.64	hypothetical protein
1	285	DSM 12272 peg.285	566	Two-component transcriptional response regulator, LuxR family	6	2250	CGAS001 peg.2250	93.45	Two-component transcriptional response regulator, LuxR family
1	286	DSM 12272 peg.286	388	hypothetical protein	6	2251	CGAS001 peg.2251	97.67	Sensor histidine kinase
1	287	DSM 12272 peg.287	238	hypothetical protein	6	2252	CGAS001 peg.2252	99.16	hypothetical protein
1	288	DSM 12272 peg.288	276	probable lipase	6	2253	CGAS001 peg.2253	99.27	probable lipase
1	289	DSM 12272 peg.289	347	hypothetical protein	6	2254	CGAS001 peg.2254	98.83	hypothetical protein
1	290	DSM 12272 peg.290	177	Substrate-specific component NiaX of predicted niacin ECF transporter	6	2255	CGAS001 peg.2255	99.43	Substrate-specific component NiaX of predicted niacin ECF transporter
1	291	DSM 12272 peg.291	90	ACT domain protein CAC_0478	6	2256	CGAS001 peg.2256	100	ACT domain protein CAC_0478
1	292	DSM 12272 peg.292	452	FIG00519347: Ribonucleotide reductase-like protein	6	2257	CGAS001 peg.2257	99.33	FIG00519347: Ribonucleotide reductase-like protein
1	293	DSM 12272 peg.293	207	TrkA domain protein	6	2258	CGAS001 peg.2258	99.51	TrkA domain protein
1	294	DSM 12272 peg.294	762	UvrD/Rep helicase family protein	6	2259	CGAS001 peg.2259	99.74	UvrD/Rep helicase family protein
1	295	DSM 12272 peg.295	391	Probable flavoprotein	6	2260	CGAS001 peg.2260	99.23	Probable flavoprotein
1	296	DSM 12272 peg.296	549	NADP-dependent malic enzyme (EC 1.1.1.40) / Phosphate acetyltransferase (EC 2.3.1.8)	6	2261	CGAS001 peg.2261	79.43	hypothetical protein
1	297	DSM 12272 peg.297	284	hypothetical protein	6	2262	CGAS001 peg.2262	100	hypothetical protein
1	298	DSM 12272 peg.298	276	hypothetical protein	47	3836	CGAS001 peg.3836	99.22	hypothetical protein
1	299	DSM 12272 peg.299	273	hypothetical protein	15	3509	CGAS001 peg.3509	96.73	hypothetical protein
1	300	DSM 12272 peg.300	170	acetyltransferase, GNAT family	15	3510	CGAS001 peg.3510	98.22	acetyltransferase, GNAT family
1	301	DSM 12272 peg.301	324	Inner membrane protein YrbG, predicted calcium/sodium:proton antiporter	15	3511	CGAS001 peg.3511	98.76	Inner membrane protein YrbG, predicted calcium/sodium:proton antiporter
1	302	DSM 12272 peg.302	148	hypothetical protein	15	3512	CGAS001 peg.3512	100	hypothetical protein
1	303	DSM 12272 peg.303	83	hypothetical protein	15	3513	CGAS001 peg.3513	93.9	hypothetical protein
1	304	DSM 12272 peg.304	415	NADH-dependent reduced ferredoxin:NADP+ oxidoreductase subunit B related protein CAC0764	15	3514	CGAS001 peg.3514	99.52	NADH-dependent reduced ferredoxin:NADP+ oxidoreductase subunit B related protein CAC0764
1	305	DSM 12272 peg.305	56	hypothetical protein	15	3515	CGAS001 peg.3515	98.18	hypothetical protein
1	306	DSM 12272 peg.306	205	hypothetical protein	15	3516	CGAS001 peg.3516	97.06	Uncharacterized Nudix hydrolase NudL
1	307	DSM 12272 peg.307	47	hypothetical protein	15	3517	CGAS001 peg.3517	100	hypothetical protein
1	308	DSM 12272 peg.308	561	Cell shape-determining protein	15	3518	CGAS001 peg.3518	99.64	Cell shape-determining protein
1	309	DSM 12272 peg.309	173	cell surface protein, ErfK family	15	3519	CGAS001 peg.3519	98.26	cell surface protein, ErfK family
1	310	DSM 12272 peg.310	168	hypothetical protein	15	3520	CGAS001 peg.3520	96.41	hypothetical protein
1	311	DSM 12272 peg.311	158	hypothetical protein	15	3521	CGAS001 peg.3521	97.45	hypothetical protein
1	312	DSM 12272 peg.312	675	Uncharacterized protein YyaL	15	3522	CGAS001 peg.3522	98.81	Uncharacterized protein YyaL
1	313	DSM 12272 peg.313	364	Unspecified monosaccharide ABC transport system, substrate-binding component / CD4+ T cell-stimulating antigen, lipoprotein	15	3523	CGAS001 peg.3523	99.72	Unspecified monosaccharide ABC transport system, substrate-binding component / CD4+ T cell-stimulating antigen, lipoprotein
1	314	DSM 12272 peg.314	490	N-6 DNA methylase	15	3524	CGAS001 peg.3524	99.59	N-6 DNA methylase
1	315	DSM 12272 peg.315	208	Integral membrane protein	15	3525	CGAS001 peg.3525	99.03	Integral membrane protein
1	316	DSM 12272 peg.316	102	hypothetical protein	15	3526	CGAS001 peg.3526	99.01	hypothetical protein
1	317	DSM 12272 peg.317	283	Phage integrase				0
1	318	DSM 12272 peg.318	114	hypothetical protein				0
1	319	DSM 12272 peg.319	55	hypothetical protein				0
1	320	DSM 12272 peg.320	155	Phage protein (ACLAME 149)				0
1	321	DSM 12272 peg.321	170	putative phage repressor				0
1	322	DSM 12272 peg.322	81	hypothetical protein				0
1	323	DSM 12272 peg.323	50	hypothetical protein				0
1	324	DSM 12272 peg.324	57	hypothetical protein				0
1	325	DSM 12272 peg.325	75	hypothetical protein				0
1	326	DSM 12272 peg.326	97	hypothetical protein				0
1	327	DSM 12272 peg.327	71	hypothetical protein				0
1	328	DSM 12272 peg.328	111	hypothetical protein				0
1	329	DSM 12272 peg.329	67	hypothetical protein				0
1	330	DSM 12272 peg.330	126	ORF039				0
1	331	DSM 12272 peg.331	50	hypothetical protein				0
1	332	DSM 12272 peg.332	47	hypothetical protein				0
1	333	DSM 12272 peg.333	264	Phage protein				0
1	334	DSM 12272 peg.334	92	hypothetical protein				0
1	335	DSM 12272 peg.335	63	hypothetical protein				0
1	336	DSM 12272 peg.336	72	hypothetical protein				0
1	337	DSM 12272 peg.337	160	hypothetical protein				0
1	338	DSM 12272 peg.338	249	hypothetical protein				0
1	339	DSM 12272 peg.339	101	hypothetical protein				0
1	340	DSM 12272 peg.340	74	hypothetical protein				0
1	341	DSM 12272 peg.341	78	FIG003307: hypothetical protein	2	787	CGAS001 peg.787	44	UPF0296 protein YlzA
1	342	DSM 12272 peg.342	133	hypothetical protein				0
1	343	DSM 12272 peg.343	236	hypothetical protein	12	3361	CGAS001 peg.3361	28.79	Phage integrase
1	344	DSM 12272 peg.344	40	hypothetical protein				0
1	345	DSM 12272 peg.345	194	Resolvase, N-terminal	51	3843	CGAS001 peg.3843	32.84	Resolvase
1	346	DSM 12272 peg.346	255	Phage terminase, small subunit				0
1	347	DSM 12272 peg.347	433	Phage terminase, large subunit				0
1	348	DSM 12272 peg.348	489	Phage portal protein				0
1	349	DSM 12272 peg.349	485	putative phage protein				0
1	350	DSM 12272 peg.350	52	hypothetical protein				0
1	351	DSM 12272 peg.351	359	hypothetical protein				0
1	352	DSM 12272 peg.352	90	FIG00529622: hypothetical protein				0
1	353	DSM 12272 peg.353	200	Phage capsid and scaffold				0
1	354	DSM 12272 peg.354	295	hypothetical protein				0
1	355	DSM 12272 peg.355	103	hypothetical protein				0
1	356	DSM 12272 peg.356	105	hypothetical protein				0
1	357	DSM 12272 peg.357	138	conserved hypothetical protein TIGR01725				0
1	358	DSM 12272 peg.358	121	hypothetical protein				0
1	359	DSM 12272 peg.359	190	hypothetical protein				0
1	360	DSM 12272 peg.360	100	hypothetical protein				0
1	361	DSM 12272 peg.361	62	hypothetical protein				0
1	362	DSM 12272 peg.362	914	Phage tail length tape-measure protein	1	70	CGAS001 peg.70	28.84	hypothetical protein
1	363	DSM 12272 peg.363	290	hypothetical protein				0
1	364	DSM 12272 peg.364	209	Structural protein				0
1	365	DSM 12272 peg.365	700	hypothetical protein	17	3688	CGAS001 peg.3688	50	Putative tail fiber (ACLAME 4)
1	366	DSM 12272 peg.366	163	hypothetical protein				0
1	367	DSM 12272 peg.367	77	hypothetical protein				0
1	368	DSM 12272 peg.368	41	hypothetical protein				0
1	369	DSM 12272 peg.369	404	hypothetical protein	7	2410	CGAS001 peg.2410	40.11	hypothetical protein
1	370	DSM 12272 peg.370	128	hypothetical protein				0
1	371	DSM 12272 peg.371	265	hypothetical protein	1	73	CGAS001 peg.73	39.18	N-acetylmuramoyl-L-alanine amidase (EC 3.5.1.28)
1	372	DSM 12272 peg.372	267	hypothetical protein				0
1	373	DSM 12272 peg.373	90	conserved hypothetical protein	15	3527	CGAS001 peg.3527	100	conserved hypothetical protein
1	374	DSM 12272 peg.374	132	conserved hypothetical protein	15	3528	CGAS001 peg.3528	99.24	conserved hypothetical protein
1	375	DSM 12272 peg.375	77	hypothetical protein	15	3529	CGAS001 peg.3529	98.68	hypothetical protein
1	376	DSM 12272 peg.376	70	Ortholog of S. aureus MRSA252 (BX571856) SAR1351	15	3530	CGAS001 peg.3530	100	Ortholog of S. aureus MRSA252 (BX571856) SAR1351
1	377	DSM 12272 peg.377	304	HPr kinase/phosphorylase	15	3531	CGAS001 peg.3531	99.67	HPr kinase/phosphorylase
1	378	DSM 12272 peg.378	462	Probable M18-family aminopeptidase 1 (EC 3.4.11.-)	15	3532	CGAS001 peg.3532	99.57	Probable M18-family aminopeptidase 1 (EC 3.4.11.-)
1	379	DSM 12272 peg.379	35	hypothetical protein	15	3533	CGAS001 peg.3533	97.06	hypothetical protein
1	380	DSM 12272 peg.380	80	FIG00519079: hypothetical protein	15	3534	CGAS001 peg.3534	100	FIG00519079: hypothetical protein
1	381	DSM 12272 peg.381	279	FIG00031715: Predicted metal-dependent phosphoesterases (PHP family)	15	3535	CGAS001 peg.3535	99.28	FIG00031715: Predicted metal-dependent phosphoesterases (PHP family)
1	382	DSM 12272 peg.382	195	Para-aminobenzoate synthase, amidotransferase component (EC 2.6.1.85)	15	3536	CGAS001 peg.3536	99.48	Para-aminobenzoate synthase, amidotransferase component (EC 2.6.1.85)
1	383	DSM 12272 peg.383	447	Para-aminobenzoate synthase, aminase component (EC 2.6.1.85)	15	3537	CGAS001 peg.3537	97.09	Para-aminobenzoate synthase, aminase component (EC 2.6.1.85)
1	384	DSM 12272 peg.384	247	Aminodeoxychorismate lyase (EC 4.1.3.38)	15	3538	CGAS001 peg.3538	98.37	Aminodeoxychorismate lyase (EC 4.1.3.38)
1	385	DSM 12272 peg.385	185	GTP cyclohydrolase I (EC 3.5.4.16) type 1	15	3539	CGAS001 peg.3539	98.91	GTP cyclohydrolase I (EC 3.5.4.16) type 1
1	386	DSM 12272 peg.386	158	Putative DHNTP pyrophosphatase	15	3540	CGAS001 peg.3540	99.36	Putative DHNTP pyrophosphatase
1	387	DSM 12272 peg.387	270	Dihydropteroate synthase (EC 2.5.1.15)	15	3541	CGAS001 peg.3541	99.63	Dihydropteroate synthase (EC 2.5.1.15)
1	388	DSM 12272 peg.388	272	Dihydroneopterin aldolase (EC 4.1.2.25) / 2-amino-4-hydroxy-6-hydroxymethyldihydropteridine pyrophosphokinase (EC 2.7.6.3)	15	3542	CGAS001 peg.3542	96.68	Dihydroneopterin aldolase (EC 4.1.2.25) / 2-amino-4-hydroxy-6-hydroxymethyldihydropteridine pyrophosphokinase (EC 2.7.6.3)
1	389	DSM 12272 peg.389	163	hypothetical protein	15	3543	CGAS001 peg.3543	98.77	hypothetical protein
1	390	DSM 12272 peg.390	147	hypothetical protein	15	3544	CGAS001 peg.3544	96.58	hypothetical protein
1	391	DSM 12272 peg.391	346	Similar to pyruvate kinase	15	3545	CGAS001 peg.3545	100	Similar to pyruvate kinase
1	392	DSM 12272 peg.392	258	hypothetical protein	15	3546	CGAS001 peg.3546	99.61	hypothetical protein
1	393	DSM 12272 peg.393	49	hypothetical protein				0
1	394	DSM 12272 peg.394	91	Arsenical resistance operon repressor	15	3547	CGAS001 peg.3547	100	Arsenical resistance operon repressor
1	395	DSM 12272 peg.395	443	Multi antimicrobial extrusion protein (Na(+)/drug antiporter), MATE family of MDR efflux pumps	15	3548	CGAS001 peg.3548	99.1	Multi antimicrobial extrusion protein (Na(+)/drug antiporter), MATE family of MDR efflux pumps
1	396	DSM 12272 peg.396	769	Glutathione biosynthesis bifunctional protein gshF (EC 6.3.2.2)(EC 6.3.2.3)	15	3549	CGAS001 peg.3549	98.57	Glutathione biosynthesis bifunctional protein gshF (EC 6.3.2.2)(EC 6.3.2.3)
1	397	DSM 12272 peg.397	193	hypothetical protein	15	3550	CGAS001 peg.3550	97.4	hypothetical protein
1	398	DSM 12272 peg.398	116	hypothetical protein	15	3551	CGAS001 peg.3551	91.3	hypothetical protein
1	399	DSM 12272 peg.399	98	hypothetical protein	15	3552	CGAS001 peg.3552	100	hypothetical protein
1	400	DSM 12272 peg.400	154	hypothetical protein	15	3553	CGAS001 peg.3553	91.43	hypothetical protein
1	401	DSM 12272 peg.401	476	Phosphate regulon sensor protein PhoR (SphS) (EC 2.7.13.3)	15	3554	CGAS001 peg.3554	97.47	hypothetical protein
1	402	DSM 12272 peg.402	231	Phosphate regulon transcriptional regulatory protein PhoB (SphR)	15	3555	CGAS001 peg.3555	98.26	Phosphate regulon transcriptional regulatory protein PhoB (SphR)
1	403	DSM 12272 peg.403	420	Two-component system sensor histidine kinase	15	3556	CGAS001 peg.3556	96.66	Two-component system sensor histidine kinase
1	404	DSM 12272 peg.404	250	DNA-binding response regulator, AraC family	15	3557	CGAS001 peg.3557	89.34	DNA-binding response regulator, AraC family
1	405	DSM 12272 peg.405	555	Propanediol dehydratase large subunit (EC 4.2.1.28)	15	3558	CGAS001 peg.3558	94.76	Propanediol dehydratase large subunit (EC 4.2.1.28)
1	406	DSM 12272 peg.406	192	Propanediol dehydratase medium subunit (EC 4.2.1.28)	15	3559	CGAS001 peg.3559	94.76	Propanediol dehydratase medium subunit (EC 4.2.1.28)
1	407	DSM 12272 peg.407	141	Propanediol dehydratase small subunit (EC 4.2.1.28)	15	3560	CGAS001 peg.3560	93.57	Propanediol dehydratase small subunit (EC 4.2.1.28)
1	408	DSM 12272 peg.408	613	Propanediol dehydratase reactivation factor large subunit	15	3561	CGAS001 peg.3561	91.18	Propanediol dehydratase reactivation factor large subunit
1	409	DSM 12272 peg.409	120	Glycerol dehydratase reactivation factor small subunit	15	3562	CGAS001 peg.3562	97.48	Glycerol dehydratase reactivation factor small subunit
1	410	DSM 12272 peg.410	173	ATP:Cob(I)alamin adenosyltransferase (EC 2.5.1.17)	15	3563	CGAS001 peg.3563	85.29	ATP:Cob(I)alamin adenosyltransferase (EC 2.5.1.17)
1	411	DSM 12272 peg.411	142	Hypothetical protein PA1329	15	3564	CGAS001 peg.3564	98.58	Hypothetical protein PA1329
1	412	DSM 12272 peg.412	386	1,3-propanediol dehydrogenase (EC 1.1.1.202)	15	3565	CGAS001 peg.3565	99.74	1,3-propanediol dehydrogenase (EC 1.1.1.202)
1	413	DSM 12272 peg.413	237	Glycerol uptake facilitator protein	15	3566	CGAS001 peg.3566	100	Glycerol uptake facilitator protein
1	414	DSM 12272 peg.414	231	Iron-sulfur cluster assembly scaffold protein IscU/NifU-like	15	3567	CGAS001 peg.3567	100	Iron-sulfur cluster assembly scaffold protein IscU/NifU-like
1	415	DSM 12272 peg.415	333	no significant homology.	15	3568	CGAS001 peg.3568	99.4	no significant homology.
1	416	DSM 12272 peg.416	38	hypothetical protein				0
1	417	DSM 12272 peg.417	41	hypothetical protein				0
1	418	DSM 12272 peg.418	1271	hypothetical protein				0
1	419	DSM 12272 peg.419	129	hypothetical protein				0
1	420	DSM 12272 peg.420	274	hypothetical protein				0
1	421	DSM 12272 peg.421	90	hypothetical protein				0
1	422	DSM 12272 peg.422	48	hypothetical protein				0
1	423	DSM 12272 peg.423	277	hypothetical protein	9	2832	CGAS001 peg.2832	32.1	hypothetical protein
1	424	DSM 12272 peg.424	81	hypothetical protein				0
1	425	DSM 12272 peg.425	61	hypothetical protein				0
1	426	DSM 12272 peg.426	238	Transcriptional regulator, Crp/Fnr family	15	3570	CGAS001 peg.3570	96.49	Transcriptional regulator, Crp/Fnr family
1	427	DSM 12272 peg.427	139	conserved hypothetical protein	15	3571	CGAS001 peg.3571	97.83	conserved hypothetical protein
1	428	DSM 12272 peg.428	232	Repair of Iron Centers di-iron protein	15	3572	CGAS001 peg.3572	95.24	Repair of Iron Centers di-iron protein
1	429	DSM 12272 peg.429	40	Conserved protein	15	3573	CGAS001 peg.3573	97.44	Conserved protein
1	430	DSM 12272 peg.430	57	hypothetical protein	15	3574	CGAS001 peg.3574	96.43	hypothetical protein
1	431	DSM 12272 peg.431	390	NADH-dependent butanol dehydrogenase A (EC 1.1.1.-)	15	3575	CGAS001 peg.3575	98.97	NADH-dependent butanol dehydrogenase A (EC 1.1.1.-)
1	432	DSM 12272 peg.432	488	Glyceraldehyde-3-phosphate dehydrogenase (NADP(+)) (EC 1.2.1.9)	15	3576	CGAS001 peg.3576	98.77	Glyceraldehyde-3-phosphate dehydrogenase (NADP(+)) (EC 1.2.1.9)
1	433	DSM 12272 peg.433	238	transcriptional regulator, Crp/Fnr family	15	3577	CGAS001 peg.3577	99.58	transcriptional regulator, Crp/Fnr family
1	434	DSM 12272 peg.434	371	hypothetical protein	15	3578	CGAS001 peg.3578	99.73	hypothetical protein
1	435	DSM 12272 peg.435	176	hypothetical protein	13	3391	CGAS001 peg.3391	36.36	Phosphoglycerate mutase family protein
1	436	DSM 12272 peg.436	264	Phage replication initiation protein	2	741	CGAS001 peg.741	67.35	hypothetical protein
1	437	DSM 12272 peg.437	136	hypothetical protein				0
1	438	DSM 12272 peg.438	136	Protein of unknown function DUF86, SO_3166 group				0
1	439	DSM 12272 peg.439	134	Methylglyoxal synthase (EC 4.2.3.3)	10	3099	CGAS001 peg.3099	98.5	Methylglyoxal synthase (EC 4.2.3.3)
1	440	DSM 12272 peg.440	432	Two-component sensor histidine kinase	10	3098	CGAS001 peg.3098	99.07	Two-component system sensor histidine kinase
1	441	DSM 12272 peg.441	571	Oligopeptide ABC transporter, substrate-binding protein OppA (TC 3.A.1.5.1)	10	3097	CGAS001 peg.3097	84.04	Oligopeptide ABC transporter, substrate-binding protein OppA (TC 3.A.1.5.1)
1	442	DSM 12272 peg.442	321	Oligopeptide ABC transporter, permease protein OppB (TC 3.A.1.5.1)	10	3096	CGAS001 peg.3096	99.38	Oligopeptide ABC transporter, permease protein OppB (TC 3.A.1.5.1)
1	443	DSM 12272 peg.443	308	Oligopeptide ABC transporter, permease protein OppC (TC 3.A.1.5.1)	10	3095	CGAS001 peg.3095	96.6	Oligopeptide ABC transporter, permease protein OppC (TC 3.A.1.5.1)
1	444	DSM 12272 peg.444	324	Oligopeptide ABC transporter, ATP-binding protein OppD (TC 3.A.1.5.1)	10	3094	CGAS001 peg.3094	100	Oligopeptide ABC transporter, ATP-binding protein OppD (TC 3.A.1.5.1)
1	445	DSM 12272 peg.445	322	Oligopeptide ABC transporter, ATP-binding protein OppF (TC 3.A.1.5.1)	10	3093	CGAS001 peg.3093	99.38	Oligopeptide ABC transporter, ATP-binding protein OppF (TC 3.A.1.5.1)
1	446	DSM 12272 peg.446	69	hypothetical protein	10	3092	CGAS001 peg.3092	100	hypothetical protein
1	447	DSM 12272 peg.447	444	Glutamine synthetase type I (EC 6.3.1.2)	10	3091	CGAS001 peg.3091	99.32	Glutamine synthetase type I (EC 6.3.1.2)
1	448	DSM 12272 peg.448	183	Ethanolamine two-component response regulator	10	3090	CGAS001 peg.3090	99.45	Ethanolamine two-component response regulator
1	449	DSM 12272 peg.449	1523	Glutamate synthase [NADPH] large chain (EC 1.4.1.13)	10	3089	CGAS001 peg.3089	99.8	Glutamate synthase [NADPH] large chain (EC 1.4.1.13)
1	450	DSM 12272 peg.450	497	Glutamate synthase [NADPH] small chain (EC 1.4.1.13)	10	3088	CGAS001 peg.3088	100	Glutamate synthase [NADPH] small chain (EC 1.4.1.13)
1	451	DSM 12272 peg.451	439	Xanthine/uracil/thiamine/ascorbate permease family protein	10	3087	CGAS001 peg.3087	99.54	Xanthine/uracil/thiamine/ascorbate permease family protein
1	452	DSM 12272 peg.452	476	Inner membrane permease YcaM	10	3086	CGAS001 peg.3086	99.79	Inner membrane permease YcaM
1	453	DSM 12272 peg.453	97	hypothetical protein	10	3085	CGAS001 peg.3085	96.88	hypothetical protein
1	454	DSM 12272 peg.454	293	Transcriptional regulator, LysR family	10	3084	CGAS001 peg.3084	99.32	Transcriptional regulator, LysR family
1	455	DSM 12272 peg.455	342	Putative membrane protein YeiH	10	3083	CGAS001 peg.3083	99.11	Putative membrane protein YeiH
1	456	DSM 12272 peg.456	403	Isocitrate dehydrogenase [NADP] (EC 1.1.1.42)	10	3082	CGAS001 peg.3082	99.5	Isocitrate dehydrogenase [NADP] (EC 1.1.1.42)
1	457	DSM 12272 peg.457	59	no significant homology.	10	3081	CGAS001 peg.3081	98.28	no significant homology.
1	458	DSM 12272 peg.458	154	hypothetical protein	10	3080	CGAS001 peg.3080	100	hypothetical protein
1	459	DSM 12272 peg.459	411	Aminopeptidase S (Leu, Val, Phe, Tyr preference) (EC 3.4.11.24)	10	3079	CGAS001 peg.3079	99.02	Aminopeptidase S (Leu, Val, Phe, Tyr preference) (EC 3.4.11.24)
1	460	DSM 12272 peg.460	307	Glutaminase (EC 3.5.1.2)	10	3078	CGAS001 peg.3078	99.67	Glutaminase (EC 3.5.1.2)
1	461	DSM 12272 peg.461	870	DNA polymerase I (EC 2.7.7.7)	10	3077	CGAS001 peg.3077	99.88	DNA polymerase I (EC 2.7.7.7)
1	462	DSM 12272 peg.462	200	Dephospho-CoA kinase (EC 2.7.1.24)	10	3076	CGAS001 peg.3076	99.5	Dephospho-CoA kinase (EC 2.7.1.24)
1	463	DSM 12272 peg.463	183	Soluble lytic murein transglycosylase (EC 4.2.2.n1)	10	3075	CGAS001 peg.3075	99.45	Soluble lytic murein transglycosylase (EC 4.2.2.n1)
1	464	DSM 12272 peg.464	292	Ribosomal protein L11 methyltransferase	10	3074	CGAS001 peg.3074	99.66	Ribosomal protein L11 methyltransferase
1	465	DSM 12272 peg.465	252	Flavoredoxin	10	3073	CGAS001 peg.3073	99.2	Flavoredoxin
1	466	DSM 12272 peg.466	663	Methyl-accepting chemotaxis protein	10	3072	CGAS001 peg.3072	100	hypothetical protein
1	467	DSM 12272 peg.467	432	D-alanyl-D-alanine carboxypeptidase (EC 3.4.16.4)	10	3070	CGAS001 peg.3070	99.08	D-alanyl-D-alanine carboxypeptidase (EC 3.4.16.4)
1	468	DSM 12272 peg.468	248	hypothetical protein	10	3069	CGAS001 peg.3069	97.98	hypothetical protein
1	469	DSM 12272 peg.469	246	Putative amidotransferase similar to cobyric acid synthase	10	3068	CGAS001 peg.3068	100	Putative amidotransferase similar to cobyric acid synthase
1	470	DSM 12272 peg.470	454	proposed amino acid ligase found clustered with an amidotransferase	10	3067	CGAS001 peg.3067	100	proposed amino acid ligase found clustered with an amidotransferase
1	471	DSM 12272 peg.471	309	Lysophospholipase (EC 3.1.1.5); Monoglyceride lipase (EC 3.1.1.23)	10	3066	CGAS001 peg.3066	99.35	Lysophospholipase (EC 3.1.1.5); Monoglyceride lipase (EC 3.1.1.23)
1	472	DSM 12272 peg.472	145	hypothetical protein	10	3065	CGAS001 peg.3065	98.61	hypothetical protein
1	473	DSM 12272 peg.473	450	KtrAB potassium uptake system, integral membrane component KtrB	10	3064	CGAS001 peg.3064	100	KtrAB potassium uptake system, integral membrane component KtrB
1	474	DSM 12272 peg.474	577	Heterodimeric efflux ABC transporter, permease/ATP-binding subunit 1	10	3063	CGAS001 peg.3063	99.83	Heterodimeric efflux ABC transporter, permease/ATP-binding subunit 1
1	475	DSM 12272 peg.475	594	Heterodimeric efflux ABC transporter, permease/ATP-binding subunit 2	10	3062	CGAS001 peg.3062	99.66	Heterodimeric efflux ABC transporter, permease/ATP-binding subunit 2
1	476	DSM 12272 peg.476	122	hypothetical protein	10	3060	CGAS001 peg.3060	97.92	Conserved protein
1	477	DSM 12272 peg.477	45	Conserved protein	10	3059	CGAS001 peg.3059	97.73	Conserved protein
1	478	DSM 12272 peg.478	318	L-lactate dehydrogenase (EC 1.1.1.27)	10	3058	CGAS001 peg.3058	100	L-lactate dehydrogenase (EC 1.1.1.27)
1	479	DSM 12272 peg.479	275	hypothetical protein	10	3057	CGAS001 peg.3057	99.27	hypothetical protein
1	480	DSM 12272 peg.480	170	Bacterial non-heme ferritin (EC 1.16.3.2)	10	3056	CGAS001 peg.3056	99.41	Bacterial non-heme ferritin (EC 1.16.3.2)
1	481	DSM 12272 peg.481	1576	hypothetical protein	10	3055	CGAS001 peg.3055	97.8	hypothetical protein
1	482	DSM 12272 peg.482	381	YibE/F family protein	10	3054	CGAS001 peg.3054	100	YibE/F family protein
1	483	DSM 12272 peg.483	513	Two-component sensor histidine kinase, malate (EC 2.7.3.-)	10	3053	CGAS001 peg.3053	99.61	Two-component sensor histidine kinase, malate (EC 2.7.3.-)
1	484	DSM 12272 peg.484	230	Two-component response regulator, malate (EC 2.7.3.-)	10	3052	CGAS001 peg.3052	99.56	Two-component response regulator, malate (EC 2.7.3.-)
1	485	DSM 12272 peg.485	474	redox proteins related to the succinate dehydrogenases and fumarate reductases	10	3051	CGAS001 peg.3051	99.58	redox proteins related to the succinate dehydrogenases and fumarate reductases
1	486	DSM 12272 peg.486	115	hypothetical protein	10	3050	CGAS001 peg.3050	100	hypothetical protein
1	487	DSM 12272 peg.487	591	hypothetical protein	10	3049	CGAS001 peg.3049	98.31	hypothetical protein
1	488	DSM 12272 peg.488	161	hypothetical protein	10	3039	CGAS001 peg.3039	100	hypothetical protein
1	489	DSM 12272 peg.489	320	SAM-dependent methyltransferase	10	3038	CGAS001 peg.3038	99.06	SAM-dependent methyltransferase
1	490	DSM 12272 peg.490	216	DedA protein	10	3037	CGAS001 peg.3037	99.07	DedA protein
1	491	DSM 12272 peg.491	256	Transcriptional regulator, MerR family	10	3036	CGAS001 peg.3036	99.61	Transcriptional regulator, MerR family
1	492	DSM 12272 peg.492	227	LSU rRNA pseudouridine(2604) synthase (EC 5.4.99.21)	10	3035	CGAS001 peg.3035	99.12	LSU rRNA pseudouridine(2604) synthase (EC 5.4.99.21)
1	493	DSM 12272 peg.493	37	hypothetical protein	10	3033	CGAS001 peg.3033	97.22	hypothetical protein
1	494	DSM 12272 peg.494	579	Heterodimeric efflux ABC transporter, permease/ATP-binding subunit 1	10	3032	CGAS001 peg.3032	98.79	Heterodimeric efflux ABC transporter, permease/ATP-binding subunit 1
1	495	DSM 12272 peg.495	596	Heterodimeric efflux ABC transporter, permease/ATP-binding subunit 2	10	3031	CGAS001 peg.3031	99.5	Heterodimeric efflux ABC transporter, permease/ATP-binding subunit 2
1	496	DSM 12272 peg.496	45	hypothetical protein	10	3030	CGAS001 peg.3030	100	hypothetical protein
1	497	DSM 12272 peg.497	680	PTS system, IIC component / PTS system, IIB component	10	3029	CGAS001 peg.3029	99.85	PTS system, IIC component / PTS system, IIB component
1	498	DSM 12272 peg.498	643	hypothetical protein	10	3028	CGAS001 peg.3028	100	hypothetical protein
1	499	DSM 12272 peg.499	672	hypothetical protein	10	3027	CGAS001 peg.3027	97.91	hypothetical protein
1	500	DSM 12272 peg.500	189	Benzodiazepine receptor TspO	10	3026	CGAS001 peg.3026	98.4	Benzodiazepine receptor TspO
1	501	DSM 12272 peg.501	722	DNA topoisomerase III (EC 5.99.1.2)	10	3025	CGAS001 peg.3025	99.72	DNA topoisomerase III (EC 5.99.1.2)
1	502	DSM 12272 peg.502	409	ATP-dependent RNA helicase YfmL	10	3024	CGAS001 peg.3024	99.26	ATP-dependent RNA helicase YfmL
1	503	DSM 12272 peg.503	238	LrgA-associated membrane protein LrgB	10	3023	CGAS001 peg.3023	100	LrgA-associated membrane protein LrgB
1	504	DSM 12272 peg.504	125	Antiholin-like protein LrgA	10	3022	CGAS001 peg.3022	100	Antiholin-like protein LrgA
1	505	DSM 12272 peg.505	340	ABC transporter, substrate-binding protein (cluster 10, nitrate/sulfonate/bicarbonate)	10	3021	CGAS001 peg.3021	99.71	ABC transporter, substrate-binding protein (cluster 10, nitrate/sulfonate/bicarbonate)
1	506	DSM 12272 peg.506	256	Hydroxymethylpyrimidine ABC transporter, ATPase component	10	3020	CGAS001 peg.3020	100	Hydroxymethylpyrimidine ABC transporter, ATPase component
1	507	DSM 12272 peg.507	263	Hydroxymethylpyrimidine ABC transporter, transmembrane component	10	3019	CGAS001 peg.3019	100	Hydroxymethylpyrimidine ABC transporter, transmembrane component
1	508	DSM 12272 peg.508	290	hypothetical protein	10	3018	CGAS001 peg.3018	99.65	hypothetical protein
1	509	DSM 12272 peg.509	587	Conserved protein, tetratricopeptide repeat family protein	10	3017	CGAS001 peg.3017	98.29	Conserved protein, tetratricopeptide repeat family protein
1	510	DSM 12272 peg.510	371	hypothetical protein	10	3016	CGAS001 peg.3016	98.11	hypothetical protein
1	511	DSM 12272 peg.511	297	Undecaprenyl-diphosphatase (EC 3.6.1.27)	10	3015	CGAS001 peg.3015	99.66	Undecaprenyl-diphosphatase (EC 3.6.1.27)
1	512	DSM 12272 peg.512	367	6-phosphofructokinase (EC 2.7.1.11)	10	3014	CGAS001 peg.3014	100	6-phosphofructokinase (EC 2.7.1.11)
1	513	DSM 12272 peg.513	260	Beta-lactamase class A-like and penicillin binding proteins (PBPs) superfamily	10	3013	CGAS001 peg.3013	99.61	Beta-lactamase class A-like and penicillin binding proteins (PBPs) superfamily
1	514	DSM 12272 peg.514	307	Aspartate carbamoyltransferase (EC 2.1.3.2)	10	3012	CGAS001 peg.3012	99.35	Aspartate carbamoyltransferase (EC 2.1.3.2)
1	515	DSM 12272 peg.515	146	Aspartate carbamoyltransferase regulatory chain (PyrI)	10	3011	CGAS001 peg.3011	97.93	Aspartate carbamoyltransferase regulatory chain (PyrI)
1	516	DSM 12272 peg.516	399	Dihydroorotase (EC 3.5.2.3)	10	3010	CGAS001 peg.3010	97.49	Dihydroorotase (EC 3.5.2.3)
1	517	DSM 12272 peg.517	295	Orotidine 5'-phosphate decarboxylase (EC 4.1.1.23)	10	3009	CGAS001 peg.3009	97.96	Orotidine 5'-phosphate decarboxylase (EC 4.1.1.23)
1	518	DSM 12272 peg.518	247	Dihydroorotate dehydrogenase (NAD(+)), electron transfer subunit (EC 1.3.1.14)	10	3008	CGAS001 peg.3008	99.19	Dihydroorotate dehydrogenase (NAD(+)), electron transfer subunit (EC 1.3.1.14)
1	519	DSM 12272 peg.519	299	Dihydroorotate dehydrogenase (NAD(+)), catalytic subunit (EC 1.3.1.14)	10	3007	CGAS001 peg.3007	99.66	Dihydroorotate dehydrogenase (NAD(+)), catalytic subunit (EC 1.3.1.14)
1	520	DSM 12272 peg.520	187	Orotate phosphoribosyltransferase (EC 2.4.2.10)	10	3006	CGAS001 peg.3006	100	Orotate phosphoribosyltransferase (EC 2.4.2.10)
1	521	DSM 12272 peg.521	644	Methyl-accepting chemotaxis protein	10	3005	CGAS001 peg.3005	99.84	Methyl-accepting chemotaxis protein
1	522	DSM 12272 peg.522	283	hypothetical protein	10	3004	CGAS001 peg.3004	99.29	hypothetical protein
1	523	DSM 12272 peg.523	472	Sodium:alanine symporter family protein	10	3003	CGAS001 peg.3003	100	Sodium:alanine symporter family protein
1	524	DSM 12272 peg.524	899	Multimodular transpeptidase-transglycosylase (EC 2.4.1.129) (EC 3.4.-.-)	10	3002	CGAS001 peg.3002	99.44	Multimodular transpeptidase-transglycosylase (EC 2.4.1.129) (EC 3.4.-.-)
1	525	DSM 12272 peg.525	221	hypothetical protein	10	3001	CGAS001 peg.3001	99.55	hypothetical protein
1	526	DSM 12272 peg.526	176	Hypoxanthine-guanine phosphoribosyltransferase (EC 2.4.2.8)	10	3000	CGAS001 peg.3000	100	Hypoxanthine-guanine phosphoribosyltransferase (EC 2.4.2.8)
1	527	DSM 12272 peg.527	600	Ribosome LSU-associated GTP-binding protein HflX	10	2999	CGAS001 peg.2999	100	Ribosome LSU-associated GTP-binding protein HflX
1	528	DSM 12272 peg.528	70	Copper chaperone	10	2998	CGAS001 peg.2998	100	Copper chaperone
1	529	DSM 12272 peg.529	301	hypothetical protein	10	2997	CGAS001 peg.2997	100	hypothetical protein
1	530	DSM 12272 peg.530	468	Transcriptional regulator, GntR family domain / Aspartate aminotransferase (EC 2.6.1.1)	10	2996	CGAS001 peg.2996	99.79	Transcriptional regulator, GntR family domain / Aspartate aminotransferase (EC 2.6.1.1)
1	531	DSM 12272 peg.531	216	FIG000605: protein co-occurring with transport systems (COG1739)	10	2995	CGAS001 peg.2995	99.07	FIG000605: protein co-occurring with transport systems (COG1739)
1	532	DSM 12272 peg.532	246	Probable transcriptional regulatory protein YebC	10	2994	CGAS001 peg.2994	100	Probable transcriptional regulatory protein YebC
1	533	DSM 12272 peg.533	491	Methyl-accepting chemotaxis protein	10	2993	CGAS001 peg.2993	98.78	Methyl-accepting chemotaxis protein
1	534	DSM 12272 peg.534	313	Polysaccharide deacetylase	10	2992	CGAS001 peg.2992	99.65	Polysaccharide deacetylase
1	535	DSM 12272 peg.535	248	Iron-sulfur cluster assembly ATPase protein SufC	10	2985	CGAS001 peg.2985	99.19	Iron-sulfur cluster assembly ATPase protein SufC
1	536	DSM 12272 peg.536	470	Iron-sulfur cluster assembly protein SufB	10	2984	CGAS001 peg.2984	99.79	Iron-sulfur cluster assembly protein SufB
1	537	DSM 12272 peg.537	369	Iron-sulfur cluster assembly protein SufD	10	2983	CGAS001 peg.2983	98.91	Iron-sulfur cluster assembly protein SufD
1	538	DSM 12272 peg.538	410	Cysteine desulfurase (EC 2.8.1.7) => SufS	10	2982	CGAS001 peg.2982	98.78	Cysteine desulfurase (EC 2.8.1.7) => SufS
1	539	DSM 12272 peg.539	141	Putative iron-sulfur cluster assembly scaffold protein for SUF system, SufE2	10	2981	CGAS001 peg.2981	100	Putative iron-sulfur cluster assembly scaffold protein for SUF system, SufE2
1	540	DSM 12272 peg.540	801	hypothetical protein	10	2980	CGAS001 peg.2980	100	hypothetical protein
1	541	DSM 12272 peg.541	309	Efflux ABC transporter, ATP-binding protein	10	2979	CGAS001 peg.2979	100	Efflux ABC transporter, ATP-binding protein
1	542	DSM 12272 peg.542	290	hypothetical protein	10	2978	CGAS001 peg.2978	100	hypothetical protein
1	543	DSM 12272 peg.543	517	hypothetical protein	10	2977	CGAS001 peg.2977	96.71	hypothetical protein
1	544	DSM 12272 peg.544	328	FIG022979: MoxR-like ATPases	10	2976	CGAS001 peg.2976	100	FIG022979: MoxR-like ATPases
1	545	DSM 12272 peg.545	295	hypothetical protein	10	2975	CGAS001 peg.2975	100	hypothetical protein
1	546	DSM 12272 peg.546	596	hypothetical protein	10	2974	CGAS001 peg.2974	99.33	hypothetical protein
1	547	DSM 12272 peg.547	940	hypothetical protein	10	2973	CGAS001 peg.2973	98.4	hypothetical protein
1	548	DSM 12272 peg.548	213	hypothetical protein	10	2972	CGAS001 peg.2972	100	hypothetical protein
1	549	DSM 12272 peg.549	42	hypothetical protein	10	2971	CGAS001 peg.2971	100	hypothetical protein
1	550	DSM 12272 peg.550	112	conserved hypothetical protein	10	2970	CGAS001 peg.2970	100	conserved hypothetical protein
1	551	DSM 12272 peg.551	391	hypothetical protein	10	2969	CGAS001 peg.2969	100	hypothetical protein
1	552	DSM 12272 peg.552	59	SSU ribosomal protein S21p	10	2968	CGAS001 peg.2968	100	SSU ribosomal protein S21p
1	553	DSM 12272 peg.553	180	hypothetical protein	10	2967	CGAS001 peg.2967	98.88	FIG00512945: hypothetical protein
1	554	DSM 12272 peg.554	128	FIG00530521: hypothetical protein	10	2966	CGAS001 peg.2966	100	FIG00530521: hypothetical protein
1	555	DSM 12272 peg.555	173	hypothetical protein	10	2965	CGAS001 peg.2965	97.67	hypothetical protein
1	556	DSM 12272 peg.556	395	Tryptophan synthase beta chain (EC 4.2.1.20)	10	2964	CGAS001 peg.2964	99.24	Tryptophan synthase beta chain (EC 4.2.1.20)
1	557	DSM 12272 peg.557	393	Alcohol dehydrogenase (EC 1.1.1.1)	10	2963	CGAS001 peg.2963	98.72	Alcohol dehydrogenase (EC 1.1.1.1)
1	558	DSM 12272 peg.558	48	hypothetical protein				0
1	559	DSM 12272 peg.559	105	UPF0145 protein TM_0763	10	2962	CGAS001 peg.2962	100	UPF0145 protein TM_0763
1	560	DSM 12272 peg.560	445	Uncharacterized amino acid permease, GabP family	10	2961	CGAS001 peg.2961	98.87	Uncharacterized amino acid permease, GabP family
1	561	DSM 12272 peg.561	183	Translation initiation factor 3	50	3840	CGAS001 peg.3840	100	Translation initiation factor 3
1	562	DSM 12272 peg.562	66	LSU ribosomal protein L35p	50	3841	CGAS001 peg.3841	100	LSU ribosomal protein L35p
1	563	DSM 12272 peg.563	120	LSU ribosomal protein L20p	1	1	CGAS001 peg.1	100	LSU ribosomal protein L20p
1	564	DSM 12272 peg.564	223	KtrAB potassium uptake system, peripheral membrane component KtrA	1	2	CGAS001 peg.2	100	KtrAB potassium uptake system, peripheral membrane component KtrA
1	565	DSM 12272 peg.565	262	Uncharacterized RNA methyltransferase YsgA	1	3	CGAS001 peg.3	99.62	Uncharacterized RNA methyltransferase YsgA
1	566	DSM 12272 peg.566	340	Phenylalanyl-tRNA synthetase alpha chain (EC 6.1.1.20)	1	4	CGAS001 peg.4	99.41	Phenylalanyl-tRNA synthetase alpha chain (EC 6.1.1.20)
1	567	DSM 12272 peg.567	794	Phenylalanyl-tRNA synthetase beta chain (EC 6.1.1.20)	1	5	CGAS001 peg.5	99.75	Phenylalanyl-tRNA synthetase beta chain (EC 6.1.1.20)
1	568	DSM 12272 peg.568	336	hypothetical protein	1	6	CGAS001 peg.6	99.1	hypothetical protein
1	569	DSM 12272 peg.569	41	hypothetical protein	1	7	CGAS001 peg.7	100	hypothetical protein
1	570	DSM 12272 peg.570	784	Uncharacterized protease CPF_2136	1	8	CGAS001 peg.8	99.36	Uncharacterized protease CPF_2136
1	571	DSM 12272 peg.571	786	Recombination inhibitory protein MutS2	1	9	CGAS001 peg.9	99.75	Recombination inhibitory protein MutS2
1	572	DSM 12272 peg.572	150	Uncharacterized protein YbbK	1	10	CGAS001 peg.10	97.99	Uncharacterized protein YbbK
1	573	DSM 12272 peg.573	323	hypothetical protein	1	11	CGAS001 peg.11	99.07	hypothetical protein
1	574	DSM 12272 peg.574	383	D-alanyl-D-alanine carboxypeptidase (EC 3.4.16.4)	1	12	CGAS001 peg.12	100	D-alanyl-D-alanine carboxypeptidase (EC 3.4.16.4)
1	575	DSM 12272 peg.575	489	Arginine decarboxylase (EC 4.1.1.19)	1	13	CGAS001 peg.13	99.59	Arginine decarboxylase (EC 4.1.1.19)
1	576	DSM 12272 peg.576	203	LSU ribosomal protein L25p	1	14	CGAS001 peg.14	100	LSU ribosomal protein L25p
1	577	DSM 12272 peg.577	575	Phosphoglucomutase (EC 5.4.2.2) @ Phosphomannomutase (EC 5.4.2.8)	1	15	CGAS001 peg.15	100	Phosphoglucomutase (EC 5.4.2.2) @ Phosphomannomutase (EC 5.4.2.8)
1	578	DSM 12272 peg.578	363	hypothetical protein	1	16	CGAS001 peg.16	99.45	hypothetical protein
1	579	DSM 12272 peg.579	243	N-acetylmannosaminyltransferase (EC 2.4.1.187)	1	17	CGAS001 peg.17	100	N-acetylmannosaminyltransferase (EC 2.4.1.187)
1	580	DSM 12272 peg.580	512	Peptidoglycan lipid II flippase MurJ	1	18	CGAS001 peg.18	99.02	Peptidoglycan lipid II flippase MurJ
1	581	DSM 12272 peg.581	426	TPR/glycosyl transferase domain protein	1	19	CGAS001 peg.19	99.06	TPR/glycosyl transferase domain protein
1	582	DSM 12272 peg.582	385	Putative teichuronic acid biosynthesis glycosyl transferase TuaC	1	20	CGAS001 peg.20	98.96	Putative teichuronic acid biosynthesis glycosyl transferase TuaC
1	583	DSM 12272 peg.583	216	Formiminotetrahydrofolate cyclodeaminase (EC 4.3.1.4)	1	21	CGAS001 peg.21	99.53	Formiminotetrahydrofolate cyclodeaminase (EC 4.3.1.4)
1	584	DSM 12272 peg.584	261	Peptidoglycan-N-acetylmuramic acid deacetylase PdaA	1	22	CGAS001 peg.22	100	Peptidoglycan-N-acetylmuramic acid deacetylase PdaA
1	585	DSM 12272 peg.585	366	GTP-binding and nucleic acid-binding protein YchF	1	23	CGAS001 peg.23	100	GTP-binding and nucleic acid-binding protein YchF
1	586	DSM 12272 peg.586	143	Transcriptional regulator MraZ	1	24	CGAS001 peg.24	100	Transcriptional regulator MraZ
1	587	DSM 12272 peg.587	311	16S rRNA (cytosine(1402)-N(4))-methyltransferase (EC 2.1.1.199)	1	25	CGAS001 peg.25	100	16S rRNA (cytosine(1402)-N(4))-methyltransferase (EC 2.1.1.199)
1	588	DSM 12272 peg.588	170	hypothetical protein	1	26	CGAS001 peg.26	100	hypothetical protein
1	589	DSM 12272 peg.589	733	Cell division protein FtsI [Peptidoglycan synthetase] (EC 2.4.1.129) @ Sporulation peptidoglycan synthetase SpoVD	1	27	CGAS001 peg.27	99.73	Cell division protein FtsI [Peptidoglycan synthetase] (EC 2.4.1.129) @ Sporulation peptidoglycan synthetase SpoVD
1	590	DSM 12272 peg.590	505	UDP-N-acetylmuramoyl-dipeptide--2,6-diaminopimelate ligase (EC 6.3.2.13)	1	28	CGAS001 peg.28	99.58	UDP-N-acetylmuramoyl-dipeptide--2,6-diaminopimelate ligase (EC 6.3.2.13)
1	591	DSM 12272 peg.591	455	UDP-N-acetylmuramoyl-tripeptide--D-alanyl-D-alanine ligase (EC 6.3.2.10)	1	29	CGAS001 peg.29	100	UDP-N-acetylmuramoyl-tripeptide--D-alanyl-D-alanine ligase (EC 6.3.2.10)
1	592	DSM 12272 peg.592	325	Phospho-N-acetylmuramoyl-pentapeptide-transferase (EC 2.7.8.13)	1	30	CGAS001 peg.30	100	Phospho-N-acetylmuramoyl-pentapeptide-transferase (EC 2.7.8.13)
1	593	DSM 12272 peg.593	373	Peptidoglycan glycosyltransferase FtsW (EC 2.4.1.129) @ Stage V sporulation protein E	1	31	CGAS001 peg.31	100	Peptidoglycan glycosyltransferase FtsW (EC 2.4.1.129) @ Stage V sporulation protein E
1	594	DSM 12272 peg.594	255	hypothetical protein	1	32	CGAS001 peg.32	99.21	hypothetical protein
1	595	DSM 12272 peg.595	242	hypothetical protein	1	33	CGAS001 peg.33	95.44	Division initiation protein
1	596	DSM 12272 peg.596	117	Small basic protein Sbp	1	34	CGAS001 peg.34	100	Small basic protein Sbp
1	597	DSM 12272 peg.597	236	hypothetical protein	1	35	CGAS001 peg.35	91.06	Division initiation protein
1	598	DSM 12272 peg.598	219	Pyridoxal phosphate-containing protein YggS	1	36	CGAS001 peg.36	99.08	Pyridoxal phosphate-containing protein YggS
1	599	DSM 12272 peg.599	151	SepF, FtsZ-interacting protein related to cell division	1	37	CGAS001 peg.37	100	SepF, FtsZ-interacting protein related to cell division
1	600	DSM 12272 peg.600	75	hypothetical protein	1	38	CGAS001 peg.38	98.65	hypothetical protein
1	601	DSM 12272 peg.601	257	Putative RNA-binding protein YlmH	1	39	CGAS001 peg.39	98.44	Putative RNA-binding protein YlmH
1	602	DSM 12272 peg.602	201	Cell division initiation protein DivIVA	1	40	CGAS001 peg.40	100	Cell division initiation protein DivIVA
1	603	DSM 12272 peg.603	304	LSU rRNA pseudouridine(1911/1915/1917) synthase (EC 5.4.99.23)	1	41	CGAS001 peg.41	99.67	LSU rRNA pseudouridine(1911/1915/1917) synthase (EC 5.4.99.23)
1	604	DSM 12272 peg.604	182	Pyrimidine operon regulatory protein PyrR	1	42	CGAS001 peg.42	100	Pyrimidine operon regulatory protein PyrR
1	605	DSM 12272 peg.605	386	23S rRNA (guanine(2445)-N(2))-methyltransferase (EC 2.1.1.173)	1	43	CGAS001 peg.43	100	23S rRNA (guanine(2445)-N(2))-methyltransferase (EC 2.1.1.173)
1	606	DSM 12272 peg.606	580	Fibronectin/fibrinogen-binding protein	1	44	CGAS001 peg.44	99.31	Fibronectin/fibrinogen-binding protein
1	607	DSM 12272 peg.607	328	hypothetical protein	1	45	CGAS001 peg.45	93.58	hypothetical protein
1	608	DSM 12272 peg.608	464	Type IV fimbrial assembly, ATPase PilB	1	83	CGAS001 peg.83	99.23	Type IV fimbrial assembly, ATPase PilB
1	609	DSM 12272 peg.609	353	hypothetical protein	1	84	CGAS001 peg.84	99.43	hypothetical protein
1	610	DSM 12272 peg.610	165	hypothetical protein	1	85	CGAS001 peg.85	99.39	hypothetical protein
1	611	DSM 12272 peg.611	153	hypothetical protein	1	86	CGAS001 peg.86	83.55	hypothetical protein
1	612	DSM 12272 peg.612	156	hypothetical protein	1	87	CGAS001 peg.87	98.06	hypothetical protein
1	613	DSM 12272 peg.613	225	hypothetical protein	1	88	CGAS001 peg.88	100	hypothetical protein
1	614	DSM 12272 peg.614	120	hypothetical protein	1	89	CGAS001 peg.89	99.16	hypothetical protein
1	615	DSM 12272 peg.615	186	Translation elongation factor P	1	90	CGAS001 peg.90	100	Translation elongation factor P
1	616	DSM 12272 peg.616	122	FIG00512690: hypothetical protein	1	91	CGAS001 peg.91	98.35	FIG00512690: hypothetical protein
1	617	DSM 12272 peg.617	331	Stage III sporulation protein AA	1	92	CGAS001 peg.92	100	Stage III sporulation protein AA
1	618	DSM 12272 peg.618	173	Stage III sporulation protein AB	1	93	CGAS001 peg.93	98.84	Stage III sporulation protein AB
1	619	DSM 12272 peg.619	66	Stage III sporulation protein AC	1	94	CGAS001 peg.94	100	Stage III sporulation protein AC
1	620	DSM 12272 peg.620	128	Stage III sporulation protein AD	1	95	CGAS001 peg.95	100	Stage III sporulation protein AD
1	621	DSM 12272 peg.621	413	Stage III sporulation protein AE	1	96	CGAS001 peg.96	99.03	Stage III sporulation protein AE
1	622	DSM 12272 peg.622	197	Stage III sporulation protein AF	1	97	CGAS001 peg.97	99.49	Stage III sporulation protein AF
1	623	DSM 12272 peg.623	203	hypothetical protein	1	98	CGAS001 peg.98	100	hypothetical protein
1	624	DSM 12272 peg.624	200	Stage III sporulation protein AH	1	99	CGAS001 peg.99	100	Stage III sporulation protein AH
1	625	DSM 12272 peg.625	134	Alkaline shock protein	1	100	CGAS001 peg.100	100	Alkaline shock protein
1	626	DSM 12272 peg.626	135	Transcription termination protein NusB	1	101	CGAS001 peg.101	100	Transcription termination protein NusB
1	627	DSM 12272 peg.627	283	Methenyltetrahydrofolate cyclohydrolase (EC 3.5.4.9) / Methylenetetrahydrofolate dehydrogenase (NADP+) (EC 1.5.1.5)	1	102	CGAS001 peg.102	99.65	Methenyltetrahydrofolate cyclohydrolase (EC 3.5.4.9) / Methylenetetrahydrofolate dehydrogenase (NADP+) (EC 1.5.1.5)
1	628	DSM 12272 peg.628	400	Exodeoxyribonuclease VII large subunit (EC 3.1.11.6)	1	103	CGAS001 peg.103	99.75	Exodeoxyribonuclease VII large subunit (EC 3.1.11.6)
1	629	DSM 12272 peg.629	74	Exodeoxyribonuclease VII small subunit (EC 3.1.11.6)	1	104	CGAS001 peg.104	98.63	Exodeoxyribonuclease VII small subunit (EC 3.1.11.6)
1	630	DSM 12272 peg.630	292	(2E,6E)-farnesyl diphosphate synthase (EC 2.5.1.10)	1	105	CGAS001 peg.105	100	(2E,6E)-farnesyl diphosphate synthase (EC 2.5.1.10)
1	631	DSM 12272 peg.631	620	1-deoxy-D-xylulose 5-phosphate synthase (EC 2.2.1.7)	1	106	CGAS001 peg.106	99.68	1-deoxy-D-xylulose 5-phosphate synthase (EC 2.2.1.7)
1	632	DSM 12272 peg.632	270	RNA binding methyltransferase FtsJ like	1	107	CGAS001 peg.107	100	RNA binding methyltransferase FtsJ like
1	633	DSM 12272 peg.633	284	NAD kinase (EC 2.7.1.23)	1	108	CGAS001 peg.108	100	NAD kinase (EC 2.7.1.23)
1	634	DSM 12272 peg.634	150	Arginine pathway regulatory protein ArgR, repressor of arg regulon	1	109	CGAS001 peg.109	100	Arginine pathway regulatory protein ArgR, repressor of arg regulon
1	635	DSM 12272 peg.635	567	DNA repair protein RecN	1	110	CGAS001 peg.110	99.65	DNA repair protein RecN
1	636	DSM 12272 peg.636	397	Stage IV sporulation protein B	1	111	CGAS001 peg.111	100	Stage IV sporulation protein B
1	637	DSM 12272 peg.637	268	Stage 0 sporulation two-component response regulator (Spo0A)	1	112	CGAS001 peg.112	100	Stage 0 sporulation two-component response regulator (Spo0A)
1	638	DSM 12272 peg.638	255	Transcriptional regulator, DeoR family	1	113	CGAS001 peg.113	99.61	Transcriptional regulator, DeoR family
1	639	DSM 12272 peg.639	263	Predicted hydrolase	1	114	CGAS001 peg.114	100	Predicted hydrolase
1	640	DSM 12272 peg.640	65	hypothetical protein	1	115	CGAS001 peg.115	100	hypothetical protein
1	641	DSM 12272 peg.641	173	ADP-ribose pyrophosphatase (EC 3.6.1.13)	1	116	CGAS001 peg.116	99.42	ADP-ribose pyrophosphatase (EC 3.6.1.13)
1	642	DSM 12272 peg.642	209	hypothetical protein	1	117	CGAS001 peg.117	100	hypothetical protein
1	643	DSM 12272 peg.643	293	Site-specific tyrosine recombinase XerD	1	118	CGAS001 peg.118	100	Site-specific tyrosine recombinase XerD
1	644	DSM 12272 peg.644	421	D-alanyl-D-alanine carboxypeptidase (EC 3.4.16.4)	1	119	CGAS001 peg.119	99.52	D-alanyl-D-alanine carboxypeptidase (EC 3.4.16.4)
1	645	DSM 12272 peg.645	249	Segregation and condensation protein A	1	120	CGAS001 peg.120	99.19	Segregation and condensation protein A
1	646	DSM 12272 peg.646	207	Segregation and condensation protein B	1	121	CGAS001 peg.121	99.51	Segregation and condensation protein B
1	647	DSM 12272 peg.647	165	Spore protein GerW (YtfJ), not involved in spore germination	1	122	CGAS001 peg.122	100	Spore protein GerW (YtfJ), not involved in spore germination
1	648	DSM 12272 peg.648	201	hypothetical protein	1	123	CGAS001 peg.123	97.5	hypothetical protein
1	649	DSM 12272 peg.649	391	D-alanyl-D-alanine carboxypeptidase (EC 3.4.16.4)	1	124	CGAS001 peg.124	100	D-alanyl-D-alanine carboxypeptidase (EC 3.4.16.4)
1	650	DSM 12272 peg.650	106	hypothetical protein	1	125	CGAS001 peg.125	99.05	hypothetical protein
1	651	DSM 12272 peg.651	455	Multi antimicrobial extrusion protein (Na(+)/drug antiporter), MATE family of MDR efflux pumps	1	126	CGAS001 peg.126	100	Multi antimicrobial extrusion protein (Na(+)/drug antiporter), MATE family of MDR efflux pumps
1	652	DSM 12272 peg.652	52	Zinc-ribbon domain Caur_1000.N	1	127	CGAS001 peg.127	100	Zinc-ribbon domain Caur_1000.N
1	653	DSM 12272 peg.653	383	Uncharacterized UPF0118 membrane protein	1	128	CGAS001 peg.128	100	Uncharacterized UPF0118 membrane protein
1	654	DSM 12272 peg.654	213	Pentapeptide repeat family protein	1	129	CGAS001 peg.129	100	Pentapeptide repeat family protein
1	655	DSM 12272 peg.655	177	Fragment flavodoxin oxidoreductase	1	130	CGAS001 peg.130	97.65	Fragment flavodoxin oxidoreductase
1	656	DSM 12272 peg.656	545	hypothetical protein	1	139	CGAS001 peg.139	33.33	DNA-invertase
1	657	DSM 12272 peg.657	143	Phage repressor protein				0
1	658	DSM 12272 peg.658	159	Transcriptional regulator, XRE family	4	1316	CGAS001 peg.1316	37.5	Transcriptional regulator, ArsR family
1	659	DSM 12272 peg.659	82	hypothetical protein				0
1	660	DSM 12272 peg.660	162	hypothetical protein				0
1	661	DSM 12272 peg.661	66	hypothetical protein				0
1	662	DSM 12272 peg.662	65	hypothetical protein				0
1	663	DSM 12272 peg.663	50	hypothetical protein				0
1	664	DSM 12272 peg.664	580	hypothetical protein				0
1	665	DSM 12272 peg.665	366	hypothetical protein				0
1	666	DSM 12272 peg.666	73	hypothetical protein				0
1	667	DSM 12272 peg.667	295	Recombinational DNA repair protein RecT (prophage associated)				0
1	668	DSM 12272 peg.668	264	hypothetical protein				0
1	669	DSM 12272 peg.669	103	hypothetical protein				0
1	670	DSM 12272 peg.670	104	hypothetical protein				0
1	671	DSM 12272 peg.671	57	hypothetical protein				0
1	672	DSM 12272 peg.672	385	hypothetical protein				0
1	673	DSM 12272 peg.673	79	Transition state regulatory protein AbrB	4	1597	CGAS001 peg.1597	60.26	Transition state regulatory protein AbrB
1	674	DSM 12272 peg.674	233	antirepressor, putative				0
1	675	DSM 12272 peg.675	127	hypothetical protein	8	2719	CGAS001 peg.2719	39.33	conserved hypothetical protein
1	676	DSM 12272 peg.676	166	hypothetical protein				0
1	677	DSM 12272 peg.677	116	hypothetical protein				0
1	678	DSM 12272 peg.678	71	hypothetical protein				0
1	679	DSM 12272 peg.679	70	hypothetical protein				0
1	680	DSM 12272 peg.680	187	hypothetical protein				0
1	681	DSM 12272 peg.681	74	hypothetical protein				0
1	682	DSM 12272 peg.682	232	Adenine-specific methyltransferase (EC 2.1.1.72)				0
1	683	DSM 12272 peg.683	238	Phage protein				0
1	684	DSM 12272 peg.684	73	hypothetical protein				0
1	685	DSM 12272 peg.685	128	FIG01230387: hypothetical protein				0
1	686	DSM 12272 peg.686	383	hypothetical protein	7	2379	CGAS001 peg.2379	74.49	hypothetical protein
1	687	DSM 12272 peg.687	89	hypothetical protein				0
1	688	DSM 12272 peg.688	137	Single-stranded DNA-binding protein	11	3128	CGAS001 peg.3128	74	Single-stranded DNA-binding protein
1	689	DSM 12272 peg.689	184	Substrate-specific component RibU of riboflavin ECF transporter				0
1	690	DSM 12272 peg.690	73	hypothetical protein				0
1	691	DSM 12272 peg.691	229	hypothetical protein	1	55	CGAS001 peg.55	29.7	hypothetical protein
1	692	DSM 12272 peg.692	32	hypothetical protein				0
1	693	DSM 12272 peg.693	315	Phage terminase, small subunit				0
1	694	DSM 12272 peg.694	452	Phage terminase, large subunit				0
1	695	DSM 12272 peg.695	499	Phage protein				0
1	696	DSM 12272 peg.696	451	Exonuclease SbcC				0
1	697	DSM 12272 peg.697	83	hypothetical protein				0
1	698	DSM 12272 peg.698	100	FIG00529622: hypothetical protein				0
1	699	DSM 12272 peg.699	206	Phage capsid scaffolding protein				0
1	700	DSM 12272 peg.700	113	FIG00514997: hypothetical protein				0
1	701	DSM 12272 peg.701	343	Phage major capsid protein				0
1	702	DSM 12272 peg.702	61	hypothetical protein				0
1	703	DSM 12272 peg.703	103	hypothetical protein				0
1	704	DSM 12272 peg.704	121	hypothetical protein				0
1	705	DSM 12272 peg.705	125	hypothetical protein				0
1	706	DSM 12272 peg.706	113	hypothetical protein				0
1	707	DSM 12272 peg.707	198	hypothetical protein				0
1	708	DSM 12272 peg.708	151	Conserved protein				0
1	709	DSM 12272 peg.709	55	hypothetical protein				0
1	710	DSM 12272 peg.710	1333	hypothetical protein	1	70	CGAS001 peg.70	44.23	hypothetical protein
1	711	DSM 12272 peg.711	238	hypothetical protein	1	71	CGAS001 peg.71	48.95	Phage protein
1	712	DSM 12272 peg.712	206	hypothetical protein				0
1	713	DSM 12272 peg.713	45	hypothetical protein				0
1	714	DSM 12272 peg.714	112	hypothetical protein				0
1	715	DSM 12272 peg.715	94	hypothetical protein				0
1	716	DSM 12272 peg.716	129	hypothetical protein				0
1	717	DSM 12272 peg.717	1569	hypothetical protein	1	72	CGAS001 peg.72	48.53	hypothetical protein
1	718	DSM 12272 peg.718	77	protein of unknown function DUF1267				0
1	719	DSM 12272 peg.719	82	hypothetical protein				0
1	720	DSM 12272 peg.720	275	N-acetylmuramoyl-L-alanine amidase	1	160	CGAS001 peg.160	44.19	Putative hydrolase, lysin, or amidase (ACLAME 6)
1	721	DSM 12272 peg.721	252	modification methylase dpniia, putative				0
1	722	DSM 12272 peg.722	40	hypothetical protein				0
1	723	DSM 12272 peg.723	30	hypothetical protein				0
1	724	DSM 12272 peg.724	61	hypothetical protein				0
1	725	DSM 12272 peg.725	231	hypothetical protein				0
1	726	DSM 12272 peg.726	296	hypothetical protein	4	1600	CGAS001 peg.1600	47.42	hypothetical protein
1	727	DSM 12272 peg.727	336	hypothetical protein				0
1	728	DSM 12272 peg.728	55	hypothetical protein				0
1	729	DSM 12272 peg.729	234	hypothetical protein				0
1	730	DSM 12272 peg.730	116	hypothetical protein				0
1	731	DSM 12272 peg.731	175	hypothetical protein	1	205	CGAS001 peg.205	35.82	SOS-response repressor and protease LexA (EC 3.4.21.88)
1	732	DSM 12272 peg.732	158	hypothetical protein				0
1	733	DSM 12272 peg.733	67	Predicted transcriptional regulator				0
1	734	DSM 12272 peg.734	296	Predicted ATPase of HSP70 class				0
1	735	DSM 12272 peg.735	68	hypothetical protein				0
1	736	DSM 12272 peg.736	138	hypothetical protein				0
1	737	DSM 12272 peg.737	80	hypothetical protein				0
1	738	DSM 12272 peg.738	774	hypothetical protein				0
1	739	DSM 12272 peg.739	105	hypothetical protein				0
1	740	DSM 12272 peg.740	268	Fragment flavodoxin oxidoreductase	1	130	CGAS001 peg.130	100	Fragment flavodoxin oxidoreductase
1	741	DSM 12272 peg.741	331	Electron transfer subunit protein	1	131	CGAS001 peg.131	99.39	Electron transfer subunit protein
1	742	DSM 12272 peg.742	194	hypothetical protein	1	132	CGAS001 peg.132	99.48	hypothetical protein
1	743	DSM 12272 peg.743	150	hypothetical protein	1	133	CGAS001 peg.133	98.66	hypothetical protein
1	744	DSM 12272 peg.744	213	hypothetical protein	1	134	CGAS001 peg.134	100	hypothetical protein
1	745	DSM 12272 peg.745	189	hypothetical protein	1	135	CGAS001 peg.135	100	hypothetical protein
1	746	DSM 12272 peg.746	299	ABC transporter, ATP-binding protein	1	136	CGAS001 peg.136	100	ABC transporter, ATP-binding protein
1	747	DSM 12272 peg.747	346	hypothetical protein	1	137	CGAS001 peg.137	98.26	hypothetical protein
1	748	DSM 12272 peg.748	63	hypothetical protein				0
1	749	DSM 12272 peg.749	175	Substrate-specific component PdxU2 of predicted pyridoxin-related ECF transporter	1	157	CGAS001 peg.157	99.43	Substrate-specific component PdxU2 of predicted pyridoxin-related ECF transporter
1	750	DSM 12272 peg.750	279	Pyridoxal kinase (EC 2.7.1.35)	1	158	CGAS001 peg.158	100	Pyridoxal kinase (EC 2.7.1.35)
1	751	DSM 12272 peg.751	299	3'->5' exoribonuclease Bsu YhaM	1	159	CGAS001 peg.159	99.66	3'->5' exoribonuclease Bsu YhaM
1	752	DSM 12272 peg.752	361	Putative hydrolase, lysin, or amidase (ACLAME 6)	1	160	CGAS001 peg.160	98.61	Putative hydrolase, lysin, or amidase (ACLAME 6)
1	753	DSM 12272 peg.753	176	Efflux ABC transporter, ATP-binding protein	1	161	CGAS001 peg.161	95.43	Efflux ABC transporter, ATP-binding protein
1	754	DSM 12272 peg.754	229	hypothetical protein	1	163	CGAS001 peg.163	97	hypothetical protein
1	755	DSM 12272 peg.755	221	Pyrrolidone-carboxylate peptidase (EC 3.4.19.3)	1	164	CGAS001 peg.164	98.64	Pyrrolidone-carboxylate peptidase (EC 3.4.19.3)
1	756	DSM 12272 peg.756	40	L-lactate dehydrogenase (EC 1.1.1.27)	10	3058	CGAS001 peg.3058	55.26	L-lactate dehydrogenase (EC 1.1.1.27)
1	757	DSM 12272 peg.757	156	hypothetical protein	1	165	CGAS001 peg.165	99.35	hypothetical protein
1	758	DSM 12272 peg.758	110	Single-stranded DNA-binding protein	1	166	CGAS001 peg.166	98.17	Single-stranded DNA-binding protein
1	759	DSM 12272 peg.759	402	NAD(FAD)-utilizing dehydrogenases	1	167	CGAS001 peg.167	98.75	NAD(FAD)-utilizing dehydrogenases
1	760	DSM 12272 peg.760	235	Ser/Thr and Tyr protein phosphatase (dual specificity)	1	168	CGAS001 peg.168	100	Ser/Thr and Tyr protein phosphatase (dual specificity)
1	761	DSM 12272 peg.761	239	ABC transporter, ATP-binding protein	1	169	CGAS001 peg.169	100	ABC transporter, ATP-binding protein
1	762	DSM 12272 peg.762	542	hypothetical protein	1	170	CGAS001 peg.170	98.34	hypothetical protein
1	763	DSM 12272 peg.763	281	Pyridoxal kinase (EC 2.7.1.35)	1	171	CGAS001 peg.171	98.57	Pyridoxal kinase (EC 2.7.1.35)
1	764	DSM 12272 peg.764	86	hypothetical protein	1	172	CGAS001 peg.172	97.65	FIG00513520: hypothetical protein
1	765	DSM 12272 peg.765	243	Phosphoserine phosphatase (EC 3.1.3.3)	1	173	CGAS001 peg.173	100	Phosphoserine phosphatase (EC 3.1.3.3)
1	766	DSM 12272 peg.766	219	Exonuclease SbcC	1	174	CGAS001 peg.174	99.08	Exonuclease SbcC
1	767	DSM 12272 peg.767	1080	DNA/RNA helicases, SNF2 family	1	175	CGAS001 peg.175	99.72	DNA/RNA helicases, SNF2 family
1	768	DSM 12272 peg.768	994	DinG family ATP-dependent helicase YoaA	1	176	CGAS001 peg.176	98.27	DinG family ATP-dependent helicase YoaA
1	769	DSM 12272 peg.769	243	Putative predicted metal-dependent hydrolase	1	177	CGAS001 peg.177	93.39	Putative predicted metal-dependent hydrolase
1	770	DSM 12272 peg.770	308	exonuclease family protein	1	178	CGAS001 peg.178	99.67	exonuclease family protein
1	771	DSM 12272 peg.771	400	Threonine dehydratase, catabolic (EC 4.3.1.19) @ L-serine dehydratase, (PLP)-dependent (EC 4.3.1.17)	1	179	CGAS001 peg.179	99.25	Threonine dehydratase, catabolic (EC 4.3.1.19) @ L-serine dehydratase, (PLP)-dependent (EC 4.3.1.17)
1	772	DSM 12272 peg.772	291	Oxidoreductase, short-chain dehydrogenase/reductase family	1	180	CGAS001 peg.180	98.62	Oxidoreductase, short-chain dehydrogenase/reductase family
1	773	DSM 12272 peg.773	269	hypothetical protein	1	181	CGAS001 peg.181	96.27	hypothetical protein
1	774	DSM 12272 peg.774	247	LSU rRNA pseudouridine(2605) synthase (EC 5.4.99.22)	1	182	CGAS001 peg.182	100	LSU rRNA pseudouridine(2605) synthase (EC 5.4.99.22)
1	775	DSM 12272 peg.775	179	SAM-dependent methyltransferase, MraW methylase family (EC 2.1.1.-)	1	183	CGAS001 peg.183	97.75	SAM-dependent methyltransferase, MraW methylase family (EC 2.1.1.-)
1	776	DSM 12272 peg.776	299	Transcriptional regulator, RpiR family	1	184	CGAS001 peg.184	99.66	Transcriptional regulator, RpiR family
1	777	DSM 12272 peg.777	407	Uncharacterized flavin-containing protein YtfP	1	185	CGAS001 peg.185	99.75	Uncharacterized flavin-containing protein YtfP
1	778	DSM 12272 peg.778	219	Cytidylate kinase (EC 2.7.4.25)	1	186	CGAS001 peg.186	99.08	Cytidylate kinase (EC 2.7.4.25)
1	779	DSM 12272 peg.779	636	SSU ribosomal protein S1p	1	187	CGAS001 peg.187	99.53	SSU ribosomal protein S1p
1	780	DSM 12272 peg.780	296	hypothetical protein	1	188	CGAS001 peg.188	98.98	hypothetical protein
1	781	DSM 12272 peg.781	45	hypothetical protein				0
1	782	DSM 12272 peg.782	54	hypothetical protein				0
1	783	DSM 12272 peg.783	260	hypothetical protein				0
1	784	DSM 12272 peg.784	249	hypothetical protein				0
1	785	DSM 12272 peg.785	106	FIG00515055: hypothetical protein	1	193	CGAS001 peg.193	62.34	FIG00515055: hypothetical protein
1	786	DSM 12272 peg.786	448	tRNA-i(6)A37 methylthiotransferase (EC 2.8.4.3)	1	196	CGAS001 peg.196	97.76	tRNA-i(6)A37 methylthiotransferase (EC 2.8.4.3)
1	787	DSM 12272 peg.787	1084	DNA/RNA helicases, SNF2 family	1	197	CGAS001 peg.197	99.26	DNA/RNA helicases, SNF2 family
1	788	DSM 12272 peg.788	269	hypothetical protein	1	198	CGAS001 peg.198	99.25	hypothetical protein
1	789	DSM 12272 peg.789	915	DNA mismatch repair protein MutS	1	199	CGAS001 peg.199	98.47	DNA mismatch repair protein MutS
1	790	DSM 12272 peg.790	668	DNA mismatch repair protein MutL	1	200	CGAS001 peg.200	95.8	DNA mismatch repair protein MutL
1	791	DSM 12272 peg.791	310	tRNA dimethylallyltransferase (EC 2.5.1.75)	1	201	CGAS001 peg.201	98.71	tRNA dimethylallyltransferase (EC 2.5.1.75)
1	792	DSM 12272 peg.792	82	RNA-binding protein Hfq	1	202	CGAS001 peg.202	100	RNA-binding protein Hfq
1	793	DSM 12272 peg.793	426	Aluminum resistance protein	1	203	CGAS001 peg.203	99.76	Aluminum resistance protein
1	794	DSM 12272 peg.794	196	hypothetical protein	1	204	CGAS001 peg.204	99.49	hypothetical protein
1	795	DSM 12272 peg.795	202	SOS-response repressor and protease LexA (EC 3.4.21.88)	1	205	CGAS001 peg.205	99.5	SOS-response repressor and protease LexA (EC 3.4.21.88)
1	796	DSM 12272 peg.796	130	hypothetical protein	1	206	CGAS001 peg.206	99.22	hypothetical protein
1	797	DSM 12272 peg.797	176	hypothetical protein	1	207	CGAS001 peg.207	99.43	hypothetical protein
1	798	DSM 12272 peg.798	456	Site-specific tyrosine recombinase XerC	1	208	CGAS001 peg.208	99.34	Site-specific tyrosine recombinase XerC
1	799	DSM 12272 peg.799	499	hypothetical protein	1	209	CGAS001 peg.209	98.59	hypothetical protein
1	800	DSM 12272 peg.800	62	hypothetical protein	1	210	CGAS001 peg.210	100	hypothetical protein
1	801	DSM 12272 peg.801	204	Gpr1/Fun34/YaaH family protein BA3597	1	211	CGAS001 peg.211	99.51	Gpr1/Fun34/YaaH family protein BA3597
1	802	DSM 12272 peg.802	359	Diaminohydroxyphosphoribosylaminopyrimidine deaminase (EC 3.5.4.26) / 5-amino-6-(5-phosphoribosylamino)uracil reductase (EC 1.1.1.193)	1	212	CGAS001 peg.212	98.6	Diaminohydroxyphosphoribosylaminopyrimidine deaminase (EC 3.5.4.26) / 5-amino-6-(5-phosphoribosylamino)uracil reductase (EC 1.1.1.193)
1	803	DSM 12272 peg.803	641	Bis-ABC ATPase Uup	1	213	CGAS001 peg.213	99.84	Bis-ABC ATPase Uup
1	804	DSM 12272 peg.804	169	Substrate-specific component QueT (COG4708) of predicted queuosine-regulated ECF transporter	1	214	CGAS001 peg.214	99.4	Substrate-specific component QueT (COG4708) of predicted queuosine-regulated ECF transporter
1	805	DSM 12272 peg.805	489	Nicotinate phosphoribosyltransferase (EC 6.3.4.21)	1	215	CGAS001 peg.215	99.8	Nicotinate phosphoribosyltransferase (EC 6.3.4.21)
1	806	DSM 12272 peg.806	305	NUDIX hydrolase	1	216	CGAS001 peg.216	100	NUDIX hydrolase
1	807	DSM 12272 peg.807	726	hypothetical protein	1	217	CGAS001 peg.217	98.62	hypothetical protein
1	808	DSM 12272 peg.808	154	hypothetical protein	1	218	CGAS001 peg.218	99.35	hypothetical protein
1	809	DSM 12272 peg.809	313	hypothetical protein	1	219	CGAS001 peg.219	98.72	hypothetical protein
1	810	DSM 12272 peg.810	118	hypothetical protein	1	220	CGAS001 peg.220	100	hypothetical protein
1	811	DSM 12272 peg.811	235	hypothetical protein	1	221	CGAS001 peg.221	99.57	hypothetical protein
1	812	DSM 12272 peg.812	285	Integral membrane protein TerC	1	222	CGAS001 peg.222	100	Integral membrane protein TerC
1	813	DSM 12272 peg.813	129	conserved hypothetical protein	1	223	CGAS001 peg.223	100	conserved hypothetical protein
1	814	DSM 12272 peg.814	555	Ribonuclease J (endonuclease and 5' exonuclease)	1	224	CGAS001 peg.224	99.64	Ribonuclease J (endonuclease and 5' exonuclease)
1	815	DSM 12272 peg.815	265	GTP pyrophosphokinase (EC 2.7.6.5)	1	225	CGAS001 peg.225	99.62	GTP pyrophosphokinase (EC 2.7.6.5)
1	816	DSM 12272 peg.816	75	hypothetical protein	1	226	CGAS001 peg.226	100	hypothetical protein
1	817	DSM 12272 peg.817	301	Cobalt-zinc-cadmium resistance protein	1	227	CGAS001 peg.227	100	Cobalt-zinc-cadmium resistance protein
1	818	DSM 12272 peg.818	146	Transamidase GatB domain protein	1	228	CGAS001 peg.228	100	Transamidase GatB domain protein
1	819	DSM 12272 peg.819	65	hypothetical protein	1	229	CGAS001 peg.229	100	hypothetical protein
1	820	DSM 12272 peg.820	273	Metal transporter, ZIP family	1	230	CGAS001 peg.230	99.26	Metal transporter, ZIP family
1	821	DSM 12272 peg.821	307	hypothetical protein	1	231	CGAS001 peg.231	98.37	hypothetical protein
1	822	DSM 12272 peg.822	1057	Exonuclease SbcC	1	232	CGAS001 peg.232	98.39	Exonuclease SbcC
1	823	DSM 12272 peg.823	393	Exonuclease SbcD	1	233	CGAS001 peg.233	98.72	Exonuclease SbcD
1	824	DSM 12272 peg.824	303	Phage integrase:Phage integrase, N-terminal SAM-like	1	234	CGAS001 peg.234	99.34	Phage integrase:Phage integrase, N-terminal SAM-like
1	825	DSM 12272 peg.825	776	ATP-dependent Clp protease ATP-binding subunit ClpA	1	235	CGAS001 peg.235	98.97	ATP-dependent Clp protease ATP-binding subunit ClpA
1	826	DSM 12272 peg.826	100	ATP-dependent Clp protease adaptor protein ClpS	1	236	CGAS001 peg.236	100	ATP-dependent Clp protease adaptor protein ClpS
1	827	DSM 12272 peg.827	341	TPR repeat	1	237	CGAS001 peg.237	99.71	TPR repeat
1	828	DSM 12272 peg.828	231	hypothetical protein	1	238	CGAS001 peg.238	97.39	hypothetical protein
1	829	DSM 12272 peg.829	135	conserved hypothetical protein	1	239	CGAS001 peg.239	100	conserved hypothetical protein
1	830	DSM 12272 peg.830	113	FIG138056: a glutathione-dependent thiol reductase	1	240	CGAS001 peg.240	100	FIG138056: a glutathione-dependent thiol reductase
1	831	DSM 12272 peg.831	339	hypothetical protein	1	241	CGAS001 peg.241	98.52	hypothetical protein
1	832	DSM 12272 peg.832	184	Signal peptidase I (EC 3.4.21.89)	1	242	CGAS001 peg.242	98.36	Signal peptidase I (EC 3.4.21.89)
1	833	DSM 12272 peg.833	303	hypothetical protein	1	243	CGAS001 peg.243	99.67	hypothetical protein
1	834	DSM 12272 peg.834	348	unknown	1	244	CGAS001 peg.244	98.85	unknown
1	835	DSM 12272 peg.835	260	Metal transporter, ZIP family	1	245	CGAS001 peg.245	99.61	Metal transporter, ZIP family
1	836	DSM 12272 peg.836	309	hypothetical protein	1	246	CGAS001 peg.246	99.35	hypothetical protein
1	837	DSM 12272 peg.837	202	Molecular chaperone, DnaJ family (contain C-term. Zn finger domain)	1	247	CGAS001 peg.247	100	Molecular chaperone, DnaJ family (contain C-term. Zn finger domain)
1	838	DSM 12272 peg.838	165	Cell division protein DivIC (FtsB), stabilizes FtsL against RasP cleavage	1	248	CGAS001 peg.248	99.39	Cell division protein DivIC (FtsB), stabilizes FtsL against RasP cleavage
1	839	DSM 12272 peg.839	379	ABC transporter, ATP-binding protein (cluster 13, osmolytes)	1	249	CGAS001 peg.249	100	ABC transporter, ATP-binding protein (cluster 13, osmolytes)
1	840	DSM 12272 peg.840	518	ABC transporter, permease protein (cluster 13, osmolytes) / ABC transporter, substrate-binding protein (cluster 13, osmolytes)	1	250	CGAS001 peg.250	99.81	ABC transporter, permease protein (cluster 13, osmolytes) / ABC transporter, substrate-binding protein (cluster 13, osmolytes)
1	841	DSM 12272 peg.841	538	Transposase	24	3773	CGAS001 peg.3773	26.03	hypothetical protein
1	842	DSM 12272 peg.842	231	Mg(2+)-transport-ATPase-associated protein MgtC	1	251	CGAS001 peg.251	100	Mg(2+)-transport-ATPase-associated protein MgtC
1	843	DSM 12272 peg.843	553	Glutaminyl-tRNA synthetase (EC 6.1.1.18)	1	252	CGAS001 peg.252	100	Glutaminyl-tRNA synthetase (EC 6.1.1.18)
1	844	DSM 12272 peg.844	293	hypothetical protein	1	253	CGAS001 peg.253	94.18	hypothetical protein
1	845	DSM 12272 peg.845	553	Glutamyl-tRNA synthetase (EC 6.1.1.17) @ Glutamyl-tRNA(Gln) synthetase (EC 6.1.1.24)	1	254	CGAS001 peg.254	99.46	Glutamyl-tRNA synthetase (EC 6.1.1.17) @ Glutamyl-tRNA(Gln) synthetase (EC 6.1.1.24)
1	846	DSM 12272 peg.846	199	Galactoside O-acetyltransferase (EC 2.3.1.18)	1	255	CGAS001 peg.255	99.49	Galactoside O-acetyltransferase (EC 2.3.1.18)
1	847	DSM 12272 peg.847	264	putative lipoprotein	1	256	CGAS001 peg.256	96.96	putative lipoprotein
1	848	DSM 12272 peg.848	227	hypothetical protein	1	257	CGAS001 peg.257	96.46	hypothetical protein
1	849	DSM 12272 peg.849	233	Efflux ABC transporter, ATP-binding protein	1	258	CGAS001 peg.258	98.28	Efflux ABC transporter, ATP-binding protein
1	850	DSM 12272 peg.850	122	Transcriptional regulator, GntR family	1	259	CGAS001 peg.259	96.69	Transcriptional regulator, GntR family
1	851	DSM 12272 peg.851	49	hypothetical protein	1	262	CGAS001 peg.262	97.92	hypothetical protein
1	852	DSM 12272 peg.852	160	putative phosphatidylinositol 4-phosphate 5- kinase	1	263	CGAS001 peg.263	99.37	putative phosphatidylinositol 4-phosphate 5- kinase
1	853	DSM 12272 peg.853	203	Thiamin-phosphate pyrophosphorylase (EC 2.5.1.3)	1	264	CGAS001 peg.264	100	Thiamin-phosphate pyrophosphorylase (EC 2.5.1.3)
1	854	DSM 12272 peg.854	203	Substrate-specific component ThiT of thiamin ECF transporter	1	265	CGAS001 peg.265	89.6	Substrate-specific component ThiT of thiamin ECF transporter
1	855	DSM 12272 peg.855	221	Thiaminase II (EC 3.5.99.2) involved in salvage of thiamin pyrimidine moiety	1	266	CGAS001 peg.266	88.64	Thiaminase II (EC 3.5.99.2) involved in salvage of thiamin pyrimidine moiety
1	856	DSM 12272 peg.856	262	Hydroxyethylthiazole kinase (EC 2.7.1.50)	1	267	CGAS001 peg.267	88.03	Hydroxyethylthiazole kinase (EC 2.7.1.50)
1	857	DSM 12272 peg.857	264	Hydroxymethylpyrimidine phosphate kinase ThiD (EC 2.7.4.7)	1	268	CGAS001 peg.268	99.24	Hydroxymethylpyrimidine phosphate kinase ThiD (EC 2.7.4.7)
1	858	DSM 12272 peg.858	531	Sodium-dependent phosphate transporter	1	269	CGAS001 peg.269	99.81	Sodium-dependent phosphate transporter
1	859	DSM 12272 peg.859	500	Cobyric acid synthase (EC 6.3.5.10)	1	270	CGAS001 peg.270	99.6	Cobyric acid synthase (EC 6.3.5.10)
1	860	DSM 12272 peg.860	223	COG2102: Predicted ATPases of PP-loop superfamily	1	271	CGAS001 peg.271	100	COG2102: Predicted ATPases of PP-loop superfamily
1	861	DSM 12272 peg.861	253	Vitamin B12 ABC transporter, ATP-binding protein BtuD	1	272	CGAS001 peg.272	98.41	Vitamin B12 ABC transporter, ATP-binding protein BtuD
1	862	DSM 12272 peg.862	342	Vitamin B12 ABC transporter, permease protein BtuC	1	273	CGAS001 peg.273	98.83	Vitamin B12 ABC transporter, permease protein BtuC
1	863	DSM 12272 peg.863	310	Vitamin B12 ABC transporter, substrate-binding protein BtuF	1	274	CGAS001 peg.274	99.35	Vitamin B12 ABC transporter, substrate-binding protein BtuF
1	864	DSM 12272 peg.864	359	L-threonine 3-O-phosphate decarboxylase (EC 4.1.1.81)	1	275	CGAS001 peg.275	98.88	L-threonine 3-O-phosphate decarboxylase (EC 4.1.1.81)
1	865	DSM 12272 peg.865	312	Adenosylcobinamide-phosphate synthase (EC 6.3.1.10)	1	276	CGAS001 peg.276	98.71	Adenosylcobinamide-phosphate synthase (EC 6.3.1.10)
1	866	DSM 12272 peg.866	219	Alpha-ribazole-5'-phosphate phosphatase (EC 3.1.3.73)	1	277	CGAS001 peg.277	99.08	Alpha-ribazole-5'-phosphate phosphatase (EC 3.1.3.73)
1	867	DSM 12272 peg.867	127	hypothetical protein	1	278	CGAS001 peg.278	96.83	hypothetical protein
1	868	DSM 12272 peg.868	243	Cobalamin synthase (EC 2.7.8.26)	1	279	CGAS001 peg.279	100	Cobalamin synthase (EC 2.7.8.26)
1	869	DSM 12272 peg.869	189	Adenosylcobinamide kinase (EC 2.7.1.156) / Adenosylcobinamide-phosphate guanylyltransferase (EC 2.7.7.62)	1	280	CGAS001 peg.280	98.94	Adenosylcobinamide kinase (EC 2.7.1.156) / Adenosylcobinamide-phosphate guanylyltransferase (EC 2.7.7.62)
1	870	DSM 12272 peg.870	177	Cob(I)alamin adenosyltransferase (EC 2.5.1.17) @ Cob(I)alamin adenosyltransferase (EC 2.5.1.17), clustered with cobalamin synthesis	1	281	CGAS001 peg.281	98.86	Cob(I)alamin adenosyltransferase (EC 2.5.1.17) @ Cob(I)alamin adenosyltransferase (EC 2.5.1.17), clustered with cobalamin synthesis
1	871	DSM 12272 peg.871	368	Nicotinate-nucleotide--dimethylbenzimidazole phosphoribosyltransferase (EC 2.4.2.21)	1	282	CGAS001 peg.282	99.73	Nicotinate-nucleotide--dimethylbenzimidazole phosphoribosyltransferase (EC 2.4.2.21)
1	872	DSM 12272 peg.872	281	Choline kinase (EC 2.7.1.32)	1	283	CGAS001 peg.283	99.29	hypothetical protein
1	873	DSM 12272 peg.873	586	Putative ATP-dependent RNA helicase	1	284	CGAS001 peg.284	100	Putative ATP-dependent RNA helicase
1	874	DSM 12272 peg.874	290	Methionine aminopeptidase (EC 3.4.11.18)	1	285	CGAS001 peg.285	100	Methionine aminopeptidase (EC 3.4.11.18)
1	875	DSM 12272 peg.875	211	hypothetical protein	1	286	CGAS001 peg.286	100	hypothetical protein
1	876	DSM 12272 peg.876	175	Molecular chaperone, DnaJ family (contain C- term. Zn finger domain)	1	287	CGAS001 peg.287	100	Molecular chaperone, DnaJ family (contain C- term. Zn finger domain)
1	877	DSM 12272 peg.877	813	ABC transporter, coiled-coil domain and fused permease subunit	1	288	CGAS001 peg.288	99.88	ABC transporter, coiled-coil domain and fused permease subunit
1	878	DSM 12272 peg.878	235	ABC transporter, ATP-binding protein	1	289	CGAS001 peg.289	100	ABC transporter, ATP-binding protein
1	879	DSM 12272 peg.879	302	phospholipase, patatin family	1	290	CGAS001 peg.290	100	phospholipase, patatin family
1	880	DSM 12272 peg.880	473	uncharacterized protein with VanW-like domain	1	291	CGAS001 peg.291	100	uncharacterized protein with VanW-like domain
1	881	DSM 12272 peg.881	231	D-alanyl-D-alanine carboxypeptidase (EC 3.4.16.4)	1	292	CGAS001 peg.292	100	D-alanyl-D-alanine carboxypeptidase (EC 3.4.16.4)
1	882	DSM 12272 peg.882	121	Methylglyoxal synthase (EC 4.2.3.3)	1	293	CGAS001 peg.293	100	Methylglyoxal synthase (EC 4.2.3.3)
1	883	DSM 12272 peg.883	373	Peptidoglycan glycosyltransferase FtsW (EC 2.4.1.129) @ Stage V sporulation protein E	1	294	CGAS001 peg.294	100	Peptidoglycan glycosyltransferase FtsW (EC 2.4.1.129) @ Stage V sporulation protein E
1	884	DSM 12272 peg.884	735	Cell division protein FtsI [Peptidoglycan synthetase] (EC 2.4.1.129) @ Sporulation peptidoglycan synthetase SpoVD	1	295	CGAS001 peg.295	100	Cell division protein FtsI [Peptidoglycan synthetase] (EC 2.4.1.129) @ Sporulation peptidoglycan synthetase SpoVD
1	885	DSM 12272 peg.885	404	sodium:dicarboxylate symporter family protein	1	296	CGAS001 peg.296	100	sodium:dicarboxylate symporter family protein
1	886	DSM 12272 peg.886	469	ATP-dependent RNA helicase RhlE (EC 3.6.4.13)	1	297	CGAS001 peg.297	100	ATP-dependent RNA helicase RhlE (EC 3.6.4.13)
1	887	DSM 12272 peg.887	108	hypothetical protein	1	298	CGAS001 peg.298	100	hypothetical protein
1	888	DSM 12272 peg.888	111	general stress protein, putative	1	299	CGAS001 peg.299	100	general stress protein, putative
1	889	DSM 12272 peg.889	440	Lysine/cadaverine antiporter membrane protein CadB	1	300	CGAS001 peg.300	99.77	Lysine/cadaverine antiporter membrane protein CadB
1	890	DSM 12272 peg.890	564	Autolysis histidine kinase LytS	1	301	CGAS001 peg.301	98.4	Autolysis histidine kinase LytS
1	891	DSM 12272 peg.891	237	Two-component transcriptional response regulator, LuxR family	1	302	CGAS001 peg.302	99.58	Two-component transcriptional response regulator, LuxR family
1	892	DSM 12272 peg.892	472	Carbon starvation protein A	1	303	CGAS001 peg.303	98.94	Carbon starvation protein A
1	893	DSM 12272 peg.893	274	hypothetical protein	1	304	CGAS001 peg.304	100	hypothetical protein
1	894	DSM 12272 peg.894	397	O-acetyltransferase	1	305	CGAS001 peg.305	98.74	O-acetyltransferase
1	895	DSM 12272 peg.895	469	Probable poly(beta-D-mannuronate) O-acetylase (EC 2.3.1.-)	1	306	CGAS001 peg.306	98.29	Probable poly(beta-D-mannuronate) O-acetylase (EC 2.3.1.-)
1	896	DSM 12272 peg.896	160	lipoprotein, putative	1	307	CGAS001 peg.307	100	lipoprotein, putative
1	897	DSM 12272 peg.897	256	Phospholipase-subfamily protein	1	308	CGAS001 peg.308	97.65	Phospholipase-subfamily protein
1	898	DSM 12272 peg.898	306	hypothetical protein	1	309	CGAS001 peg.309	99.34	hypothetical protein
1	899	DSM 12272 peg.899	146	Organic hydroperoxide resistance transcriptional regulator	1	310	CGAS001 peg.310	100	Organic hydroperoxide resistance transcriptional regulator
1	900	DSM 12272 peg.900	126	RidA/YER057c/UK114 superfamily protein	1	311	CGAS001 peg.311	100	RidA/YER057c/UK114 superfamily protein
1	901	DSM 12272 peg.901	851	Xanthine dehydrogenase iron-sulfur subunit (EC 1.17.1.4) / Xanthine dehydrogenase, molybdenum binding subunit (EC 1.17.1.4)	1	312	CGAS001 peg.312	98.94	Xanthine dehydrogenase iron-sulfur subunit (EC 1.17.1.4) / Xanthine dehydrogenase, molybdenum binding subunit (EC 1.17.1.4)
1	902	DSM 12272 peg.902	45	hypothetical protein				0
1	903	DSM 12272 peg.903	363	Dihydroorotate dehydrogenase-like protein	1	313	CGAS001 peg.313	100	Dihydroorotate dehydrogenase-like protein
1	904	DSM 12272 peg.904	454	Guanine deaminase (EC 3.5.4.3); Hydroxydechloroatrazine ethylaminohydrolase (EC 3.5.99.3)	1	314	CGAS001 peg.314	98.9	Guanine deaminase (EC 3.5.4.3); Hydroxydechloroatrazine ethylaminohydrolase (EC 3.5.99.3)
1	905	DSM 12272 peg.905	231	membrane protein, putative	1	315	CGAS001 peg.315	100	membrane protein, putative
1	906	DSM 12272 peg.906	444	Previously annotated as SsnA protein	1	316	CGAS001 peg.316	99.32	Previously annotated as SsnA protein
1	907	DSM 12272 peg.907	404	Diaminopropionate ammonia-lyase (EC 4.3.1.15)	1	317	CGAS001 peg.317	100	Diaminopropionate ammonia-lyase (EC 4.3.1.15)
1	908	DSM 12272 peg.908	310	Carbamate kinase (EC 2.7.2.2)	1	318	CGAS001 peg.318	99.68	Carbamate kinase (EC 2.7.2.2)
1	909	DSM 12272 peg.909	398	Aspartate/ornithine carbamoyltransferase family protein protein YgeW	1	319	CGAS001 peg.319	99.75	Aspartate/ornithine carbamoyltransferase family protein protein YgeW
1	910	DSM 12272 peg.910	400	Putative deacetylase YgeY	1	320	CGAS001 peg.320	99.75	Putative deacetylase YgeY
1	911	DSM 12272 peg.911	582	Uncharacterized sigma-54-dependent transcriptional regulator YgeV	1	321	CGAS001 peg.321	99.83	Uncharacterized sigma-54-dependent transcriptional regulator YgeV
1	912	DSM 12272 peg.912	577	Periplasmic [FeFe] hydrogenase large subunit (EC 1.12.7.2)	1	322	CGAS001 peg.322	96.7	Periplasmic [FeFe] hydrogenase large subunit (EC 1.12.7.2)
1	913	DSM 12272 peg.913	630	HoxF-like protein	1	323	CGAS001 peg.323	92.37	HoxF-like protein
1	914	DSM 12272 peg.914	160	HoxE-like protein	1	324	CGAS001 peg.324	96.23	HoxE-like protein
1	915	DSM 12272 peg.915	447	Xanthine permease	1	326	CGAS001 peg.326	83.41	Xanthine permease
1	916	DSM 12272 peg.916	450	Xanthine permease	1	326	CGAS001 peg.326	96.66	Xanthine permease
1	917	DSM 12272 peg.917	142	Hypothetical protein Cj1505c	1	327	CGAS001 peg.327	98.58	Hypothetical protein Cj1505c
1	918	DSM 12272 peg.918	59	hypothetical protein	1	328	CGAS001 peg.328	95.45	hypothetical protein
1	919	DSM 12272 peg.919	269	Selenium-dependent molybdenum hydroxylase system protein YqeB	1	329	CGAS001 peg.329	98.88	Selenium-dependent molybdenum hydroxylase system protein YqeB
1	920	DSM 12272 peg.920	191	hypothetical protein	1	330	CGAS001 peg.330	97.89	hypothetical protein
1	921	DSM 12272 peg.921	247	Molybdenum cofactor guanylyltransferase (EC 2.7.7.77)	1	331	CGAS001 peg.331	96.34	Molybdenum cofactor guanylyltransferase (EC 2.7.7.77)
1	922	DSM 12272 peg.922	167	Xanthine dehydrogenase iron-sulfur subunit (EC 1.17.1.4)	1	332	CGAS001 peg.332	99.38	Xanthine dehydrogenase iron-sulfur subunit (EC 1.17.1.4)
1	923	DSM 12272 peg.923	291	Xanthine dehydrogenase, FAD binding subunit (EC 1.17.1.4)	1	333	CGAS001 peg.333	98.97	Xanthine dehydrogenase, FAD binding subunit (EC 1.17.1.4)
1	924	DSM 12272 peg.924	772	Xanthine dehydrogenase, molybdenum binding subunit (EC 1.17.1.4)	1	334	CGAS001 peg.334	98.44	Xanthine dehydrogenase, molybdenum binding subunit (EC 1.17.1.4)
1	925	DSM 12272 peg.925	1068	DNA/RNA helicases, SNF2 family	1	335	CGAS001 peg.335	98.5	DNA/RNA helicases, SNF2 family
1	926	DSM 12272 peg.926	247	ABC transporter, ATP-binding protein (cluster 3, basic aa/glutamine/opines)	1	336	CGAS001 peg.336	100	ABC transporter, ATP-binding protein (cluster 3, basic aa/glutamine/opines)
1	927	DSM 12272 peg.927	243	ABC transporter, permease protein (cluster 3, basic aa/glutamine/opines)	1	337	CGAS001 peg.337	99.17	ABC transporter, permease protein (cluster 3, basic aa/glutamine/opines)
1	928	DSM 12272 peg.928	278	ABC transporter, substrate-binding protein (cluster 3, basic aa/glutamine/opines)	1	338	CGAS001 peg.338	99.28	ABC transporter, substrate-binding protein (cluster 3, basic aa/glutamine/opines)
1	929	DSM 12272 peg.929	517	ABC transporter, permease protein (cluster 13, osmolytes) / ABC transporter, substrate-binding protein (cluster 13, osmolytes)	1	339	CGAS001 peg.339	99.42	ABC transporter, permease protein (cluster 13, osmolytes) / ABC transporter, substrate-binding protein (cluster 13, osmolytes)
1	930	DSM 12272 peg.930	379	ABC transporter, ATP-binding protein (cluster 13, osmolytes)	1	340	CGAS001 peg.340	99.74	ABC transporter, ATP-binding protein (cluster 13, osmolytes)
1	931	DSM 12272 peg.931	140	CBS domain protein	1	341	CGAS001 peg.341	98.56	CBS domain protein
1	932	DSM 12272 peg.932	40	hypothetical protein	1	342	CGAS001 peg.342	100	hypothetical protein
1	933	DSM 12272 peg.933	566	Alkyldihydroxyacetonephosphate synthase (EC 2.5.1.26)	1	343	CGAS001 peg.343	98.94	Alkyldihydroxyacetonephosphate synthase (EC 2.5.1.26)
1	934	DSM 12272 peg.934	519	Glycerol kinase (EC 2.7.1.30)	1	344	CGAS001 peg.344	100	Glycerol kinase (EC 2.7.1.30)
1	935	DSM 12272 peg.935	126	hypothetical protein	1	345	CGAS001 peg.345	98.4	hypothetical protein
1	936	DSM 12272 peg.936	426	Putative oxidoreductase	1	346	CGAS001 peg.346	99.06	Putative oxidoreductase
1	937	DSM 12272 peg.937	585	Glycerol-3-phosphate dehydrogenase (EC 1.1.5.3)	1	347	CGAS001 peg.347	96.58	Glycerol-3-phosphate dehydrogenase (EC 1.1.5.3)
1	938	DSM 12272 peg.938	344	Selenide,water dikinase (EC 2.7.9.3)	1	348	CGAS001 peg.348	99.71	Selenide,water dikinase (EC 2.7.9.3)
1	939	DSM 12272 peg.939	367	Selenophosphate-dependent tRNA 2-selenouridine synthase	1	349	CGAS001 peg.349	99.18	Selenophosphate-dependent tRNA 2-selenouridine synthase
1	940	DSM 12272 peg.940	449	hypothetical protein	1	350	CGAS001 peg.350	98.44	hypothetical protein
1	941	DSM 12272 peg.941	183	hypothetical protein	1	351	CGAS001 peg.351	99.45	hypothetical protein
1	942	DSM 12272 peg.942	359	hypothetical protein	1	352	CGAS001 peg.352	100	hypothetical protein
1	943	DSM 12272 peg.943	58	hypothetical protein	1	353	CGAS001 peg.353	100	hypothetical protein
1	944	DSM 12272 peg.944	733	Chitodextrinase precursor (EC 3.2.1.14)	1	354	CGAS001 peg.354	98.91	Chitodextrinase precursor (EC 3.2.1.14)
1	945	DSM 12272 peg.945	233	CMP-N,N'-diacetyllegionaminic acid synthase (EC 2.7.7.82)	1	355	CGAS001 peg.355	100	CMP-N,N'-diacetyllegionaminic acid synthase (EC 2.7.7.82)
1	946	DSM 12272 peg.946	349	Glucosamine-1-phosphate guanylyltransferase	1	356	CGAS001 peg.356	99.71	Glucosamine-1-phosphate guanylyltransferase
1	947	DSM 12272 peg.947	380	GDP-2-acetamido-2,6-dideoxy-alpha-D-xylo-hexos-4-ulose aminotransferase [PLP]	1	357	CGAS001 peg.357	98.42	GDP-2-acetamido-2,6-dideoxy-alpha-D-xylo-hexos-4-ulose aminotransferase [PLP]
1	948	DSM 12272 peg.948	333	N,N'-diacetyllegionaminic acid synthase (EC 2.5.1.101)	1	358	CGAS001 peg.358	100	N,N'-diacetyllegionaminic acid synthase (EC 2.5.1.101)
1	949	DSM 12272 peg.949	211	4-amino-6-deoxy-N-Acetyl-D-hexosaminyl-(Lipid carrier) acetyltrasferase	1	359	CGAS001 peg.359	98.57	4-amino-6-deoxy-N-Acetyl-D-hexosaminyl-(Lipid carrier) acetyltrasferase
1	950	DSM 12272 peg.950	329	UDP-glucose 4-epimerase (EC 5.1.3.2)	1	360	CGAS001 peg.360	99.09	GDP-N-acetylglucosamine 4,6-dehydratase [NAD+]
1	951	DSM 12272 peg.951	94	hypothetical protein	1	361	CGAS001 peg.361	100	hypothetical protein
1	952	DSM 12272 peg.952	103	hypothetical protein	1	362	CGAS001 peg.362	100	hypothetical protein
1	953	DSM 12272 peg.953	100	hypothetical protein	1	363	CGAS001 peg.363	100	hypothetical protein
1	954	DSM 12272 peg.954	54	hypothetical protein	1	364	CGAS001 peg.364	100	hypothetical protein
1	955	DSM 12272 peg.955	580	hypothetical protein	1	365	CGAS001 peg.365	99.65	hypothetical protein
1	956	DSM 12272 peg.956	97	hypothetical protein	1	366	CGAS001 peg.366	100	hypothetical protein
1	957	DSM 12272 peg.957	101	hypothetical protein	1	367	CGAS001 peg.367	99	hypothetical protein
1	958	DSM 12272 peg.958	506	Protein containing a domain related to multimeric flavodoxin WrbA family	1	368	CGAS001 peg.368	99.6	Protein containing a domain related to multimeric flavodoxin WrbA family
1	959	DSM 12272 peg.959	174	Galactoside O-acetyltransferase (EC 2.3.1.18)	1	369	CGAS001 peg.369	98.84	Galactoside O-acetyltransferase (EC 2.3.1.18)
1	960	DSM 12272 peg.960	229	hypothetical protein	1	370	CGAS001 peg.370	96.49	hypothetical protein
1	961	DSM 12272 peg.961	378	dTDP-4-amino-4,6-dideoxygalactose transaminase (EC 2.6.1.59)	1	371	CGAS001 peg.371	98.94	dTDP-4-amino-4,6-dideoxygalactose transaminase (EC 2.6.1.59)
1	962	DSM 12272 peg.962	389	UDP-N,N'-diacetylbacillosamine 2-epimerase (hydrolyzing) (EC 3.2.1.184)	1	372	CGAS001 peg.372	98.97	UDP-N,N'-diacetylbacillosamine 2-epimerase (hydrolyzing) (EC 3.2.1.184)
1	963	DSM 12272 peg.963	140	S-adenosylmethionine decarboxylase proenzyme (EC 4.1.1.50), prokaryotic class 1B	1	373	CGAS001 peg.373	100	S-adenosylmethionine decarboxylase proenzyme (EC 4.1.1.50), prokaryotic class 1B
1	964	DSM 12272 peg.964	285	Spermidine synthase (EC 2.5.1.16)	1	374	CGAS001 peg.374	100	Spermidine synthase (EC 2.5.1.16)
1	965	DSM 12272 peg.965	337	Possible subunit of benzoyl-CoA reductase/2-hydroxyglutaryl-CoA dehydratase	1	375	CGAS001 peg.375	98.81	Possible subunit of benzoyl-CoA reductase/2-hydroxyglutaryl-CoA dehydratase
1	966	DSM 12272 peg.966	270	Activator of 2-hydroxyglutaryl-CoA dehydratase (HSP70-class ATPase domain)	1	376	CGAS001 peg.376	98.88	Activator of 2-hydroxyglutaryl-CoA dehydratase (HSP70-class ATPase domain)
1	967	DSM 12272 peg.967	144	6-carboxy-5,6,7,8-tetrahydropterin synthase (EC 4.1.2.50)	1	377	CGAS001 peg.377	97.9	6-carboxy-5,6,7,8-tetrahydropterin synthase (EC 4.1.2.50)
1	968	DSM 12272 peg.968	222	7-carboxy-7-deazaguanine synthase (EC 4.3.99.3)	1	378	CGAS001 peg.378	98.19	7-carboxy-7-deazaguanine synthase (EC 4.3.99.3)
1	969	DSM 12272 peg.969	197	GTP cyclohydrolase I (EC 3.5.4.16) type 1	1	379	CGAS001 peg.379	98.98	GTP cyclohydrolase I (EC 3.5.4.16) type 1
1	970	DSM 12272 peg.970	220	7-cyano-7-deazaguanine synthase (EC 6.3.4.20)	1	380	CGAS001 peg.380	99.09	7-cyano-7-deazaguanine synthase (EC 6.3.4.20)
1	971	DSM 12272 peg.971	278	hypothetical protein	24	3773	CGAS001 peg.3773	91.88	hypothetical protein
1	972	DSM 12272 peg.972	182	Mobile element protein	24	3773	CGAS001 peg.3773	91.71	hypothetical protein
1	973	DSM 12272 peg.973	387	hypothetical protein				0
1	974	DSM 12272 peg.974	289	ABC transporter, ATP-binding protein	4	1465	CGAS001 peg.1465	47.22	Efflux ABC transporter, ATP-binding protein
1	975	DSM 12272 peg.975	553	hypothetical protein	10	2990	CGAS001 peg.2990	32.91	Iron-sulfur cluster assembly ATPase protein SufC
1	976	DSM 12272 peg.976	61	hypothetical protein				0
1	977	DSM 12272 peg.977	48	hypothetical protein				0
1	978	DSM 12272 peg.978	105	hypothetical protein				0
1	979	DSM 12272 peg.979	746	Arylsulfatase regulator (Fe-S oxidoreductase)	3	1077	CGAS001 peg.1077	28.2	SCIFF radical SAM maturase
1	980	DSM 12272 peg.980	273	hypothetical protein	4	1432	CGAS001 peg.1432	85.71	hypothetical protein
1	981	DSM 12272 peg.981	172	hypothetical protein				0
1	982	DSM 12272 peg.982	45	Mobile element protein				0
1	983	DSM 12272 peg.983	116	hypothetical protein				0
1	984	DSM 12272 peg.984	46	hypothetical protein				0
1	985	DSM 12272 peg.985	82	hypothetical protein				0
1	986	DSM 12272 peg.986	383	Serine--glyoxylate aminotransferase (EC 2.6.1.45)	1	381	CGAS001 peg.381	97.12	Serine--glyoxylate aminotransferase (EC 2.6.1.45)
1	987	DSM 12272 peg.987	185	Substrate-specific component PdxU2 of predicted pyridoxin-related ECF transporter	1	382	CGAS001 peg.382	98.91	Substrate-specific component PdxU2 of predicted pyridoxin-related ECF transporter
1	988	DSM 12272 peg.988	426	Guanine deaminase (EC 3.5.4.3)	1	383	CGAS001 peg.383	97.88	Guanine deaminase (EC 3.5.4.3)
1	989	DSM 12272 peg.989	252	Carboxysome protein CcmM	1	384	CGAS001 peg.384	98.41	Carboxysome protein CcmM
1	990	DSM 12272 peg.990	153	hypothetical protein	1	385	CGAS001 peg.385	99.34	hypothetical protein
1	991	DSM 12272 peg.991	227	Protein export cytoplasm protein SecA ATPase RNA helicase (TC 3.A.5.1.1)	1	386	CGAS001 peg.386	95.43	hypothetical protein
1	992	DSM 12272 peg.992	409	NLP/P60 family protein	1	392	CGAS001 peg.392	96.57	NLP/P60 family protein
1	993	DSM 12272 peg.993	541	FIG01032018: hypothetical protein	5	1833	CGAS001 peg.1833	25.27	Stage II sporulation protein P
1	994	DSM 12272 peg.994	127	Beta-lactamase repressor BlaI				0
1	995	DSM 12272 peg.995	185	Transcriptional regulator, Xre-family with cupin domain	1	393	CGAS001 peg.393	98.37	Transcriptional regulator, Xre-family with cupin domain
1	996	DSM 12272 peg.996	314	putative membrane protein	1	394	CGAS001 peg.394	98.42	putative membrane protein
1	997	DSM 12272 peg.997	465	D-phenylhydantoinase	1	395	CGAS001 peg.395	98.06	D-phenylhydantoinase
1	998	DSM 12272 peg.998	299	oxidoreductase, Gfo/Idh/MocA family	1	400	CGAS001 peg.400	97.65	oxidoreductase, Gfo/Idh/MocA family
1	999	DSM 12272 peg.999	244	ABC transporter, ATP-binding protein (cluster 13, osmolytes)	1	401	CGAS001 peg.401	99.18	ABC transporter, ATP-binding protein (cluster 13, osmolytes)
1	1000	DSM 12272 peg.1000	302	ABC transporter, permease protein (cluster 13, osmolytes) / ABC transporter, substrate-binding protein (cluster 13, osmolytes)	1	402	CGAS001 peg.402	96.96	ABC transporter, permease protein (cluster 13, osmolytes) / ABC transporter, substrate-binding protein (cluster 13, osmolytes)
1	1001	DSM 12272 peg.1001	215	ABC transporter, permease protein (cluster 13, osmolytes) / ABC transporter, substrate-binding protein (cluster 13, osmolytes)	1	403	CGAS001 peg.403	98.6	ABC transporter, permease protein (cluster 13, osmolytes) / ABC transporter, substrate-binding protein (cluster 13, osmolytes)
1	1002	DSM 12272 peg.1002	408	hypothetical protein	1	404	CGAS001 peg.404	98.77	hypothetical protein
1	1003	DSM 12272 peg.1003	405	transporter, major facilitator family	1	405	CGAS001 peg.405	98.27	transporter, major facilitator family
1	1004	DSM 12272 peg.1004	312	FIG00520342: hypothetical protein	1	407	CGAS001 peg.407	99.36	FIG00520342: hypothetical protein
1	1005	DSM 12272 peg.1005	357	ABC transporter, substrate-binding protein (cluster 8, B12/iron complex)	1	408	CGAS001 peg.408	96.91	ABC transporter, substrate-binding protein (cluster 8, B12/iron complex)
1	1006	DSM 12272 peg.1006	255	ABC transporter, ATP-binding protein	1	409	CGAS001 peg.409	97.64	ABC transporter, ATP-binding protein
1	1007	DSM 12272 peg.1007	265	ABC transporter, ATP-binding protein (cluster 8, B12/iron complex)	1	410	CGAS001 peg.410	98.48	ABC transporter, ATP-binding protein (cluster 8, B12/iron complex)
1	1008	DSM 12272 peg.1008	338	Vitamin B12 ABC transporter, permease protein BtuC	1	411	CGAS001 peg.411	97.63	Vitamin B12 ABC transporter, permease protein BtuC
1	1009	DSM 12272 peg.1009	204	hypothetical protein	1	412	CGAS001 peg.412	95.57	hypothetical protein
1	1010	DSM 12272 peg.1010	341	Xanthine and CO dehydrogenases maturation factor, XdhC/CoxF family	1	413	CGAS001 peg.413	98.82	Xanthine and CO dehydrogenases maturation factor, XdhC/CoxF family
1	1011	DSM 12272 peg.1011	312	molybdenum transport domain protein	1	414	CGAS001 peg.414	97.11	molybdenum transport domain protein
1	1012	DSM 12272 peg.1012	299	Permease of the drug/metabolite transporter (DMT) superfamily	1	415	CGAS001 peg.415	95.3	Permease of the drug/metabolite transporter (DMT) superfamily
1	1013	DSM 12272 peg.1013	55	hypothetical protein	1	416	CGAS001 peg.416	96.3	hypothetical protein
1	1014	DSM 12272 peg.1014	433	Cytosine/purine/uracil/thiamine/allantoin permease family protein	1	417	CGAS001 peg.417	100	Cytosine/purine/uracil/thiamine/allantoin permease family protein
1	1015	DSM 12272 peg.1015	162	Cytosine deaminase (EC 3.5.4.1)	2	531	CGAS001 peg.531	38.89	cytidine/deoxycytidylate deaminase family protein; probable guanine deaminase( EC:3.5.4.3 )
1	1016	DSM 12272 peg.1016	210	Multimeric flavodoxin WrbA family protein	1	419	CGAS001 peg.419	97.61	Multimeric flavodoxin WrbA family protein
1	1017	DSM 12272 peg.1017	34	hypothetical protein	1	420	CGAS001 peg.420	96.97	hypothetical protein
1	1018	DSM 12272 peg.1018	117	Transcriptional regulator, HxlR family	1	421	CGAS001 peg.421	100	Transcriptional regulator, HxlR family
1	1019	DSM 12272 peg.1019	280	hypothetical protein	1	422	CGAS001 peg.422	97.13	hypothetical protein
1	1020	DSM 12272 peg.1020	242	hypothetical protein	1	423	CGAS001 peg.423	98.76	hypothetical protein
1	1021	DSM 12272 peg.1021	42	Zn-finger DNA-binding domain				0
1	1022	DSM 12272 peg.1022	211	hypothetical protein	6	2175	CGAS001 peg.2175	95.24	hypothetical protein
1	1023	DSM 12272 peg.1023	61	hypothetical protein				0
1	1024	DSM 12272 peg.1024	79	hypothetical protein				0
1	1025	DSM 12272 peg.1025	70	hypothetical protein				0
1	1026	DSM 12272 peg.1026	64	hypothetical protein	1	427	CGAS001 peg.427	90.7	hypothetical protein
1	1027	DSM 12272 peg.1027	435	hypothetical protein	1	428	CGAS001 peg.428	98.11	hypothetical protein
1	1028	DSM 12272 peg.1028	206	hypothetical protein	1	471	CGAS001 peg.471	79.07	hypothetical protein
1	1029	DSM 12272 peg.1029	380	hypothetical protein	1	429	CGAS001 peg.429	95.83	hypothetical protein
1	1030	DSM 12272 peg.1030	94	hypothetical protein	1	430	CGAS001 peg.430	83.05	hypothetical protein
1	1031	DSM 12272 peg.1031	70	Putative cytoplasmic protein				0
1	1032	DSM 12272 peg.1032	109	hypothetical protein				0
1	1033	DSM 12272 peg.1033	493	multicopper oxidase, type 3				0
1	1034	DSM 12272 peg.1034	73	hypothetical protein	1	441	CGAS001 peg.441	88.89	hypothetical protein
1	1035	DSM 12272 peg.1035	171	hypothetical protein	1	437	CGAS001 peg.437	86.77	glycosyl hydrolase, family 31/fibronectin type III domain protein
2	1036	DSM 12272 peg.1036	50	hypothetical protein				0
2	1037	DSM 12272 peg.1037	43	hypothetical protein				0
2	1038	DSM 12272 peg.1038	44	hypothetical protein				0
2	1039	DSM 12272 peg.1039	598	hypothetical protein				0
2	1040	DSM 12272 peg.1040	466	hypothetical protein	7	2309	CGAS001 peg.2309	25.06	probable lipopolysaccharide biosynthesis translocase NMA0643
2	1041	DSM 12272 peg.1041	395	hypothetical protein				0
2	1042	DSM 12272 peg.1042	403	hypothetical protein				0
2	1043	DSM 12272 peg.1043	431	hypothetical protein				0
2	1044	DSM 12272 peg.1044	377	hypothetical protein				0
2	1045	DSM 12272 peg.1045	267	Glycosyl transferase, group 2 family	3	1070	CGAS001 peg.1070	26.15	Glycosyltransferase
2	1046	DSM 12272 peg.1046	312	hypothetical protein	6	1981	CGAS001 peg.1981	26.72	Glycosyltransferase
2	1047	DSM 12272 peg.1047	422	hypothetical protein	7	2285	CGAS001 peg.2285	26.91	hypothetical protein
2	1048	DSM 12272 peg.1048	312	GDP-L-fucose synthetase (EC 1.1.1.271)				0
2	1049	DSM 12272 peg.1049	63	hypothetical protein				0
2	1050	DSM 12272 peg.1050	361	GDP-mannose 4,6-dehydratase (EC 4.2.1.47)				0
2	1051	DSM 12272 peg.1051	358	Mannose-1-phosphate guanylyltransferase (EC 2.7.7.13)	7	2279	CGAS001 peg.2279	63.51	Mannose-1-phosphate guanylyltransferase (EC 2.7.7.13)
2	1052	DSM 12272 peg.1052	223	Undecaprenyl-phosphate galactosephosphotransferase (EC 2.7.8.6)	7	2278	CGAS001 peg.2278	50.68	Undecaprenyl-phosphate galactosephosphotransferase (EC 2.7.8.6)
2	1053	DSM 12272 peg.1053	258	Manganese-dependent protein-tyrosine phosphatase (EC 3.1.3.48)	13	3412	CGAS001 peg.3412	95.65	hypothetical protein
2	1054	DSM 12272 peg.1054	219	Tyrosine-protein kinase EpsD (EC 2.7.10.2)	13	3411	CGAS001 peg.3411	99.08	Tyrosine-protein kinase EpsD (EC 2.7.10.2)
2	1055	DSM 12272 peg.1055	226	Tyrosine-protein kinase transmembrane modulator EpsC	13	3410	CGAS001 peg.3410	96.89	Tyrosine-protein kinase transmembrane modulator EpsC
2	1056	DSM 12272 peg.1056	227	hypothetical protein	13	3409	CGAS001 peg.3409	95.13	hypothetical protein
2	1057	DSM 12272 peg.1057	197	DNA replication helicase loader DnaC/DnaI	13	3408	CGAS001 peg.3408	94.39	DNA replication helicase loader DnaC/DnaI
2	1058	DSM 12272 peg.1058	328	Phage DNA replication protein O	13	3407	CGAS001 peg.3407	78.96	hypothetical protein
2	1059	DSM 12272 peg.1059	42	hypothetical protein				0
2	1060	DSM 12272 peg.1060	192	hypothetical protein	13	3406	CGAS001 peg.3406	90.05	hypothetical protein
2	1061	DSM 12272 peg.1061	278	Hydrolase, HAD superfamily	13	3405	CGAS001 peg.3405	96.38	Hydrolase, HAD superfamily
2	1062	DSM 12272 peg.1062	76	hypothetical protein	13	3404	CGAS001 peg.3404	96	D-alanine--poly(phosphoribitol) ligase ACP subunit (EC 6.1.1.13)
2	1063	DSM 12272 peg.1063	386	D-alanyl transfer protein DltB	13	3403	CGAS001 peg.3403	98.44	D-alanyl transfer protein DltB
2	1064	DSM 12272 peg.1064	505	D-alanine--poly(phosphoribitol) ligase subunit 1 (EC 6.1.1.13)	13	3402	CGAS001 peg.3402	66.27	D-alanine--poly(phosphoribitol) ligase subunit 1 (EC 6.1.1.13)
2	1065	DSM 12272 peg.1065	396	Poly(glycerophosphate chain) D-alanine transfer protein DltD	13	3401	CGAS001 peg.3401	79.49	Poly(glycerophosphate chain) D-alanine transfer protein DltD
2	1066	DSM 12272 peg.1066	393	Aminotransferase, DegT/DnrJ/EryC1/StrS family	13	3400	CGAS001 peg.3400	98.72	Aminotransferase, DegT/DnrJ/EryC1/StrS family
2	1067	DSM 12272 peg.1067	398	Aminotransferase, DegT/DnrJ/EryC1/StrS family	13	3399	CGAS001 peg.3399	97.98	Aminotransferase, DegT/DnrJ/EryC1/StrS family
2	1068	DSM 12272 peg.1068	317	hypothetical protein	13	3398	CGAS001 peg.3398	97.78	hypothetical protein
2	1069	DSM 12272 peg.1069	318	UDP-3-O-[3-hydroxymyristoyl] glucosamine N-acyltransferase (EC 2.3.1.191)	13	3397	CGAS001 peg.3397	93.69	UDP-3-O-[3-hydroxymyristoyl] glucosamine N-acyltransferase (EC 2.3.1.191)
2	1070	DSM 12272 peg.1070	244	hypothetical protein	13	3396	CGAS001 peg.3396	88.07	hypothetical protein
2	1071	DSM 12272 peg.1071	532	Peptide chain release factor 3	13	3395	CGAS001 peg.3395	100	Peptide chain release factor 3
2	1072	DSM 12272 peg.1072	38	hypothetical protein				0
2	1073	DSM 12272 peg.1073	211	Phosphoglycerate mutase family protein	13	3391	CGAS001 peg.3391	98.57	Phosphoglycerate mutase family protein
2	1074	DSM 12272 peg.1074	195	hypothetical protein	13	3390	CGAS001 peg.3390	100	hypothetical protein
2	1075	DSM 12272 peg.1075	267	Hydrolase (HAD superfamily) in cluster with DUF1447	13	3389	CGAS001 peg.3389	99.62	Hydrolase (HAD superfamily) in cluster with DUF1447
2	1076	DSM 12272 peg.1076	311	Mannose-6-phosphate isomerase (EC 5.3.1.8)	13	3388	CGAS001 peg.3388	99.35	Mannose-6-phosphate isomerase (EC 5.3.1.8)
2	1077	DSM 12272 peg.1077	68	hypothetical protein	13	3387	CGAS001 peg.3387	95.52	hypothetical protein
2	1078	DSM 12272 peg.1078	52	hypothetical protein	13	3386	CGAS001 peg.3386	100	hypothetical protein
2	1079	DSM 12272 peg.1079	53	hypothetical protein	13	3385	CGAS001 peg.3385	76	hypothetical protein
2	1080	DSM 12272 peg.1080	2846	Cyclic beta-1,2-glucan synthase (EC 2.4.1.-)	13	3384	CGAS001 peg.3384	99.3	Cyclic beta-1,2-glucan synthase (EC 2.4.1.-)
2	1081	DSM 12272 peg.1081	70	Copper(I) chaperone CopZ	13	3383	CGAS001 peg.3383	100	Copper(I) chaperone CopZ
2	1082	DSM 12272 peg.1082	820	Lead, cadmium, zinc and mercury transporting ATPase (EC 3.6.3.3) (EC 3.6.3.5); Copper-translocating P-type ATPase (EC 3.6.3.4)	13	3382	CGAS001 peg.3382	99.02	Lead, cadmium, zinc and mercury transporting ATPase (EC 3.6.3.3) (EC 3.6.3.5); Copper-translocating P-type ATPase (EC 3.6.3.4)
2	1083	DSM 12272 peg.1083	88	Repressor CsoR of the copZA operon	13	3381	CGAS001 peg.3381	98.85	Repressor CsoR of the copZA operon
2	1084	DSM 12272 peg.1084	239	hypothetical protein	13	3380	CGAS001 peg.3380	100	hypothetical protein
2	1085	DSM 12272 peg.1085	461	Two-component system sensor histidine kinase	13	3379	CGAS001 peg.3379	99.35	Two-component system sensor histidine kinase
2	1086	DSM 12272 peg.1086	229	Two-component transcriptional response regulator, OmpR family	13	3378	CGAS001 peg.3378	99.12	Two-component transcriptional response regulator, OmpR family
2	1087	DSM 12272 peg.1087	78	hypothetical protein				0
2	1088	DSM 12272 peg.1088	116	Uncharacterized cysteine-rich DUF326 protein bsYhjQ/STM1261	13	3374	CGAS001 peg.3374	83.48	Uncharacterized cysteine-rich DUF326 protein bsYhjQ/STM1261
2	1089	DSM 12272 peg.1089	154	hypothetical protein	13	3373	CGAS001 peg.3373	87.26	hypothetical protein
2	1090	DSM 12272 peg.1090	279	AB hydrolase superfamily protein YisY	13	3372	CGAS001 peg.3372	97.41	AB hydrolase superfamily protein YisY
2	1091	DSM 12272 peg.1091	103	FIG00527420: hypothetical protein	13	3371	CGAS001 peg.3371	93.14	FIG00527420: hypothetical protein
2	1092	DSM 12272 peg.1092	64	Cytidine deaminase (EC 3.5.4.5)	13	3375	CGAS001 peg.3375	78.33	Cytidine deaminase (EC 3.5.4.5)
2	1093	DSM 12272 peg.1093	54	Cytidine deaminase (EC 3.5.4.5)	13	3375	CGAS001 peg.3375	86.79	Cytidine deaminase (EC 3.5.4.5)
2	1094	DSM 12272 peg.1094	92	hypothetical protein				0
2	1095	DSM 12272 peg.1095	282	oxidoreductase of aldo/keto reductase family, subgroup 1	13	3368	CGAS001 peg.3368	96.44	oxidoreductase of aldo/keto reductase family, subgroup 1
2	1096	DSM 12272 peg.1096	42	Acetyltransferase (EC 2.3.1.-)	13	3367	CGAS001 peg.3367	85.37	GCN5-related N-acetyltransferase
2	1097	DSM 12272 peg.1097	53	Uncharacterized protein CA_C3540	13	3366	CGAS001 peg.3366	96.15	Uncharacterized protein CA_C3540
2	1098	DSM 12272 peg.1098	38	hypothetical protein				0
2	1099	DSM 12272 peg.1099	142	Transcriptional regulator, MarR family	7	2529	CGAS001 peg.2529	75.18	Transcriptional regulator, MarR family
2	1100	DSM 12272 peg.1100	494	Uncharacterized MFS-type transporter	7	2530	CGAS001 peg.2530	80.34	Uncharacterized MFS-type transporter
2	1101	DSM 12272 peg.1101	45	hypothetical protein				0
2	1102	DSM 12272 peg.1102	208	hypothetical protein	14	3485	CGAS001 peg.3485	75.85	hypothetical protein
2	1103	DSM 12272 peg.1103	181	Acetyltransferase (EC 2.3.1.-)	13	3367	CGAS001 peg.3367	91.67	GCN5-related N-acetyltransferase
2	1104	DSM 12272 peg.1104	356	D-xylose ABC transporter, substrate-binding protein XylF	13	3365	CGAS001 peg.3365	98.03	D-xylose ABC transporter, substrate-binding protein XylF
2	1105	DSM 12272 peg.1105	235	Cytochrome c-type biogenesis protein CcdA (DsbD analog)	13	3364	CGAS001 peg.3364	97.86	Cytochrome c-type biogenesis protein CcdA (DsbD analog)
2	1106	DSM 12272 peg.1106	195	Thiol:disulfide oxidoreductase related to ResA	13	3363	CGAS001 peg.3363	98.97	Thiol:disulfide oxidoreductase related to ResA
2	1107	DSM 12272 peg.1107	470	Heavy-metal-associated domain (N-terminus) and membrane-bounded cytochrome biogenesis cycZ-like domain, possible membrane copper tolerance protein	16	3580	CGAS001 peg.3580	99.57	Heavy-metal-associated domain (N-terminus) and membrane-bounded cytochrome biogenesis cycZ-like domain, possible membrane copper tolerance protein
2	1108	DSM 12272 peg.1108	168	hypothetical protein	16	3581	CGAS001 peg.3581	100	hypothetical protein
2	1109	DSM 12272 peg.1109	124	Nucleotidyltransferase	16	3582	CGAS001 peg.3582	95.56	Nucleotidyltransferase
2	1110	DSM 12272 peg.1110	92	hypothetical protein				0
2	1111	DSM 12272 peg.1111	100	Stress responsive alpha-beta barrel domain protein	16	3583	CGAS001 peg.3583	100	Stress responsive alpha-beta barrel domain protein
2	1112	DSM 12272 peg.1112	159	hypothetical protein	16	3584	CGAS001 peg.3584	93.67	hypothetical protein
2	1113	DSM 12272 peg.1113	151	hypothetical protein	6	2145	CGAS001 peg.2145	71.43	hypothetical protein
2	1114	DSM 12272 peg.1114	185	HD domain protein	16	3585	CGAS001 peg.3585	97.8	HD domain protein
2	1115	DSM 12272 peg.1115	250	predicted acetyltransferase	16	3586	CGAS001 peg.3586	99.2	hypothetical protein
2	1116	DSM 12272 peg.1116	78	hypothetical protein	16	3587	CGAS001 peg.3587	97.4	hypothetical protein
2	1117	DSM 12272 peg.1117	108	hypothetical protein	16	3588	CGAS001 peg.3588	100	hypothetical protein
2	1118	DSM 12272 peg.1118	79	hypothetical protein	16	3588	CGAS001 peg.3588	97.44	hypothetical protein
2	1119	DSM 12272 peg.1119	125	hypothetical protein	16	3588	CGAS001 peg.3588	98.39	hypothetical protein
2	1120	DSM 12272 peg.1120	53	Ribosomal-protein-alanine acetyltransferase (EC 2.3.1.128)	16	3589	CGAS001 peg.3589	100	Ribosomal-protein-alanine acetyltransferase (EC 2.3.1.128)
2	1121	DSM 12272 peg.1121	159	hypothetical protein	16	3590	CGAS001 peg.3590	97.47	hypothetical protein
2	1122	DSM 12272 peg.1122	188	hypothetical protein	16	3591	CGAS001 peg.3591	100	hypothetical protein
2	1123	DSM 12272 peg.1123	159	hypothetical protein	16	3592	CGAS001 peg.3592	98.73	hypothetical protein
2	1124	DSM 12272 peg.1124	249	FIG01227768: hypothetical protein	16	3593	CGAS001 peg.3593	98.55	FIG01227768: hypothetical protein
2	1125	DSM 12272 peg.1125	140	hypothetical protein	16	3594	CGAS001 peg.3594	98.56	conserved hypothetical protein
2	1126	DSM 12272 peg.1126	169	FIG00521899: hypothetical protein	16	3595	CGAS001 peg.3595	96.43	FIG00521899: hypothetical protein
2	1127	DSM 12272 peg.1127	436	hypothetical protein	16	3596	CGAS001 peg.3596	67.05	hypothetical protein
2	1128	DSM 12272 peg.1128	115	Transcriptional regulator, PadR family	16	3597	CGAS001 peg.3597	100	Transcriptional regulator, PadR family
2	1129	DSM 12272 peg.1129	221	hypothetical protein	16	3598	CGAS001 peg.3598	98.18	hypothetical protein
2	1130	DSM 12272 peg.1130	61	hypothetical protein	16	3599	CGAS001 peg.3599	100	hypothetical protein
2	1131	DSM 12272 peg.1131	314	hypothetical protein	16	3600	CGAS001 peg.3600	99.68	hypothetical protein
2	1132	DSM 12272 peg.1132	51	hypothetical protein				0
2	1133	DSM 12272 peg.1133	183	FIG00531873: hypothetical protein	16	3602	CGAS001 peg.3602	96.7	hypothetical protein
2	1134	DSM 12272 peg.1134	58	hypothetical protein	16	3603	CGAS001 peg.3603	91.23	hypothetical protein
2	1135	DSM 12272 peg.1135	210	hypothetical protein	16	3604	CGAS001 peg.3604	99.04	hypothetical protein
2	1136	DSM 12272 peg.1136	232	no significant homology	16	3605	CGAS001 peg.3605	98.27	no significant homology
2	1137	DSM 12272 peg.1137	199	SSU ribosomal protein S4p (S9e) @ SSU ribosomal protein S4p (S9e), zinc-independent	16	3606	CGAS001 peg.3606	100	SSU ribosomal protein S4p (S9e) @ SSU ribosomal protein S4p (S9e), zinc-independent
2	1138	DSM 12272 peg.1138	432	Aspartyl aminopeptidase (EC 3.4.11.21)	16	3607	CGAS001 peg.3607	99.07	Aspartyl aminopeptidase (EC 3.4.11.21)
2	1139	DSM 12272 peg.1139	853	hypothetical protein	16	3608	CGAS001 peg.3608	99.3	hypothetical protein
2	1140	DSM 12272 peg.1140	38	hypothetical protein	16	3609	CGAS001 peg.3609	94.59	hypothetical protein
2	1141	DSM 12272 peg.1141	864	hypothetical protein	16	3610	CGAS001 peg.3610	99.3	hypothetical protein
2	1142	DSM 12272 peg.1142	393	Cobalt-zinc-cadmium resistance protein	16	3611	CGAS001 peg.3611	99.74	Cobalt-zinc-cadmium resistance protein
2	1143	DSM 12272 peg.1143	357	GGDEF domain protein	16	3612	CGAS001 peg.3612	97.19	GGDEF domain protein
2	1144	DSM 12272 peg.1144	352	Arsenical-resistance protein ACR3	16	3613	CGAS001 peg.3613	99.43	Arsenical-resistance protein ACR3
2	1145	DSM 12272 peg.1145	546	Pyridine nucleotide-disulfide oxidoreductase; NADH dehydrogenase (EC 1.6.99.3)	16	3614	CGAS001 peg.3614	98.53	Pyridine nucleotide-disulfide oxidoreductase; NADH dehydrogenase (EC 1.6.99.3)
2	1146	DSM 12272 peg.1146	582	Arsenite/antimonite pump-driving ATPase ArsA (EC 3.6.3.16)	16	3615	CGAS001 peg.3615	98.28	Arsenite/antimonite pump-driving ATPase ArsA (EC 3.6.3.16)
2	1147	DSM 12272 peg.1147	124	Asenic metallochaperone ArsD, transfers trivalent metalloids to ArsAB pump	16	3616	CGAS001 peg.3616	99.19	Asenic metallochaperone ArsD, transfers trivalent metalloids to ArsAB pump
2	1148	DSM 12272 peg.1148	108	Arsenical resistance operon repressor	16	3617	CGAS001 peg.3617	99.07	Arsenical resistance operon repressor
2	1149	DSM 12272 peg.1149	489	Sulfate permease	16	3618	CGAS001 peg.3618	98.77	Sulfate permease
2	1150	DSM 12272 peg.1150	558	Ribonuclease J (endonuclease and 5' exonuclease)	16	3619	CGAS001 peg.3619	100	Ribonuclease J (endonuclease and 5' exonuclease)
2	1151	DSM 12272 peg.1151	826	hypothetical protein	16	3620	CGAS001 peg.3620	99.4	hypothetical protein
2	1152	DSM 12272 peg.1152	500	Galactose-1-phosphate uridylyltransferase (EC 2.7.7.10)	16	3623	CGAS001 peg.3623	98.4	Galactose-1-phosphate uridylyltransferase (EC 2.7.7.10)
2	1153	DSM 12272 peg.1153	33	hypothetical protein	16	3624	CGAS001 peg.3624	96.88	hypothetical protein
2	1154	DSM 12272 peg.1154	331	Galactose operon repressor, GalR-LacI family of transcriptional regulators	16	3625	CGAS001 peg.3625	99.39	Galactose operon repressor, GalR-LacI family of transcriptional regulators
2	1155	DSM 12272 peg.1155	238	hypothetical protein	16	3626	CGAS001 peg.3626	96.62	hypothetical protein
2	1156	DSM 12272 peg.1156	150	helix-turn-helix domain protein	16	3627	CGAS001 peg.3627	97.32	hypothetical protein
2	1157	DSM 12272 peg.1157	118	hypothetical protein	16	3628	CGAS001 peg.3628	92.55	hypothetical protein
2	1158	DSM 12272 peg.1158	101	hypothetical protein	16	3629	CGAS001 peg.3629	98	hypothetical protein
2	1159	DSM 12272 peg.1159	150	PTS IIA-like nitrogen-regulatory protein PtsN	16	3630	CGAS001 peg.3630	97.99	PTS IIA-like nitrogen-regulatory protein PtsN
2	1160	DSM 12272 peg.1160	472	PTS system, mannose-specific IIB component (EC 2.7.1.191) / PTS system, mannose-specific IIC component / PTS system, mannose-specific IIA component (EC 2.7.1.191)	16	3631	CGAS001 peg.3631	99.58	PTS system, mannose-specific IIB component (EC 2.7.1.191) / PTS system, mannose-specific IIC component / PTS system, mannose-specific IIA component (EC 2.7.1.191)
2	1161	DSM 12272 peg.1161	647	hypothetical protein	16	3632	CGAS001 peg.3632	99.85	hypothetical protein
2	1162	DSM 12272 peg.1162	284	hypothetical protein	16	3633	CGAS001 peg.3633	97.88	hypothetical protein
2	1163	DSM 12272 peg.1163	284	Sialic acid utilization regulator, RpiR family	16	3634	CGAS001 peg.3634	97.53	Sialic acid utilization regulator, RpiR family
2	1164	DSM 12272 peg.1164	358	Outer surface protein of unknown function, cellobiose operon	16	3635	CGAS001 peg.3635	99.16	Outer surface protein of unknown function, cellobiose operon
2	1165	DSM 12272 peg.1165	454	PTS system, N-acetylmuramic acid-specific IIB component (EC 2.7.1.192) / PTS system, N-acetylmuramic acid-specific IIC component	16	3636	CGAS001 peg.3636	100	PTS system, N-acetylmuramic acid-specific IIB component (EC 2.7.1.192) / PTS system, N-acetylmuramic acid-specific IIC component
2	1166	DSM 12272 peg.1166	302	N-acetylmuramic acid 6-phosphate etherase (EC 4.2.1.126)	16	3637	CGAS001 peg.3637	100	N-acetylmuramic acid 6-phosphate etherase (EC 4.2.1.126)
2	1167	DSM 12272 peg.1167	457	hypothetical protein	16	3638	CGAS001 peg.3638	99.78	hypothetical protein
2	1168	DSM 12272 peg.1168	149	Organic hydroperoxide resistance transcriptional regulator	16	3639	CGAS001 peg.3639	100	Organic hydroperoxide resistance transcriptional regulator
2	1169	DSM 12272 peg.1169	250	hypothetical protein	16	3640	CGAS001 peg.3640	99.2	hypothetical protein
2	1170	DSM 12272 peg.1170	80	hypothetical protein	16	3641	CGAS001 peg.3641	100	hypothetical protein
2	1171	DSM 12272 peg.1171	61	Ferredoxin	9	2890	CGAS001 peg.2890	47.54	Ferredoxin
2	1172	DSM 12272 peg.1172	813	hypothetical protein	29	3804	CGAS001 peg.3804	94.46	hypothetical protein
2	1173	DSM 12272 peg.1173	61	Ferredoxin	9	2890	CGAS001 peg.2890	47.54	Ferredoxin
2	1174	DSM 12272 peg.1174	926	Endo-beta-N-acetylglucosaminidase (EC 3.2.1.96)	4	1269	CGAS001 peg.1269	99.35	Endo-beta-N-acetylglucosaminidase (EC 3.2.1.96)
2	1175	DSM 12272 peg.1175	315	Putative ROK-family transcriptional regulator	4	1270	CGAS001 peg.1270	98.73	Putative ROK-family transcriptional regulator
2	1176	DSM 12272 peg.1176	464	6-phospho-beta-glucosidase (EC 3.2.1.86)	4	1271	CGAS001 peg.1271	99.78	6-phospho-beta-glucosidase (EC 3.2.1.86)
2	1177	DSM 12272 peg.1177	480	ABC transporter, substrate-binding protein (cluster 1, maltose/g3p/polyamine/iron)	4	1272	CGAS001 peg.1272	99.58	ABC transporter, substrate-binding protein (cluster 1, maltose/g3p/polyamine/iron)
2	1178	DSM 12272 peg.1178	1044	alpha-mannosidase (EC 3.2.1.24)	4	1273	CGAS001 peg.1273	98.95	alpha-mannosidase (EC 3.2.1.24)
2	1179	DSM 12272 peg.1179	323	ABC transporter, permease protein 2 (cluster 1, maltose/g3p/polyamine/iron)	4	1274	CGAS001 peg.1274	99.69	ABC transporter, permease protein 2 (cluster 1, maltose/g3p/polyamine/iron)
2	1180	DSM 12272 peg.1180	320	ABC transporter, permease protein 1 (cluster 1, maltose/g3p/polyamine/iron)	4	1275	CGAS001 peg.1275	100	ABC transporter, permease protein 1 (cluster 1, maltose/g3p/polyamine/iron)
2	1181	DSM 12272 peg.1181	506	Two-component response regulator TrxR	4	1276	CGAS001 peg.1276	97.43	Two-component response regulator TrxR
2	1182	DSM 12272 peg.1182	581	Two-component system sensor histidine kinase	4	1277	CGAS001 peg.1277	99.66	Two-component system sensor histidine kinase
2	1183	DSM 12272 peg.1183	225	hypothetical protein	4	1278	CGAS001 peg.1278	99.11	hypothetical protein
2	1184	DSM 12272 peg.1184	435	hypothetical protein	4	1279	CGAS001 peg.1279	99.08	hypothetical protein
2	1185	DSM 12272 peg.1185	300	N-acetylmannosamine kinase (EC 2.7.1.60)	4	1280	CGAS001 peg.1280	99	N-acetylmannosamine kinase (EC 2.7.1.60)
2	1186	DSM 12272 peg.1186	158	hypothetical protein	4	1281	CGAS001 peg.1281	100	hypothetical protein
2	1187	DSM 12272 peg.1187	242	NPQTN specific sortase B	4	1282	CGAS001 peg.1282	97.93	NPQTN specific sortase B
2	1188	DSM 12272 peg.1188	80	hypothetical protein	4	1283	CGAS001 peg.1283	100	hypothetical protein
2	1189	DSM 12272 peg.1189	216	Pentapeptide repeat family protein	4	1284	CGAS001 peg.1284	100	Pentapeptide repeat family protein
2	1190	DSM 12272 peg.1190	36	hypothetical protein				0
2	1191	DSM 12272 peg.1191	224	Uncharacterized protein TP_0572	4	1285	CGAS001 peg.1285	97.76	Uncharacterized protein TP_0572
2	1192	DSM 12272 peg.1192	241	ABC transporter, ATP-binding protein (cluster 3, basic aa/glutamine/opines)	4	1286	CGAS001 peg.1286	100	ABC transporter, ATP-binding protein (cluster 3, basic aa/glutamine/opines)
2	1193	DSM 12272 peg.1193	227	ABC transporter, permease protein (cluster 3, basic aa/glutamine/opines)	4	1287	CGAS001 peg.1287	100	ABC transporter, permease protein (cluster 3, basic aa/glutamine/opines)
2	1194	DSM 12272 peg.1194	281	ABC transporter, substrate-binding protein (cluster 3, basic aa/glutamine/opines)	4	1288	CGAS001 peg.1288	100	ABC transporter, substrate-binding protein (cluster 3, basic aa/glutamine/opines)
2	1195	DSM 12272 peg.1195	361	ATPase	4	1289	CGAS001 peg.1289	99.72	ATPase
2	1196	DSM 12272 peg.1196	701	ATP-dependent DNA helicase	4	1290	CGAS001 peg.1290	99.57	ATP-dependent DNA helicase
2	1197	DSM 12272 peg.1197	659	Cell division-associated, ATP-dependent zinc metalloprotease FtsH	4	1291	CGAS001 peg.1291	100	Cell division-associated, ATP-dependent zinc metalloprotease FtsH
2	1198	DSM 12272 peg.1198	188	Signal peptidase I (EC 3.4.21.89)	4	1292	CGAS001 peg.1292	100	Signal peptidase I (EC 3.4.21.89)
2	1199	DSM 12272 peg.1199	212	Signal peptidase I (EC 3.4.21.89)	4	1293	CGAS001 peg.1293	100	Signal peptidase I (EC 3.4.21.89)
2	1200	DSM 12272 peg.1200	78	hypothetical protein	4	1294	CGAS001 peg.1294	100	hypothetical protein
2	1201	DSM 12272 peg.1201	431	Diaminopimelate decarboxylase (EC 4.1.1.20)	4	1295	CGAS001 peg.1295	99.3	Diaminopimelate decarboxylase (EC 4.1.1.20)
2	1202	DSM 12272 peg.1202	138	hypothetical protein	4	1297	CGAS001 peg.1297	100	hypothetical protein
2	1203	DSM 12272 peg.1203	613	Asparagine synthetase [glutamine-hydrolyzing] (EC 6.3.5.4)	4	1298	CGAS001 peg.1298	97.22	Asparagine synthetase [glutamine-hydrolyzing] (EC 6.3.5.4)
2	1204	DSM 12272 peg.1204	225	probable enzyme with TIM-barrel fold	4	1299	CGAS001 peg.1299	100	probable enzyme with TIM-barrel fold
2	1205	DSM 12272 peg.1205	414	hypothetical protein	4	1300	CGAS001 peg.1300	100	hypothetical protein
2	1206	DSM 12272 peg.1206	115	hypothetical protein	4	1301	CGAS001 peg.1301	100	hypothetical protein
2	1207	DSM 12272 peg.1207	190	LemA family protein	4	1302	CGAS001 peg.1302	100	LemA family protein
2	1208	DSM 12272 peg.1208	266	Beta-propeller domains of methanol dehydrogenase type	4	1303	CGAS001 peg.1303	100	Beta-propeller domains of methanol dehydrogenase type
2	1209	DSM 12272 peg.1209	687	hypothetical protein	4	1304	CGAS001 peg.1304	99.42	Methyl-accepting chemotaxis protein
2	1210	DSM 12272 peg.1210	43	hypothetical protein	4	1305	CGAS001 peg.1305	100	hypothetical protein
2	1211	DSM 12272 peg.1211	214	hypothetical protein	4	1306	CGAS001 peg.1306	100	hypothetical protein
2	1212	DSM 12272 peg.1212	669	hypothetical protein	4	1452	CGAS001 peg.1452	32.73	hypothetical protein
2	1213	DSM 12272 peg.1213	46	hypothetical protein	4	1307	CGAS001 peg.1307	84.44	hypothetical protein
2	1214	DSM 12272 peg.1214	503	hypothetical protein	20	3738	CGAS001 peg.3738	38.16	hypothetical protein
2	1215	DSM 12272 peg.1215	173	RNA polymerase sigma factor SigV	7	2334	CGAS001 peg.2334	43.53	RNA polymerase sigma factor SigV
2	1216	DSM 12272 peg.1216	115	Transcriptional regulator, HxlR family	4	1308	CGAS001 peg.1308	100	Transcriptional regulator, HxlR family
2	1217	DSM 12272 peg.1217	240	Oxidoreductase, short-chain dehydrogenase/reductase family	4	1309	CGAS001 peg.1309	99.16	Oxidoreductase, short-chain dehydrogenase/reductase family
2	1218	DSM 12272 peg.1218	327	Microcin C7 immunity MccF-like protein	4	1310	CGAS001 peg.1310	99.39	Microcin C7 immunity MccF-like protein
2	1219	DSM 12272 peg.1219	308	hypothetical protein	4	1311	CGAS001 peg.1311	99.67	hypothetical protein
2	1220	DSM 12272 peg.1220	608	Lipoteichoic acid synthase LtaS Type IVb	4	1312	CGAS001 peg.1312	98.35	Lipoteichoic acid synthase LtaS Type IVb
2	1221	DSM 12272 peg.1221	401	hypothetical protein	4	1313	CGAS001 peg.1313	83	hypothetical protein
2	1222	DSM 12272 peg.1222	224	ABC transporter ATP-binding protein	4	1314	CGAS001 peg.1314	95.52	ABC transporter ATP-binding protein
2	1223	DSM 12272 peg.1223	382	hypothetical protein	4	1315	CGAS001 peg.1315	98.16	hypothetical protein
2	1224	DSM 12272 peg.1224	74	Transcriptional regulator, ArsR family	4	1316	CGAS001 peg.1316	100	Transcriptional regulator, ArsR family
2	1225	DSM 12272 peg.1225	210	hypothetical protein	4	1317	CGAS001 peg.1317	72.73	hypothetical protein
2	1226	DSM 12272 peg.1226	187	Carbonic anhydrase, beta class (EC 4.2.1.1)	4	1326	CGAS001 peg.1326	98.92	Carbonic anhydrase, beta class (EC 4.2.1.1)
2	1227	DSM 12272 peg.1227	470	6-phospho-beta-glucosidase (EC 3.2.1.86)	4	1327	CGAS001 peg.1327	98.93	6-phospho-beta-glucosidase (EC 3.2.1.86)
2	1228	DSM 12272 peg.1228	105	PTS system, cellobiose-specific IIA component (EC 2.7.1.205)	4	1328	CGAS001 peg.1328	100	PTS system, cellobiose-specific IIA component (EC 2.7.1.205)
2	1229	DSM 12272 peg.1229	450	PTS system, cellobiose-specific IIC component	4	1329	CGAS001 peg.1329	99.11	PTS system, cellobiose-specific IIC component
2	1230	DSM 12272 peg.1230	100	PTS system, cellobiose-specific IIB component (EC 2.7.1.205)	4	1330	CGAS001 peg.1330	98.99	PTS system, cellobiose-specific IIB component (EC 2.7.1.205)
2	1231	DSM 12272 peg.1231	480	6-phospho-beta-glucosidase (EC 3.2.1.86)	4	1331	CGAS001 peg.1331	98.33	6-phospho-beta-glucosidase (EC 3.2.1.86)
2	1232	DSM 12272 peg.1232	244	Transcriptional regulator, RpiR family	4	1332	CGAS001 peg.1332	97.94	Transcriptional regulator, RpiR family
2	1233	DSM 12272 peg.1233	299	N-acetylmannosamine kinase (EC 2.7.1.60)	4	1333	CGAS001 peg.1333	98.32	N-acetylmannosamine kinase (EC 2.7.1.60)
2	1234	DSM 12272 peg.1234	243	ABC transporter, ATP-binding protein (cluster 3, basic aa/glutamine/opines)	4	1334	CGAS001 peg.1334	100	ABC transporter, ATP-binding protein (cluster 3, basic aa/glutamine/opines)
2	1235	DSM 12272 peg.1235	217	ABC transporter, permease protein (cluster 3, basic aa/glutamine/opines)	4	1335	CGAS001 peg.1335	98.61	ABC transporter, permease protein (cluster 3, basic aa/glutamine/opines)
2	1236	DSM 12272 peg.1236	255	Glutamine ABC transporter, substrate-binding protein GlnH / Glutamine ABC transporter, permease protein GlnP	4	1336	CGAS001 peg.1336	98.82	Glutamine ABC transporter, substrate-binding protein GlnH / Glutamine ABC transporter, permease protein GlnP
2	1237	DSM 12272 peg.1237	432	Uracil permease @ Uracil:proton symporter UraA	4	1337	CGAS001 peg.1337	99.77	Uracil permease @ Uracil:proton symporter UraA
2	1238	DSM 12272 peg.1238	163	hypothetical protein	4	1338	CGAS001 peg.1338	98.15	hypothetical protein
2	1239	DSM 12272 peg.1239	75	Uncharacterized transcriptional regulator YozG, Cro/CI family	4	1339	CGAS001 peg.1339	100	Uncharacterized transcriptional regulator YozG, Cro/CI family
2	1240	DSM 12272 peg.1240	158	Glutathione peroxidase (EC 1.11.1.9) @ Thioredoxin peroxidase (EC 1.11.1.15)	4	1340	CGAS001 peg.1340	97.45	Glutathione peroxidase (EC 1.11.1.9) @ Thioredoxin peroxidase (EC 1.11.1.15)
2	1241	DSM 12272 peg.1241	144	Organic hydroperoxide resistance transcriptional regulator	4	1341	CGAS001 peg.1341	99.3	Organic hydroperoxide resistance transcriptional regulator
2	1242	DSM 12272 peg.1242	210	Haloacid dehalogenase-like hydrolase	4	1342	CGAS001 peg.1342	99.04	Haloacid dehalogenase-like hydrolase
2	1243	DSM 12272 peg.1243	54	Rubredoxin	4	1343	CGAS001 peg.1343	100	Rubredoxin
2	1244	DSM 12272 peg.1244	125	hypothetical protein	4	1344	CGAS001 peg.1344	97.58	hypothetical protein
2	1245	DSM 12272 peg.1245	217	hypothetical protein	4	1306	CGAS001 peg.1306	28.99	hypothetical protein
2	1246	DSM 12272 peg.1246	115	Transcriptional regulator, PadR family	2	907	CGAS001 peg.907	49.52	Transcriptional regulator, PadR family
2	1247	DSM 12272 peg.1247	286	DegV family protein	4	1345	CGAS001 peg.1345	98.95	DegV family protein
2	1248	DSM 12272 peg.1248	368	Two-component system sensor histidine kinase	4	1346	CGAS001 peg.1346	91.55	Two-component system sensor histidine kinase
2	1249	DSM 12272 peg.1249	231	Two-component transcriptional response regulator, OmpR family	4	1347	CGAS001 peg.1347	98.7	Two-component transcriptional response regulator, OmpR family
2	1250	DSM 12272 peg.1250	225	D-alanyl-D-alanine carboxypeptidase (EC 3.4.16.4)	4	1348	CGAS001 peg.1348	85.71	D-alanyl-D-alanine carboxypeptidase (EC 3.4.16.4)
2	1251	DSM 12272 peg.1251	117	hypothetical protein	4	1349	CGAS001 peg.1349	97.41	hypothetical protein
2	1252	DSM 12272 peg.1252	87	FIG00516467: hypothetical protein				0
2	1253	DSM 12272 peg.1253	135	Transcriptional regulator, YafY family				0
2	1254	DSM 12272 peg.1254	108	Transcriptional regulator, YafY family	1	490	CGAS001 peg.490	29.11	Transcriptional regulator, YafY family
2	1255	DSM 12272 peg.1255	137	hypothetical protein				0
2	1256	DSM 12272 peg.1256	63	hypothetical protein				0
2	1257	DSM 12272 peg.1257	278	hypothetical protein	4	1350	CGAS001 peg.1350	95.74	hypothetical protein
2	1258	DSM 12272 peg.1258	628	Clostridial MutS2-related protein	4	1351	CGAS001 peg.1351	98.09	Clostridial MutS2-related protein
2	1259	DSM 12272 peg.1259	786	hypothetical protein	4	1352	CGAS001 peg.1352	98.47	hypothetical protein
2	1260	DSM 12272 peg.1260	169	hypothetical protein	4	1353	CGAS001 peg.1353	98.21	hypothetical protein
2	1261	DSM 12272 peg.1261	183	Nicotinamidase (EC 3.5.1.19)	4	1354	CGAS001 peg.1354	96.15	Nicotinamidase (EC 3.5.1.19)
2	1262	DSM 12272 peg.1262	306	hypothetical protein	4	1355	CGAS001 peg.1355	99.67	hypothetical protein
2	1263	DSM 12272 peg.1263	199	Transcriptional regulator, AcrR family	4	1356	CGAS001 peg.1356	98.99	Transcriptional regulator, AcrR family
2	1264	DSM 12272 peg.1264	659	hypothetical protein	4	1357	CGAS001 peg.1357	97.57	hypothetical protein
2	1265	DSM 12272 peg.1265	252	ABC transporter ATP-binding protein YvcR	4	1358	CGAS001 peg.1358	98.8	ABC transporter ATP-binding protein YvcR
2	1266	DSM 12272 peg.1266	329	Deoxyribose-phosphate aldolase (EC 4.1.2.4)	4	1359	CGAS001 peg.1359	99.09	hypothetical protein
2	1267	DSM 12272 peg.1267	223	Vancomycin response regulator VanR	4	1360	CGAS001 peg.1360	98.65	Vancomycin response regulator VanR
2	1268	DSM 12272 peg.1268	307	Exfoliative toxin A	4	1361	CGAS001 peg.1361	98.37	Exfoliative toxin A
2	1269	DSM 12272 peg.1269	49	hypothetical protein				0
2	1270	DSM 12272 peg.1270	297	Nudix-related transcriptional regulator NrtR	4	1362	CGAS001 peg.1362	96.28	Nudix-related transcriptional regulator NrtR
2	1271	DSM 12272 peg.1271	263	Exodeoxyribonuclease III (EC 3.1.11.2)	4	1363	CGAS001 peg.1363	97.33	Exodeoxyribonuclease III (EC 3.1.11.2)
2	1272	DSM 12272 peg.1272	555	PTS system, maltose and glucose-specific IIC component / PTS system, maltose and glucose-specific IIB component (EC 2.7.1.208)	4	1364	CGAS001 peg.1364	99.64	PTS system, maltose and glucose-specific IIC component / PTS system, maltose and glucose-specific IIB component (EC 2.7.1.208)
2	1273	DSM 12272 peg.1273	554	Alpha-glucosidase (EC 3.2.1.20)	4	1365	CGAS001 peg.1365	98.73	Alpha-glucosidase (EC 3.2.1.20)
2	1274	DSM 12272 peg.1274	334	Maltose operon transcriptional repressor MalR, LacI family	4	1366	CGAS001 peg.1366	97.94	Maltose operon transcriptional repressor MalR, LacI family
2	1275	DSM 12272 peg.1275	475	Sugar phosphate transporter	4	1367	CGAS001 peg.1367	99.58	Sugar phosphate transporter
2	1276	DSM 12272 peg.1276	349	Ferric iron ABC transporter, iron-binding protein	4	1368	CGAS001 peg.1368	98.28	Ferric iron ABC transporter, iron-binding protein
2	1277	DSM 12272 peg.1277	280	hypothetical protein	4	1369	CGAS001 peg.1369	97.84	hypothetical protein
2	1278	DSM 12272 peg.1278	476	hypothetical protein	4	1370	CGAS001 peg.1370	99.37	hypothetical protein
2	1279	DSM 12272 peg.1279	227	FIGfam009438: Two-component system DNA-binding response regulator	4	1371	CGAS001 peg.1371	100	FIGfam009438: Two-component system DNA-binding response regulator
2	1280	DSM 12272 peg.1280	411	FliB family protein	4	1372	CGAS001 peg.1372	96.83	FliB family protein
2	1281	DSM 12272 peg.1281	257	Transcriptional regulator	4	1373	CGAS001 peg.1373	98.83	Transcriptional regulator
2	1282	DSM 12272 peg.1282	368	Two-component system sensor histidine kinase	4	1346	CGAS001 peg.1346	79.29	Two-component system sensor histidine kinase
2	1283	DSM 12272 peg.1283	105	Two-component transcriptional response regulator, OmpR family				0
2	1284	DSM 12272 peg.1284	133	Two-component transcriptional response regulator, OmpR family	4	1347	CGAS001 peg.1347	86.18	Two-component transcriptional response regulator, OmpR family
2	1285	DSM 12272 peg.1285	238	D-alanyl-D-alanine carboxypeptidase (EC 3.4.16.4)	4	1348	CGAS001 peg.1348	69.2	D-alanyl-D-alanine carboxypeptidase (EC 3.4.16.4)
2	1286	DSM 12272 peg.1286	277	Polyferredoxin NapH (periplasmic nitrate reductase)				0
2	1287	DSM 12272 peg.1287	53	hypothetical protein				0
2	1288	DSM 12272 peg.1288	346	thiol:disulfide oxidoreductase	13	3363	CGAS001 peg.3363	29.93	Thiol:disulfide oxidoreductase related to ResA
2	1289	DSM 12272 peg.1289	44	hypothetical protein				0
2	1290	DSM 12272 peg.1290	260	CymJ protein	4	1389	CGAS001 peg.1389	98.46	CymJ protein
2	1291	DSM 12272 peg.1291	284	hypothetical protein	4	1390	CGAS001 peg.1390	96.8	hypothetical protein
2	1292	DSM 12272 peg.1292	463	Na+-driven multidrug efflux pump	4	1391	CGAS001 peg.1391	96.54	hypothetical protein
2	1293	DSM 12272 peg.1293	418	Manganese transport protein MntH	4	1392	CGAS001 peg.1392	99.76	Manganese transport protein MntH
2	1294	DSM 12272 peg.1294	127	Lactoylglutathione lyase (EC 4.4.1.5)	4	1393	CGAS001 peg.1393	100	Lactoylglutathione lyase (EC 4.4.1.5)
2	1295	DSM 12272 peg.1295	208	Response regulators consisting of a CheY-like receiver domain and an HD-GYP domain	4	1394	CGAS001 peg.1394	99.52	Response regulators consisting of a CheY-like receiver domain and an HD-GYP domain
2	1296	DSM 12272 peg.1296	279	Vitamin B12 ABC transporter, ATP-binding protein BtuD	4	1396	CGAS001 peg.1396	97.84	Vitamin B12 ABC transporter, ATP-binding protein BtuD
2	1297	DSM 12272 peg.1297	361	Vitamin B12 ABC transporter, permease protein BtuC	4	1397	CGAS001 peg.1397	98.33	Vitamin B12 ABC transporter, permease protein BtuC
2	1298	DSM 12272 peg.1298	342	hypothetical protein	4	1398	CGAS001 peg.1398	99.12	Hemin-binding periplasmic protein hmuT precursor
2	1299	DSM 12272 peg.1299	114	[NiFe] hydrogenase nickel incorporation protein HypA	4	1399	CGAS001 peg.1399	97.35	[NiFe] hydrogenase nickel incorporation protein HypA
2	1300	DSM 12272 peg.1300	896	Formate dehydrogenase-O, major subunit (EC 1.2.1.2)	4	1400	CGAS001 peg.1400	98.77	Formate dehydrogenase-O, major subunit (EC 1.2.1.2)
2	1301	DSM 12272 peg.1301	224	[NiFe] hydrogenase nickel incorporation-associated protein HypB	4	1401	CGAS001 peg.1401	99.1	[NiFe] hydrogenase nickel incorporation-associated protein HypB
2	1302	DSM 12272 peg.1302	197	Transcriptional regulator, AcrR family	4	1402	CGAS001 peg.1402	100	Transcriptional regulator, AcrR family
2	1303	DSM 12272 peg.1303	242	hypothetical protein	4	1403	CGAS001 peg.1403	97.51	hypothetical protein
2	1304	DSM 12272 peg.1304	268	Similar to benzoyl-CoA reductase subunit D	4	1404	CGAS001 peg.1404	99.63	Similar to benzoyl-CoA reductase subunit D
2	1305	DSM 12272 peg.1305	515	hypothetical protein	4	1405	CGAS001 peg.1405	97.28	hypothetical protein
2	1306	DSM 12272 peg.1306	398	hypothetical protein	4	1406	CGAS001 peg.1406	98.74	hypothetical protein
2	1307	DSM 12272 peg.1307	264	CO dehydrogenase accessory protein CooC (nickel insertion)	4	1407	CGAS001 peg.1407	96.2	CO dehydrogenase accessory protein CooC (nickel insertion)
2	1308	DSM 12272 peg.1308	904	Formate dehydrogenase-O, major subunit (EC 1.2.1.2)	4	1408	CGAS001 peg.1408	96.01	Formate dehydrogenase-O, major subunit (EC 1.2.1.2)
2	1309	DSM 12272 peg.1309	168	Rrf2 family transcriptional regulator	6	2084	CGAS001 peg.2084	31.76	Predicted transcriptional regulator of cysteine synthase, Rrf2 family
2	1310	DSM 12272 peg.1310	124	Pyridoxamine 5'-phosphate oxidase-related, FMN-binding				0
2	1311	DSM 12272 peg.1311	59	Ferredoxin				0
2	1312	DSM 12272 peg.1312	59	Uncharacterized protein CAC2259				0
2	1313	DSM 12272 peg.1313	351	hypothetical protein				0
2	1314	DSM 12272 peg.1314	116	hypothetical protein	4	1409	CGAS001 peg.1409	97.03	conserved hypothetical protein
2	1315	DSM 12272 peg.1315	70	hypothetical protein	4	1410	CGAS001 peg.1410	98.55	hypothetical protein
2	1316	DSM 12272 peg.1316	164	NADH pyrophosphatase (EC 3.6.1.22), decaps 5'-NAD modified RNA	4	1411	CGAS001 peg.1411	99.39	NADH pyrophosphatase (EC 3.6.1.22), decaps 5'-NAD modified RNA
2	1317	DSM 12272 peg.1317	428	hypothetical protein	40	3826	CGAS001 peg.3826	24.82	Mobile element protein
2	1318	DSM 12272 peg.1318	471	Uncharacterized MFS-type transporter	4	1412	CGAS001 peg.1412	97.45	Uncharacterized MFS-type transporter
2	1319	DSM 12272 peg.1319	233	Membrane protein	4	1413	CGAS001 peg.1413	98.28	Membrane protein
2	1320	DSM 12272 peg.1320	152	Response regulator of the LytR/AlgR family	4	1414	CGAS001 peg.1414	97.35	Response regulator of the LytR/AlgR family
2	1321	DSM 12272 peg.1321	444	hypothetical protein	4	1415	CGAS001 peg.1415	98.42	hypothetical protein
2	1322	DSM 12272 peg.1322	303	Hydrolase, carbon-nitrogen family	4	1416	CGAS001 peg.1416	97.35	Hydrolase, carbon-nitrogen family
2	1323	DSM 12272 peg.1323	82	hypothetical protein				0
2	1324	DSM 12272 peg.1324	105	hypothetical protein	4	1421	CGAS001 peg.1421	98.08	hypothetical protein
2	1325	DSM 12272 peg.1325	442	Two-component system sensor histidine kinase	4	1422	CGAS001 peg.1422	98.19	Two-component system sensor histidine kinase
2	1326	DSM 12272 peg.1326	230	Uncharacterized transcriptional response regulator YrkP	4	1423	CGAS001 peg.1423	98.69	Uncharacterized transcriptional response regulator YrkP
2	1327	DSM 12272 peg.1327	231	Alkaline phosphatase like protein	4	1424	CGAS001 peg.1424	100	Alkaline phosphatase like protein
2	1328	DSM 12272 peg.1328	173	CDP-diacylglycerol--serine O-phosphatidyltransferase (EC 2.7.8.8)	4	1425	CGAS001 peg.1425	98.26	CDP-diacylglycerol--serine O-phosphatidyltransferase (EC 2.7.8.8)
2	1329	DSM 12272 peg.1329	484	UPF0061 protein YdiU	4	1428	CGAS001 peg.1428	95.24	UPF0061 protein YdiU
2	1330	DSM 12272 peg.1330	235	hypothetical protein	4	1433	CGAS001 peg.1433	98.29	hypothetical protein
2	1331	DSM 12272 peg.1331	340	ABC transporter-like sensor linked histidine kinase	4	1431	CGAS001 peg.1431	97.74	ABC transporter-like sensor linked histidine kinase
2	1332	DSM 12272 peg.1332	224	Two-component transcriptional response regulator, LuxR family	6	2029	CGAS001 peg.2029	63.68	ABC transporter-like sensor linked response regulator
2	1333	DSM 12272 peg.1333	663	ABC transporter-like sensor and permease protein	2	552	CGAS001 peg.552	51.34	ABC transporter-like sensor and permease protein
2	1334	DSM 12272 peg.1334	256	ABC transporter-like sensor ATP-binding protein	2	551	CGAS001 peg.551	76.86	ABC transporter-like sensor ATP-binding protein
2	1335	DSM 12272 peg.1335	367	hypothetical protein	4	1435	CGAS001 peg.1435	93.55	hypothetical protein
2	1336	DSM 12272 peg.1336	47	hypothetical protein				0
2	1337	DSM 12272 peg.1337	269	Extracellular ribonuclease Bsn	4	1436	CGAS001 peg.1436	98.51	Extracellular ribonuclease Bsn
2	1338	DSM 12272 peg.1338	128	hypothetical protein				0
2	1339	DSM 12272 peg.1339	80	Mobile element protein				0
2	1340	DSM 12272 peg.1340	375	hypothetical protein				0
2	1341	DSM 12272 peg.1341	480	hypothetical protein	7	2519	CGAS001 peg.2519	29.3	hypothetical protein
2	1342	DSM 12272 peg.1342	232	Phosphate regulon transcriptional regulatory protein PhoB (SphR)	7	2327	CGAS001 peg.2327	50.44	Two-component transcriptional response regulator, LuxR family
2	1343	DSM 12272 peg.1343	100	hypothetical protein				0
2	1344	DSM 12272 peg.1344	162	hypothetical protein				0
2	1345	DSM 12272 peg.1345	161	Mobile element protein	38	3823	CGAS001 peg.3823	85.53	Mobile element protein
2	1346	DSM 12272 peg.1346	56	Mobile element protein	38	3823	CGAS001 peg.3823	89.09	Mobile element protein
2	1347	DSM 12272 peg.1347	162	hypothetical protein	38	3824	CGAS001 peg.3824	81.44	hypothetical protein
2	1348	DSM 12272 peg.1348	59	hypothetical protein				0
2	1349	DSM 12272 peg.1349	63	hypothetical protein	4	1547	CGAS001 peg.1547	62.75	hypothetical protein
2	1350	DSM 12272 peg.1350	201	FMN-dependent NADH-azoreductase (EC 1.7.1.6)	2	593	CGAS001 peg.593	64.18	FMN-dependent NADH-azoreductase (EC 1.7.1.6)
2	1351	DSM 12272 peg.1351	210	Oxygen-insensitive NAD(P)H nitroreductase (EC 1.-.-.-) / Dihydropteridine reductase (EC 1.5.1.34)	4	1502	CGAS001 peg.1502	52.22	Oxygen-insensitive NAD(P)H nitroreductase (EC 1.-.-.-) / Dihydropteridine reductase (EC 1.5.1.34)
2	1352	DSM 12272 peg.1352	861	hypothetical protein				0
2	1353	DSM 12272 peg.1353	129	Transcriptional regulator, HxlR family	1	421	CGAS001 peg.421	49.47	Transcriptional regulator, HxlR family
2	1354	DSM 12272 peg.1354	158	Transcriptional regulator, MarR family	18	3713	CGAS001 peg.3713	77.71	Transcriptional regulator, MarR family
2	1355	DSM 12272 peg.1355	209	FMN-dependent NADH-azoreductase (EC 1.7.1.6)	18	3712	CGAS001 peg.3712	84.13	FMN-dependent NADH-azoreductase (EC 1.7.1.6)
2	1356	DSM 12272 peg.1356	377	Uncharacterized MFS-type transporter	18	3711	CGAS001 peg.3711	88.83	Uncharacterized MFS-type transporter
2	1357	DSM 12272 peg.1357	258	Protein of unknown function DUF86, SO_3166 group				0
2	1358	DSM 12272 peg.1358	125	FIG00516839: hypothetical protein	4	1437	CGAS001 peg.1437	99.19	FIG00516839: hypothetical protein
2	1359	DSM 12272 peg.1359	240	hypothetical protein	4	1438	CGAS001 peg.1438	97.49	hypothetical protein
2	1360	DSM 12272 peg.1360	236	hypothetical protein	4	1439	CGAS001 peg.1439	99.15	hypothetical protein
2	1361	DSM 12272 peg.1361	194	hypothetical protein	4	1440	CGAS001 peg.1440	98.45	hypothetical protein
2	1362	DSM 12272 peg.1362	183	NADH pyrophosphatase (EC 3.6.1.22), decaps 5'-NAD modified RNA	4	1441	CGAS001 peg.1441	100	NADH pyrophosphatase (EC 3.6.1.22), decaps 5'-NAD modified RNA
2	1363	DSM 12272 peg.1363	231	Sugar fermentation stimulation protein SfsA	4	1442	CGAS001 peg.1442	99.57	Sugar fermentation stimulation protein SfsA
2	1364	DSM 12272 peg.1364	87	hypothetical protein	4	1443	CGAS001 peg.1443	98.08	hypothetical protein
2	1365	DSM 12272 peg.1365	419	hypothetical protein	4	1444	CGAS001 peg.1444	98.56	hypothetical protein
2	1366	DSM 12272 peg.1366	104	hypothetical protein	4	1445	CGAS001 peg.1445	99.03	hypothetical protein
2	1367	DSM 12272 peg.1367	103	hypothetical protein	4	1446	CGAS001 peg.1446	98.04	hypothetical protein
2	1368	DSM 12272 peg.1368	288	Uncharacterized UPF0750 membrane protein	4	1447	CGAS001 peg.1447	99.65	Uncharacterized UPF0750 membrane protein
2	1369	DSM 12272 peg.1369	147	hypothetical protein	4	1448	CGAS001 peg.1448	100	hypothetical protein
2	1370	DSM 12272 peg.1370	217	FMN-dependent NADH-azoreductase (EC 1.7.1.6)	4	1449	CGAS001 peg.1449	93.33	putative acyl carrier protein phosphodiesterase
2	1371	DSM 12272 peg.1371	675	hypothetical protein	4	1450	CGAS001 peg.1450	98.37	hypothetical protein
2	1372	DSM 12272 peg.1372	676	hypothetical protein	4	1451	CGAS001 peg.1451	97.78	hypothetical protein
2	1373	DSM 12272 peg.1373	675	hypothetical protein	4	1452	CGAS001 peg.1452	97.18	hypothetical protein
2	1374	DSM 12272 peg.1374	138	hypothetical protein	4	1453	CGAS001 peg.1453	100	hypothetical protein
2	1375	DSM 12272 peg.1375	420	PTS system, IIC component, UlaA-type	4	1454	CGAS001 peg.1454	99.76	PTS system, IIC component, UlaA-type
2	1376	DSM 12272 peg.1376	95	PTS system, IIB component	4	1455	CGAS001 peg.1455	100	PTS system, IIB component
2	1377	DSM 12272 peg.1377	149	Phosphotransferase system mannitol/fructose- specific IIA domain	4	1456	CGAS001 peg.1456	97.3	Phosphotransferase system mannitol/fructose- specific IIA domain
2	1378	DSM 12272 peg.1378	307	Transketolase, C-terminal section (EC 2.2.1.1)	4	1457	CGAS001 peg.1457	98.04	Transketolase, C-terminal section (EC 2.2.1.1)
2	1379	DSM 12272 peg.1379	273	Transketolase, N-terminal section (EC 2.2.1.1)	4	1458	CGAS001 peg.1458	99.26	Transketolase, N-terminal section (EC 2.2.1.1)
2	1380	DSM 12272 peg.1380	712	hypothetical protein	4	1459	CGAS001 peg.1459	99.44	hypothetical protein
2	1381	DSM 12272 peg.1381	371	ATP-dependent RNA helicase BA2475	4	1460	CGAS001 peg.1460	100	ATP-dependent RNA helicase BA2475
2	1382	DSM 12272 peg.1382	467	Two-component system sensor histidine kinase	4	1462	CGAS001 peg.1462	97.42	Two-component system sensor histidine kinase
2	1383	DSM 12272 peg.1383	240	Two-component transcriptional response regulator, LuxR family	4	1463	CGAS001 peg.1463	99.58	Two-component transcriptional response regulator, LuxR family
2	1384	DSM 12272 peg.1384	259	hypothetical protein	4	1464	CGAS001 peg.1464	99.22	hypothetical protein
2	1385	DSM 12272 peg.1385	296	Efflux ABC transporter, ATP-binding protein	4	1465	CGAS001 peg.1465	99.66	Efflux ABC transporter, ATP-binding protein
2	1386	DSM 12272 peg.1386	341	FIG00515919: hypothetical protein	4	1466	CGAS001 peg.1466	97.65	FIG00515919: hypothetical protein
2	1387	DSM 12272 peg.1387	393	NADP-dependent malic enzyme (EC 1.1.1.40)	4	1467	CGAS001 peg.1467	99.74	NADP-dependent malic enzyme (EC 1.1.1.40)
2	1388	DSM 12272 peg.1388	425	L-malate or citrate/H+ symporter CimH (TC 2.A.24.2.4)	4	1468	CGAS001 peg.1468	99.29	L-malate or citrate/H+ symporter CimH (TC 2.A.24.2.4)
2	1389	DSM 12272 peg.1389	223	hypothetical protein	4	1469	CGAS001 peg.1469	100	hypothetical protein
2	1390	DSM 12272 peg.1390	536	Two-component sensor histidine kinase, malate (EC 2.7.3.-)	4	1471	CGAS001 peg.1471	100	hypothetical protein
2	1391	DSM 12272 peg.1391	150	FIG00525406: hypothetical protein	18	3701	CGAS001 peg.3701	40.82	hypothetical protein
2	1392	DSM 12272 peg.1392	60	FIG00531667: hypothetical protein	4	1547	CGAS001 peg.1547	52.17	hypothetical protein
2	1393	DSM 12272 peg.1393	146	FIG00524169: hypothetical protein				0
2	1394	DSM 12272 peg.1394	163	hypothetical protein				0
2	1395	DSM 12272 peg.1395	234	hypothetical protein				0
2	1396	DSM 12272 peg.1396	73	hypothetical protein				0
2	1397	DSM 12272 peg.1397	68	hypothetical protein				0
2	1398	DSM 12272 peg.1398	48	FIG00524169: hypothetical protein				0
2	1399	DSM 12272 peg.1399	151	hypothetical protein				0
2	1400	DSM 12272 peg.1400	50	hypothetical protein				0
2	1401	DSM 12272 peg.1401	198	hypothetical protein				0
2	1402	DSM 12272 peg.1402	218	hypothetical protein				0
2	1403	DSM 12272 peg.1403	317	hypothetical protein				0
2	1404	DSM 12272 peg.1404	219	hypothetical protein				0
2	1405	DSM 12272 peg.1405	52	hypothetical protein	40	3826	CGAS001 peg.3826	74	Mobile element protein
2	1406	DSM 12272 peg.1406	139	hypothetical protein				0
2	1407	DSM 12272 peg.1407	2473	hypothetical protein				0
2	1408	DSM 12272 peg.1408	258	hypothetical protein				0
2	1409	DSM 12272 peg.1409	173	hypothetical protein				0
2	1410	DSM 12272 peg.1410	368	IcmE protein				0
2	1411	DSM 12272 peg.1411	476	hypothetical protein				0
2	1412	DSM 12272 peg.1412	211	FIG00527762: hypothetical protein				0
2	1413	DSM 12272 peg.1413	477	hypothetical protein				0
2	1414	DSM 12272 peg.1414	260	hypothetical protein				0
2	1415	DSM 12272 peg.1415	877	hypothetical protein				0
2	1416	DSM 12272 peg.1416	233	hypothetical protein				0
2	1417	DSM 12272 peg.1417	427	hypothetical protein				0
2	1418	DSM 12272 peg.1418	600	hypothetical protein	2	797	CGAS001 peg.797	21.49	Protein serine/threonine phosphatase PrpC, regulation of stationary phase
2	1419	DSM 12272 peg.1419	292	Protein serine/threonine phosphatase PrpC, regulation of stationary phase	2	797	CGAS001 peg.797	23.85	Protein serine/threonine phosphatase PrpC, regulation of stationary phase
2	1420	DSM 12272 peg.1420	168	hypothetical protein				0
2	1421	DSM 12272 peg.1421	189	hypothetical protein				0
2	1422	DSM 12272 peg.1422	148	hypothetical protein	5	1841	CGAS001 peg.1841	49.23	Chaperone protein DnaJ
2	1423	DSM 12272 peg.1423	142	hypothetical protein				0
2	1424	DSM 12272 peg.1424	142	hypothetical protein				0
2	1425	DSM 12272 peg.1425	722	hypothetical protein				0
2	1426	DSM 12272 peg.1426	215	Transaldolase (EC 2.2.1.2)	4	1472	CGAS001 peg.1472	99.53	Transaldolase (EC 2.2.1.2)
2	1427	DSM 12272 peg.1427	309	Transketolase, C-terminal section (EC 2.2.1.1)	4	1473	CGAS001 peg.1473	99.03	Transketolase, C-terminal section (EC 2.2.1.1)
2	1428	DSM 12272 peg.1428	271	Transketolase, N-terminal section (EC 2.2.1.1)	4	1474	CGAS001 peg.1474	99.63	Transketolase, N-terminal section (EC 2.2.1.1)
2	1429	DSM 12272 peg.1429	222	Deoxyribose-phosphate aldolase (EC 4.1.2.4)	4	1475	CGAS001 peg.1475	100	Deoxyribose-phosphate aldolase (EC 4.1.2.4)
2	1430	DSM 12272 peg.1430	434	Pyrimidine-nucleoside phosphorylase (EC 2.4.2.2)	4	1476	CGAS001 peg.1476	99.77	Pyrimidine-nucleoside phosphorylase (EC 2.4.2.2)
2	1431	DSM 12272 peg.1431	344	hypothetical protein	4	1477	CGAS001 peg.1477	98.54	hypothetical protein
2	1432	DSM 12272 peg.1432	252	Transcriptional regulator, AraC family	4	1478	CGAS001 peg.1478	98.8	Transcriptional regulator, AraC family
2	1433	DSM 12272 peg.1433	586	hypothetical protein	4	1479	CGAS001 peg.1479	98.12	hypothetical protein
2	1434	DSM 12272 peg.1434	51	no significant homology.	4	1480	CGAS001 peg.1480	100	no significant homology.
2	1435	DSM 12272 peg.1435	47	hypothetical protein	4	1481	CGAS001 peg.1481	97.83	hypothetical protein
2	1436	DSM 12272 peg.1436	194	LSU ribosomal protein L25p	4	1482	CGAS001 peg.1482	98.45	LSU ribosomal protein L25p
2	1437	DSM 12272 peg.1437	665	Methyl-accepting chemotaxis protein	4	1484	CGAS001 peg.1484	99.7	Methyl-accepting chemotaxis protein
2	1438	DSM 12272 peg.1438	852	hypothetical protein	4	1488	CGAS001 peg.1488	92.13	ABC transporter-coupled two-component system, fused permease protein
2	1439	DSM 12272 peg.1439	227	ABC transporter-coupled two-component system, ATP-binding protein	4	1489	CGAS001 peg.1489	99.56	ABC transporter-coupled two-component system, ATP-binding protein
2	1440	DSM 12272 peg.1440	413	ABC transporter-coupled two-component system, signal transduction histidine kinase	4	1490	CGAS001 peg.1490	99.27	ABC transporter-coupled two-component system, signal transduction histidine kinase
2	1441	DSM 12272 peg.1441	231	ABC transporter-coupled two-component system, LuxR family response regulator	4	1491	CGAS001 peg.1491	100	ABC transporter-coupled two-component system, LuxR family response regulator
2	1442	DSM 12272 peg.1442	170	hypothetical protein	4	1492	CGAS001 peg.1492	99.41	hypothetical protein
2	1443	DSM 12272 peg.1443	652	Fructose-1,6-bisphosphatase, Bacillus type (EC 3.1.3.11)	4	1494	CGAS001 peg.1494	99.85	Fructose-1,6-bisphosphatase, Bacillus type (EC 3.1.3.11)
2	1444	DSM 12272 peg.1444	249	Benzoyl-CoA reductase subunit BadG (EC 1.3.99.15)	4	1495	CGAS001 peg.1495	100	Benzoyl-CoA reductase subunit BadG (EC 1.3.99.15)
2	1445	DSM 12272 peg.1445	384	Uncharacterized protein YjiM	4	1496	CGAS001 peg.1496	99.48	Uncharacterized protein YjiM
2	1446	DSM 12272 peg.1446	131	Hemerythrin domain protein	4	1498	CGAS001 peg.1498	100	Hemerythrin domain protein
2	1447	DSM 12272 peg.1447	578	Methyl-accepting chemotaxis sensor/transducer protein	4	1499	CGAS001 peg.1499	99.13	Methyl-accepting chemotaxis sensor/transducer protein
2	1448	DSM 12272 peg.1448	300	radical activating enzyme	4	1500	CGAS001 peg.1500	94.98	radical activating enzyme
2	1449	DSM 12272 peg.1449	200	Nitroreductase family protein	4	1501	CGAS001 peg.1501	98.49	Nitroreductase family protein
2	1450	DSM 12272 peg.1450	207	Oxygen-insensitive NAD(P)H nitroreductase (EC 1.-.-.-) / Dihydropteridine reductase (EC 1.5.1.34)	4	1502	CGAS001 peg.1502	97.57	Oxygen-insensitive NAD(P)H nitroreductase (EC 1.-.-.-) / Dihydropteridine reductase (EC 1.5.1.34)
2	1451	DSM 12272 peg.1451	235	Pirin	4	1503	CGAS001 peg.1503	93.59	Pirin
2	1452	DSM 12272 peg.1452	149	Transcriptional regulator, MarR family	2	592	CGAS001 peg.592	53.66	Transcriptional regulator, MarR family
2	1453	DSM 12272 peg.1453	35	hypothetical protein				0
2	1454	DSM 12272 peg.1454	173	RNA methyltransferase, TrmA family	4	1513	CGAS001 peg.1513	98.15	RNA methyltransferase, TrmA family
2	1455	DSM 12272 peg.1455	59	hypothetical protein				0
2	1456	DSM 12272 peg.1456	247	Putative membrane-spanning protein	4	1505	CGAS001 peg.1505	94.31	ABC transporter, permease protein
2	1457	DSM 12272 peg.1457	245	Efflux ABC transporter, ATP-binding protein	4	1506	CGAS001 peg.1506	90.16	Efflux ABC transporter, ATP-binding protein
2	1458	DSM 12272 peg.1458	289	hypothetical protein	4	1507	CGAS001 peg.1507	90.28	hypothetical protein
2	1459	DSM 12272 peg.1459	193	Undecaprenyl-diphosphatase BcrC (EC 3.6.1.27), conveys bacitracin resistance	4	1508	CGAS001 peg.1508	91.58	Undecaprenyl-diphosphatase BcrC (EC 3.6.1.27), conveys bacitracin resistance
2	1460	DSM 12272 peg.1460	460	Two-component system sensor histidine kinase	4	1509	CGAS001 peg.1509	89.18	Two-component system sensor histidine kinase
2	1461	DSM 12272 peg.1461	227	Putative response regulator ArlR	4	1510	CGAS001 peg.1510	91.59	Putative response regulator ArlR
2	1462	DSM 12272 peg.1462	411	Rhomboid family protein	4	1511	CGAS001 peg.1511	93.41	hypothetical protein
2	1463	DSM 12272 peg.1463	455	RNA methyltransferase, TrmA family	4	1513	CGAS001 peg.1513	99.56	RNA methyltransferase, TrmA family
2	1464	DSM 12272 peg.1464	122	hypothetical protein	4	1514	CGAS001 peg.1514	95.04	hypothetical protein
2	1465	DSM 12272 peg.1465	471	Pyruvate kinase (EC 2.7.1.40)	4	1515	CGAS001 peg.1515	99.79	Pyruvate kinase (EC 2.7.1.40)
2	1466	DSM 12272 peg.1466	320	6-phosphofructokinase (EC 2.7.1.11)	4	1516	CGAS001 peg.1516	100	6-phosphofructokinase (EC 2.7.1.11)
2	1467	DSM 12272 peg.1467	769	DNA polymerase III alpha subunit (EC 2.7.7.7)	4	1519	CGAS001 peg.1519	99.64	DNA polymerase III alpha subunit (EC 2.7.7.7)
2	1468	DSM 12272 peg.1468	416	DNA polymerase III alpha subunit (EC 2.7.7.7)	4	1519	CGAS001 peg.1519	99.27	DNA polymerase III alpha subunit (EC 2.7.7.7)
2	1469	DSM 12272 peg.1469	317	Sporulation transcription regulator WhiA	4	1520	CGAS001 peg.1520	100	Sporulation transcription regulator WhiA
2	1470	DSM 12272 peg.1470	203	L-cystine ABC transporter, ATP-binding protein TcyC	4	1521	CGAS001 peg.1521	86.7	L-cystine ABC transporter, ATP-binding protein TcyC
2	1471	DSM 12272 peg.1471	449	FIG002813: LPPG:FO 2-phospho-L-lactate transferase like, CofD-like	4	1522	CGAS001 peg.1522	99.33	FIG002813: LPPG:FO 2-phospho-L-lactate transferase like, CofD-like
2	1472	DSM 12272 peg.1472	295	RNase adapter protein RapZ	4	1523	CGAS001 peg.1523	99.66	RNase adapter protein RapZ
2	1473	DSM 12272 peg.1473	368	Histidinol-phosphate aminotransferase (EC 2.6.1.9)	4	1529	CGAS001 peg.1529	96.19	Biosynthetic Aromatic amino acid aminotransferase beta (EC 2.6.1.57) @ Histidinol-phosphate aminotransferase (EC 2.6.1.9)
2	1474	DSM 12272 peg.1474	112	hypothetical protein	4	1530	CGAS001 peg.1530	97.3	hypothetical protein
2	1475	DSM 12272 peg.1475	305	UDP-N-acetylenolpyruvoylglucosamine reductase (EC 1.3.1.98)	4	1531	CGAS001 peg.1531	99.67	UDP-N-acetylenolpyruvoylglucosamine reductase (EC 1.3.1.98)
2	1476	DSM 12272 peg.1476	628	Excinuclease ABC subunit C	4	1532	CGAS001 peg.1532	98.72	Excinuclease ABC subunit C
2	1477	DSM 12272 peg.1477	183	dTDP-4-dehydrorhamnose 3,5-epimerase (EC 5.1.3.13)	4	1533	CGAS001 peg.1533	98.35	dTDP-4-dehydrorhamnose 3,5-epimerase (EC 5.1.3.13)
2	1478	DSM 12272 peg.1478	491	FtsI-like cell elongation transpeptidase	4	1534	CGAS001 peg.1534	99.8	FtsI-like cell elongation transpeptidase
2	1479	DSM 12272 peg.1479	410	FtsW-like cell division membrane protein CA_C0505	4	1535	CGAS001 peg.1535	95.13	FtsW-like cell division membrane protein CA_C0505
2	1480	DSM 12272 peg.1480	151	FHA-domain-containing protein	4	1536	CGAS001 peg.1536	99.33	FHA-domain-containing protein
2	1481	DSM 12272 peg.1481	942	Excinuclease ABC subunit A	4	1537	CGAS001 peg.1537	99.89	Excinuclease ABC subunit A
2	1482	DSM 12272 peg.1482	656	Excinuclease ABC subunit B	4	1538	CGAS001 peg.1538	99.54	Excinuclease ABC subunit B
2	1483	DSM 12272 peg.1483	196	hypothetical protein	4	1539	CGAS001 peg.1539	90.77	hypothetical protein
2	1484	DSM 12272 peg.1484	129	Protein of unknown function DUF86, Caur_2869 group	4	1541	CGAS001 peg.1541	97.66	Protein of unknown function DUF86, Caur_2869 group
2	1485	DSM 12272 peg.1485	98	Nucleotidyltransferase domain protein, Caur_2868 group	4	1542	CGAS001 peg.1542	97.94	Nucleotidyltransferase domain protein, Caur_2868 group
2	1486	DSM 12272 peg.1486	46	hypothetical protein	4	1543	CGAS001 peg.1543	95.56	hypothetical protein
2	1487	DSM 12272 peg.1487	43	hypothetical protein	4	1544	CGAS001 peg.1544	92.86	hypothetical protein
2	1488	DSM 12272 peg.1488	73	hypothetical protein	4	1545	CGAS001 peg.1545	91.67	hypothetical protein
2	1489	DSM 12272 peg.1489	74	hypothetical protein	4	1546	CGAS001 peg.1546	98.63	hypothetical protein
2	1490	DSM 12272 peg.1490	284	hypothetical protein	4	1549	CGAS001 peg.1549	96.47	hypothetical protein
2	1491	DSM 12272 peg.1491	66	Phosphoribosylamine--glycine ligase (EC 6.3.4.13)	5	1943	CGAS001 peg.1943	90.77	Phosphoribosylamine--glycine ligase (EC 6.3.4.13)
2	1492	DSM 12272 peg.1492	78	hypothetical protein				0
2	1493	DSM 12272 peg.1493	529	hypothetical protein				0
2	1494	DSM 12272 peg.1494	93	CRISPR-associated protein Cas2	4	1551	CGAS001 peg.1551	96.74	CRISPR-associated protein Cas2
2	1495	DSM 12272 peg.1495	331	CRISPR-associated protein Cas1	4	1552	CGAS001 peg.1552	99.39	CRISPR-associated protein Cas1
2	1496	DSM 12272 peg.1496	165	CRISPR-associated RecB family exonuclease Cas4	4	1553	CGAS001 peg.1553	97.56	CRISPR-associated RecB family exonuclease Cas4
2	1497	DSM 12272 peg.1497	742	CRISPR-associated helicase Cas3	4	1554	CGAS001 peg.1554	86.55	CRISPR-associated helicase Cas3
2	1498	DSM 12272 peg.1498	361	CRISPR-associated protein Cas5	4	1555	CGAS001 peg.1555	79.44	CRISPR-associated protein Cas5
2	1499	DSM 12272 peg.1499	296	CRISPR-associated negative autoregulator Cas7/Cst2	4	1556	CGAS001 peg.1556	87.16	CRISPR-associated negative autoregulator Cas7/Cst2
2	1500	DSM 12272 peg.1500	467	hypothetical protein	4	1557	CGAS001 peg.1557	67.68	FIG00669732: CRISPR-associated protein Csx8
2	1501	DSM 12272 peg.1501	246	hypothetical protein	4	1558	CGAS001 peg.1558	92.65	hypothetical protein
2	1502	DSM 12272 peg.1502	174	hypothetical protein	4	1559	CGAS001 peg.1559	95.95	hypothetical protein
2	1503	DSM 12272 peg.1503	431	Replicative DNA helicase (DnaB) (EC 3.6.4.12)	4	1560	CGAS001 peg.1560	99.3	Replicative DNA helicase (DnaB) (EC 3.6.4.12)
2	1504	DSM 12272 peg.1504	179	hypothetical protein	4	1561	CGAS001 peg.1561	96.07	hypothetical protein
2	1505	DSM 12272 peg.1505	529	Alpha-clostripain precursor (EC 3.4.22.8)	4	1562	CGAS001 peg.1562	98.48	Alpha-clostripain precursor (EC 3.4.22.8)
2	1506	DSM 12272 peg.1506	94	hypothetical protein	4	1563	CGAS001 peg.1563	98.92	hypothetical protein
2	1507	DSM 12272 peg.1507	314	Broad-substrate range phospholipase C (EC 3.1.4.3)	4	1564	CGAS001 peg.1564	100	Broad-substrate range phospholipase C (EC 3.1.4.3)
2	1508	DSM 12272 peg.1508	139	hypothetical protein				0
2	1509	DSM 12272 peg.1509	67	Transcriptional regulator, Xre family	2	628	CGAS001 peg.628	67.69	Transcriptional regulator, Xre family
2	1510	DSM 12272 peg.1510	72	hypothetical protein				0
2	1511	DSM 12272 peg.1511	125	Transposase for transposon Tn554				0
2	1512	DSM 12272 peg.1512	663	Transposase B from transposon Tn554				0
2	1513	DSM 12272 peg.1513	376	Transposase A from transposon Tn554	1	118	CGAS001 peg.118	21.85	Site-specific tyrosine recombinase XerD
2	1514	DSM 12272 peg.1514	56	hypothetical protein				0
2	1515	DSM 12272 peg.1515	420	Chloride channel protein	4	1565	CGAS001 peg.1565	97.85	Chloride channel protein
2	1516	DSM 12272 peg.1516	627	Lipoteichoic acid synthase LtaS Type IVb	4	1566	CGAS001 peg.1566	99.04	Lipoteichoic acid synthase LtaS Type IVb
2	1517	DSM 12272 peg.1517	82	hypothetical protein	4	1567	CGAS001 peg.1567	100	hypothetical protein
2	1518	DSM 12272 peg.1518	339	Maltose operon transcriptional repressor MalR, LacI family	4	1568	CGAS001 peg.1568	98.22	Maltose operon transcriptional repressor MalR, LacI family
2	1519	DSM 12272 peg.1519	288	Maltodextrin ABC transporter, permease protein MdxG	4	1569	CGAS001 peg.1569	100	Maltodextrin ABC transporter, permease protein MdxG
2	1520	DSM 12272 peg.1520	311	Maltose/maltodextrin ABC transporter, permease protein MalF	4	1570	CGAS001 peg.1570	100	Maltose/maltodextrin ABC transporter, permease protein MalF
2	1521	DSM 12272 peg.1521	406	Maltodextrin ABC transporter, substrate-binding protein MdxE	4	1571	CGAS001 peg.1571	99.26	Maltodextrin ABC transporter, substrate-binding protein MdxE
2	1522	DSM 12272 peg.1522	613	Neopullulanase (EC 3.2.1.135)	4	1572	CGAS001 peg.1572	97.55	Neopullulanase (EC 3.2.1.135)
2	1523	DSM 12272 peg.1523	330	Galactose operon repressor, GalR-LacI family of transcriptional regulators	4	1573	CGAS001 peg.1573	100	Galactose operon repressor, GalR-LacI family of transcriptional regulators
2	1524	DSM 12272 peg.1524	715	Cyclomaltodextrin glucanotransferase (EC 2.4.1.19)	4	1574	CGAS001 peg.1574	99.3	Cyclomaltodextrin glucanotransferase (EC 2.4.1.19)
2	1525	DSM 12272 peg.1525	339	Beta-lactamase class C-like and penicillin binding proteins (PBPs) superfamily	4	1575	CGAS001 peg.1575	97.63	Beta-lactamase class C-like and penicillin binding proteins (PBPs) superfamily
2	1526	DSM 12272 peg.1526	419	Cell division topological determinant MinJ	4	1576	CGAS001 peg.1576	100	Cell division topological determinant MinJ
2	1527	DSM 12272 peg.1527	418	Carboxyl-terminal protease (EC 3.4.21.102)	4	1577	CGAS001 peg.1577	99.52	Carboxyl-terminal protease (EC 3.4.21.102)
2	1528	DSM 12272 peg.1528	297	Cell-division-associated, ABC-transporter-like signaling protein FtsX	4	1578	CGAS001 peg.1578	100	Cell-division-associated, ABC-transporter-like signaling protein FtsX
2	1529	DSM 12272 peg.1529	229	Cell-division-associated, ABC-transporter-like signaling protein FtsE	4	1579	CGAS001 peg.1579	100	Cell-division-associated, ABC-transporter-like signaling protein FtsE
2	1530	DSM 12272 peg.1530	290	hypothetical protein BH3604	4	1580	CGAS001 peg.1580	100	hypothetical protein BH3604
2	1531	DSM 12272 peg.1531	285	Uncharacterized UPF0750 membrane protein	4	1581	CGAS001 peg.1581	99.65	Uncharacterized UPF0750 membrane protein
2	1532	DSM 12272 peg.1532	315	Transketolase, C-terminal section (EC 2.2.1.1)	4	1582	CGAS001 peg.1582	99.04	Transketolase, C-terminal section (EC 2.2.1.1)
2	1533	DSM 12272 peg.1533	275	Transketolase, N-terminal section (EC 2.2.1.1)	4	1583	CGAS001 peg.1583	99.64	Transketolase, N-terminal section (EC 2.2.1.1)
2	1534	DSM 12272 peg.1534	118	Programmed cell death toxin YdcE	4	1584	CGAS001 peg.1584	100	Programmed cell death toxin YdcE
2	1535	DSM 12272 peg.1535	81	Programmed cell death antitoxin YdcD	4	1585	CGAS001 peg.1585	98.75	Programmed cell death antitoxin YdcD
2	1536	DSM 12272 peg.1536	387	Alanine racemase (EC 5.1.1.1)	4	1586	CGAS001 peg.1586	99.48	Alanine racemase (EC 5.1.1.1)
2	1537	DSM 12272 peg.1537	203	Uncharacterized secreted protein associated with spyDAC	4	1587	CGAS001 peg.1587	99.5	Uncharacterized secreted protein associated with spyDAC
2	1538	DSM 12272 peg.1538	124	Holo-[acyl-carrier-protein] synthase (EC 2.7.8.7)	4	1588	CGAS001 peg.1588	98.37	Holo-[acyl-carrier-protein] synthase (EC 2.7.8.7)
2	1539	DSM 12272 peg.1539	110	hypothetical protein	4	1589	CGAS001 peg.1589	99.08	Conserved protein
2	1540	DSM 12272 peg.1540	878	Probable flavoprotein	4	1590	CGAS001 peg.1590	99.09	Probable flavoprotein
2	1541	DSM 12272 peg.1541	329	UDP-glucose 4-epimerase (EC 5.1.3.2)	4	1591	CGAS001 peg.1591	99.39	UDP-glucose 4-epimerase (EC 5.1.3.2)
2	1542	DSM 12272 peg.1542	525	Voltage-gated H(+)/2Cl(-) exchange transporter ClcA	4	1592	CGAS001 peg.1592	99.43	Voltage-gated H(+)/2Cl(-) exchange transporter ClcA
2	1543	DSM 12272 peg.1543	284	Inner membrane protein YihY, formerly thought to be RNase BN	4	1593	CGAS001 peg.1593	100	Inner membrane protein YihY, formerly thought to be RNase BN
2	1544	DSM 12272 peg.1544	294	Aldose 1-epimerase	4	1594	CGAS001 peg.1594	99.66	Aldose 1-epimerase
2	1545	DSM 12272 peg.1545	764	DinG family ATP-dependent helicase CPE1197	4	1595	CGAS001 peg.1595	99.48	DinG family ATP-dependent helicase CPE1197
2	1546	DSM 12272 peg.1546	198	hypothetical protein	4	1596	CGAS001 peg.1596	98.48	hypothetical protein
2	1547	DSM 12272 peg.1547	80	Transition state regulatory protein AbrB	4	1597	CGAS001 peg.1597	100	Transition state regulatory protein AbrB
2	1548	DSM 12272 peg.1548	282	16S rRNA (cytidine(1402)-2'-O)-methyltransferase (EC 2.1.1.198)	4	1598	CGAS001 peg.1598	99.29	16S rRNA (cytidine(1402)-2'-O)-methyltransferase (EC 2.1.1.198)
2	1549	DSM 12272 peg.1549	250	tRNA(1)(Val) (adenine(37)-N(6))-methyltransferase (EC 2.1.1.223)	4	1599	CGAS001 peg.1599	100	tRNA(1)(Val) (adenine(37)-N(6))-methyltransferase (EC 2.1.1.223)
2	1550	DSM 12272 peg.1550	434	hypothetical protein	4	1600	CGAS001 peg.1600	98.15	hypothetical protein
2	1551	DSM 12272 peg.1551	101	hypothetical protein	4	1601	CGAS001 peg.1601	98	hypothetical protein
2	1552	DSM 12272 peg.1552	45	hypothetical protein	4	1602	CGAS001 peg.1602	97.73	hypothetical protein
2	1553	DSM 12272 peg.1553	222	2-deoxyglucose-6-phosphate hydrolase YniC	4	1603	CGAS001 peg.1603	98.19	2-deoxyglucose-6-phosphate hydrolase YniC
2	1554	DSM 12272 peg.1554	249	Foldase protein PrsA precursor (EC 5.2.1.8)	4	1604	CGAS001 peg.1604	100	Foldase protein PrsA precursor (EC 5.2.1.8)
2	1555	DSM 12272 peg.1555	153	Thiol peroxidase, Bcp-type (EC 1.11.1.15)	4	1605	CGAS001 peg.1605	100	Thiol peroxidase, Bcp-type (EC 1.11.1.15)
3	1556	DSM 12272 peg.1556	65	hypothetical protein	2	911	CGAS001 peg.911	100	hypothetical protein
3	1557	DSM 12272 peg.1557	344	2,4-dienoyl-CoA reductase [NADPH] (EC 1.3.1.34)	2	910	CGAS001 peg.910	100	2,4-dienoyl-CoA reductase [NADPH] (EC 1.3.1.34)
3	1558	DSM 12272 peg.1558	360	ABC transporter, substrate-binding protein (cluster 2, ribose/xylose/arabinose/galactose)	2	909	CGAS001 peg.909	99.72	ABC transporter, substrate-binding protein (cluster 2, ribose/xylose/arabinose/galactose)
3	1559	DSM 12272 peg.1559	244	hypothetical protein	2	908	CGAS001 peg.908	100	hypothetical protein
3	1560	DSM 12272 peg.1560	112	Transcriptional regulator, PadR family	2	907	CGAS001 peg.907	100	Transcriptional regulator, PadR family
3	1561	DSM 12272 peg.1561	1730	Ser-type protease	2	906	CGAS001 peg.906	100	Ser-type protease
3	1562	DSM 12272 peg.1562	582	subtilase family protein( EC:3.4.21.- )	2	905	CGAS001 peg.905	100	subtilase family protein( EC:3.4.21.- )
3	1563	DSM 12272 peg.1563	1835	hypothetical protein	2	904	CGAS001 peg.904	99.24	hypothetical protein
3	1564	DSM 12272 peg.1564	1194	FIG100068: Hypothetical protein	2	903	CGAS001 peg.903	99.66	FIG100068: Hypothetical protein
3	1565	DSM 12272 peg.1565	379	FIG087842: Hypothetical protein	2	902	CGAS001 peg.902	99.74	FIG087842: Hypothetical protein
3	1566	DSM 12272 peg.1566	497	FIG098404: Hypothetical protein	2	901	CGAS001 peg.901	99.8	FIG098404: Hypothetical protein
3	1567	DSM 12272 peg.1567	157	Acetyltransferase	2	900	CGAS001 peg.900	98.08	Acetyltransferase
3	1568	DSM 12272 peg.1568	133	hypothetical protein				0
3	1569	DSM 12272 peg.1569	79	Transcriptional regulator, PadR family	2	899	CGAS001 peg.899	98.72	Transcriptional regulator, PadR family
3	1570	DSM 12272 peg.1570	203	M. jannaschii predicted coding region MJ0455	2	897	CGAS001 peg.897	96.97	M. jannaschii predicted coding region MJ0455
3	1571	DSM 12272 peg.1571	41	hypothetical protein				0
3	1572	DSM 12272 peg.1572	233	putative F pilin acetylation protein	2	895	CGAS001 peg.895	91.81	Conserved Membrane Protein (Archaea)
3	1573	DSM 12272 peg.1573	310	putative membrane protein	2	894	CGAS001 peg.894	99.03	putative membrane protein
3	1574	DSM 12272 peg.1574	209	Metal-dependent hydrolase	2	893	CGAS001 peg.893	99.04	Metal-dependent hydrolase
3	1575	DSM 12272 peg.1575	252	hypothetical protein	2	892	CGAS001 peg.892	96.81	hypothetical protein
3	1576	DSM 12272 peg.1576	252	Acetyltransferase, GNAT family	2	891	CGAS001 peg.891	97.61	Acetyltransferase, GNAT family
3	1577	DSM 12272 peg.1577	904	Mg(2+) transport ATPase, P-type (EC 3.6.3.2)	2	890	CGAS001 peg.890	99.45	Mg(2+) transport ATPase, P-type (EC 3.6.3.2)
3	1578	DSM 12272 peg.1578	52	hypothetical protein	2	889	CGAS001 peg.889	100	hypothetical protein
3	1579	DSM 12272 peg.1579	265	hypothetical protein	2	888	CGAS001 peg.888	98.47	hypothetical protein
3	1580	DSM 12272 peg.1580	417	beta-glycosyl hydrolase	2	887	CGAS001 peg.887	97.7	beta-glycosyl hydrolase
3	1581	DSM 12272 peg.1581	164	glutathione-regulated potassium-efflux system protein	2	886	CGAS001 peg.886	96.93	glutathione-regulated potassium-efflux system protein
3	1582	DSM 12272 peg.1582	726	hypothetical protein	2	885	CGAS001 peg.885	99.17	ATP-dependent DNA helicase rep (EC 3.6.1.-)
3	1583	DSM 12272 peg.1583	306	Putative oxidoreductase SCO7655	2	884	CGAS001 peg.884	99.67	Putative oxidoreductase SCO7655
3	1584	DSM 12272 peg.1584	565	ABC transporter related	2	883	CGAS001 peg.883	98.23	ABC transporter related
3	1585	DSM 12272 peg.1585	152	hypothetical protein	2	882	CGAS001 peg.882	98.01	hypothetical protein
3	1586	DSM 12272 peg.1586	700	Pyrophosphate-energized proton pump (EC 3.6.1.1)	2	881	CGAS001 peg.881	99.86	Pyrophosphate-energized proton pump (EC 3.6.1.1)
3	1587	DSM 12272 peg.1587	326	hypothetical protein	2	880	CGAS001 peg.880	98.77	hypothetical protein
3	1588	DSM 12272 peg.1588	691	ABC-type antimicrobial peptide transport system, permease component	2	879	CGAS001 peg.879	99.42	ABC-type antimicrobial peptide transport system, permease component
3	1589	DSM 12272 peg.1589	696	ABC-type antimicrobial peptide transport system, ATPase component	2	878	CGAS001 peg.878	99.71	Cell division transporter, ATP-binding protein FtsE (TC 3.A.5.1.1)
3	1590	DSM 12272 peg.1590	297	putative transposase	2	877	CGAS001 peg.877	99.66	putative transposase
3	1591	DSM 12272 peg.1591	238	hypothetical protein	2	876	CGAS001 peg.876	98.31	hypothetical protein
3	1592	DSM 12272 peg.1592	43	Transcriptional regulator	2	875	CGAS001 peg.875	90.48	Transcriptional regulator
3	1593	DSM 12272 peg.1593	41	hypothetical protein	2	874	CGAS001 peg.874	95	hypothetical protein
3	1594	DSM 12272 peg.1594	260	histidinol phosphate phosphatase HisJ family	2	873	CGAS001 peg.873	100	histidinol phosphate phosphatase HisJ family
3	1595	DSM 12272 peg.1595	171	hypothetical protein	2	872	CGAS001 peg.872	99.41	hypothetical protein
3	1596	DSM 12272 peg.1596	290	hypothetical protein	2	871	CGAS001 peg.871	98.96	hypothetical protein
3	1597	DSM 12272 peg.1597	477	Adenylosuccinate lyase (EC 4.3.2.2) @ SAICAR lyase (EC 4.3.2.2)	2	870	CGAS001 peg.870	99.58	Adenylosuccinate lyase (EC 4.3.2.2) @ SAICAR lyase (EC 4.3.2.2)
3	1598	DSM 12272 peg.1598	70	hypothetical protein	2	869	CGAS001 peg.869	100	hypothetical protein
3	1599	DSM 12272 peg.1599	87	Phosphotransferase system, phosphocarrier protein HPr	2	868	CGAS001 peg.868	100	Phosphotransferase system, phosphocarrier protein HPr
3	1600	DSM 12272 peg.1600	87	Spore core dehydratation and coat assembly protein SpoVS	2	867	CGAS001 peg.867	100	Spore core dehydratation and coat assembly protein SpoVS
3	1601	DSM 12272 peg.1601	512	Ribonuclease Y	2	866	CGAS001 peg.866	100	Ribonuclease Y
3	1602	DSM 12272 peg.1602	361	RecA protein	2	865	CGAS001 peg.865	100	RecA protein
3	1603	DSM 12272 peg.1603	197	CDP-diacylglycerol--glycerol-3-phosphate 3-phosphatidyltransferase (EC 2.7.8.5)	2	864	CGAS001 peg.864	100	CDP-diacylglycerol--glycerol-3-phosphate 3-phosphatidyltransferase (EC 2.7.8.5)
3	1604	DSM 12272 peg.1604	446	Ribosomal protein S12p Asp88 (E. coli) methylthiotransferase (EC 2.8.4.4)	2	863	CGAS001 peg.863	100	Ribosomal protein S12p Asp88 (E. coli) methylthiotransferase (EC 2.8.4.4)
3	1605	DSM 12272 peg.1605	813	DNA translocase FtsK	2	862	CGAS001 peg.862	99.51	DNA translocase FtsK
3	1606	DSM 12272 peg.1606	247	Translocation-enhancing protein TepA	2	861	CGAS001 peg.861	99.59	Translocation-enhancing protein TepA
3	1607	DSM 12272 peg.1607	404	Aspartokinase (EC 2.7.2.4)	2	860	CGAS001 peg.860	100	Aspartokinase (EC 2.7.2.4)
3	1608	DSM 12272 peg.1608	103	FIG007697: hypothetical protein	2	859	CGAS001 peg.859	100	FIG007697: hypothetical protein
3	1609	DSM 12272 peg.1609	436	FIG007959: peptidase, M16 family	2	858	CGAS001 peg.858	99.77	FIG007959: peptidase, M16 family
3	1610	DSM 12272 peg.1610	713	Polyribonucleotide nucleotidyltransferase (EC 2.7.7.8)	2	857	CGAS001 peg.857	99.86	Polyribonucleotide nucleotidyltransferase (EC 2.7.7.8)
3	1611	DSM 12272 peg.1611	88	SSU ribosomal protein S15p (S13e)	2	856	CGAS001 peg.856	100	SSU ribosomal protein S15p (S13e)
3	1612	DSM 12272 peg.1612	313	FMN adenylyltransferase (EC 2.7.7.2) / Riboflavin kinase (EC 2.7.1.26)	2	855	CGAS001 peg.855	99.68	FMN adenylyltransferase (EC 2.7.7.2) / Riboflavin kinase (EC 2.7.1.26)
3	1613	DSM 12272 peg.1613	293	tRNA pseudouridine(55) synthase (EC 5.4.99.25)	2	854	CGAS001 peg.854	99.66	tRNA pseudouridine(55) synthase (EC 5.4.99.25)
3	1614	DSM 12272 peg.1614	325	3'-to-5' oligoribonuclease A, Bacillus type	2	853	CGAS001 peg.853	100	3'-to-5' oligoribonuclease A, Bacillus type
3	1615	DSM 12272 peg.1615	117	Ribosome-binding factor A	2	852	CGAS001 peg.852	100	Ribosome-binding factor A
3	1616	DSM 12272 peg.1616	686	Translation initiation factor 2	2	851	CGAS001 peg.851	100	Translation initiation factor 2
3	1617	DSM 12272 peg.1617	103	ribosomal protein L7Ae family protein	2	850	CGAS001 peg.850	99.02	ribosomal protein L7Ae family protein
3	1618	DSM 12272 peg.1618	89	COG2740: Predicted nucleic-acid-binding protein implicated in transcription termination	2	849	CGAS001 peg.849	100	COG2740: Predicted nucleic-acid-binding protein implicated in transcription termination
3	1619	DSM 12272 peg.1619	371	Transcription termination protein NusA	2	848	CGAS001 peg.848	100	Transcription termination protein NusA
3	1620	DSM 12272 peg.1620	181	Bacterial ribosome SSU maturation protein RimP	2	847	CGAS001 peg.847	99.44	Bacterial ribosome SSU maturation protein RimP
3	1621	DSM 12272 peg.1621	1439	DNA polymerase III polC-type (EC 2.7.7.7)	2	846	CGAS001 peg.846	99.58	DNA polymerase III polC-type (EC 2.7.7.7)
3	1622	DSM 12272 peg.1622	350	(E)-4-hydroxy-3-methylbut-2-enyl-diphosphate synthase (flavodoxin) (EC 1.17.7.3)	2	845	CGAS001 peg.845	99.43	(E)-4-hydroxy-3-methylbut-2-enyl-diphosphate synthase (flavodoxin) (EC 1.17.7.3)
3	1623	DSM 12272 peg.1623	337	Intramembrane protease RasP/YluC, implicated in cell division based on FtsL cleavage	2	844	CGAS001 peg.844	92.86	Intramembrane protease RasP/YluC, implicated in cell division based on FtsL cleavage
3	1624	DSM 12272 peg.1624	387	1-deoxy-D-xylulose 5-phosphate reductoisomerase (EC 1.1.1.267)	2	843	CGAS001 peg.843	99.22	1-deoxy-D-xylulose 5-phosphate reductoisomerase (EC 1.1.1.267)
3	1625	DSM 12272 peg.1625	338	Sporulation integral membrane protein YtvI	2	842	CGAS001 peg.842	99.41	Sporulation integral membrane protein YtvI
3	1626	DSM 12272 peg.1626	265	Phosphatidate cytidylyltransferase (EC 2.7.7.41)	2	841	CGAS001 peg.841	99.24	Phosphatidate cytidylyltransferase (EC 2.7.7.41)
3	1627	DSM 12272 peg.1627	254	Undecaprenyl diphosphate synthase (EC 2.5.1.31)	2	840	CGAS001 peg.840	99.6	Undecaprenyl diphosphate synthase (EC 2.5.1.31)
3	1628	DSM 12272 peg.1628	184	Ribosome recycling factor	2	839	CGAS001 peg.839	100	Ribosome recycling factor
3	1629	DSM 12272 peg.1629	238	Uridylate kinase (EC 2.7.4.22)	2	838	CGAS001 peg.838	100	Uridylate kinase (EC 2.7.4.22)
3	1630	DSM 12272 peg.1630	303	Translation elongation factor Ts	2	837	CGAS001 peg.837	100	Translation elongation factor Ts
3	1631	DSM 12272 peg.1631	240	SSU ribosomal protein S2p (SAe)	2	836	CGAS001 peg.836	100	SSU ribosomal protein S2p (SAe)
3	1632	DSM 12272 peg.1632	259	GTP-sensing transcriptional pleiotropic repressor CodY	2	835	CGAS001 peg.835	100	GTP-sensing transcriptional pleiotropic repressor CodY
3	1633	DSM 12272 peg.1633	697	DNA topoisomerase I (EC 5.99.1.2)	2	834	CGAS001 peg.834	99.71	DNA topoisomerase I (EC 5.99.1.2)
3	1634	DSM 12272 peg.1634	351	Rossmann fold nucleotide-binding protein Smf possibly involved in DNA uptake	2	833	CGAS001 peg.833	99.43	Rossmann fold nucleotide-binding protein Smf possibly involved in DNA uptake
3	1635	DSM 12272 peg.1635	507	AAA+ ATPase superfamily protein YifB/ComM, associated with DNA recombination	2	832	CGAS001 peg.832	99.8	AAA+ ATPase superfamily protein YifB/ComM, associated with DNA recombination
3	1636	DSM 12272 peg.1636	124	UPF0102 protein YraN	2	831	CGAS001 peg.831	97.56	UPF0102 protein YraN
3	1637	DSM 12272 peg.1637	271	Ribonuclease HII (EC 3.1.26.4)	2	830	CGAS001 peg.830	99.63	Ribonuclease HII (EC 3.1.26.4)
3	1638	DSM 12272 peg.1638	321	LSU ribosomal maturation GTPase RbgA (B. subtilis YlqF)	2	829	CGAS001 peg.829	99.69	LSU ribosomal maturation GTPase RbgA (B. subtilis YlqF)
3	1639	DSM 12272 peg.1639	117	LSU ribosomal protein L19p	2	828	CGAS001 peg.828	100	LSU ribosomal protein L19p
3	1640	DSM 12272 peg.1640	238	tRNA (guanine(37)-N(1))-methyltransferase (EC 2.1.1.228)	2	827	CGAS001 peg.827	97.89	tRNA (guanine(37)-N(1))-methyltransferase (EC 2.1.1.228)
3	1641	DSM 12272 peg.1641	166	16S rRNA processing protein RimM	2	826	CGAS001 peg.826	99.39	16S rRNA processing protein RimM
3	1642	DSM 12272 peg.1642	80	KH domain RNA binding protein YlqC	2	825	CGAS001 peg.825	100	KH domain RNA binding protein YlqC
3	1643	DSM 12272 peg.1643	80	SSU ribosomal protein S16p	2	824	CGAS001 peg.824	100	SSU ribosomal protein S16p
3	1644	DSM 12272 peg.1644	451	Signal recognition particle protein Ffh	2	823	CGAS001 peg.823	100	Signal recognition particle protein Ffh
3	1645	DSM 12272 peg.1645	110	Signal recognition particle associated protein	2	822	CGAS001 peg.822	100	Signal recognition particle associated protein
3	1646	DSM 12272 peg.1646	305	Signal recognition particle receptor FtsY	2	821	CGAS001 peg.821	100	Signal recognition particle receptor FtsY
3	1647	DSM 12272 peg.1647	1188	Chromosome partition protein smc	2	820	CGAS001 peg.820	99.58	Chromosome partition protein smc
3	1648	DSM 12272 peg.1648	32	hypothetical protein	2	819	CGAS001 peg.819	100	hypothetical protein
3	1649	DSM 12272 peg.1649	344	Radical SAM domain protein	2	818	CGAS001 peg.818	99.42	Radical SAM domain protein
3	1650	DSM 12272 peg.1650	233	Ribonuclease III (EC 3.1.26.3)	2	817	CGAS001 peg.817	100	Ribonuclease III (EC 3.1.26.3)
3	1651	DSM 12272 peg.1651	76	Acyl carrier protein	2	816	CGAS001 peg.816	100	Acyl carrier protein
3	1652	DSM 12272 peg.1652	334	Phosphate:acyl-ACP acyltransferase PlsX (EC 2.3.1.n2)	2	815	CGAS001 peg.815	100	Phosphate:acyl-ACP acyltransferase PlsX (EC 2.3.1.n2)
3	1653	DSM 12272 peg.1653	62	LSU ribosomal protein L32p @ LSU ribosomal protein L32p, zinc-dependent	2	814	CGAS001 peg.814	100	LSU ribosomal protein L32p @ LSU ribosomal protein L32p, zinc-dependent
3	1654	DSM 12272 peg.1654	169	FIG01269488: protein, clustered with ribosomal protein L32p	2	813	CGAS001 peg.813	100	FIG01269488: protein, clustered with ribosomal protein L32p
3	1655	DSM 12272 peg.1655	398	Acetate kinase (EC 2.7.2.1)	2	812	CGAS001 peg.812	99.75	Acetate kinase (EC 2.7.2.1)
3	1656	DSM 12272 peg.1656	334	Phosphate acetyltransferase (EC 2.3.1.8)	2	811	CGAS001 peg.811	100	Phosphate acetyltransferase (EC 2.3.1.8)
3	1657	DSM 12272 peg.1657	402	UPF0348 protein family	2	810	CGAS001 peg.810	98.75	UPF0348 protein family
3	1658	DSM 12272 peg.1658	395	hypothetical protein	2	809	CGAS001 peg.809	99.49	hypothetical protein
3	1659	DSM 12272 peg.1659	179	Cell division initiation protein	2	808	CGAS001 peg.808	98.88	Cell division initiation protein
3	1660	DSM 12272 peg.1660	160	Phosphopantetheine adenylyltransferase (EC 2.7.7.3)	2	807	CGAS001 peg.807	100	Phosphopantetheine adenylyltransferase (EC 2.7.7.3)
3	1661	DSM 12272 peg.1661	184	16S rRNA (guanine(966)-N(2))-methyltransferase (EC 2.1.1.171)	2	806	CGAS001 peg.806	99.45	16S rRNA (guanine(966)-N(2))-methyltransferase (EC 2.1.1.171)
3	1662	DSM 12272 peg.1662	677	ATP-dependent DNA helicase RecG (EC 3.6.4.12)	2	805	CGAS001 peg.805	99.56	ATP-dependent DNA helicase RecG (EC 3.6.4.12)
3	1663	DSM 12272 peg.1663	547	Dihydroxyacetone kinase-like protein, phosphatase domain / Dihydroxyacetone kinase-like protein, kinase domain	2	804	CGAS001 peg.804	99.27	Dihydroxyacetone kinase-like protein, phosphatase domain / Dihydroxyacetone kinase-like protein, kinase domain
3	1664	DSM 12272 peg.1664	117	FIG001802: Putative alkaline-shock protein	2	803	CGAS001 peg.803	100	FIG001802: Putative alkaline-shock protein
3	1665	DSM 12272 peg.1665	64	LSU ribosomal protein L28p @ LSU ribosomal protein L28p, zinc-dependent	2	802	CGAS001 peg.802	100	LSU ribosomal protein L28p @ LSU ribosomal protein L28p, zinc-dependent
3	1666	DSM 12272 peg.1666	212	Thiamin pyrophosphokinase (EC 2.7.6.2)	2	801	CGAS001 peg.801	97.63	Thiamin pyrophosphokinase (EC 2.7.6.2)
3	1667	DSM 12272 peg.1667	216	Ribulose-phosphate 3-epimerase (EC 5.1.3.1)	2	800	CGAS001 peg.800	95.81	Ribulose-phosphate 3-epimerase (EC 5.1.3.1)
3	1668	DSM 12272 peg.1668	290	Ribosome small subunit biogenesis RbfA-release protein RsgA	2	799	CGAS001 peg.799	99.65	Ribosome small subunit biogenesis RbfA-release protein RsgA
3	1669	DSM 12272 peg.1669	670	Serine/threonine protein kinase PrkC, regulator of stationary phase	2	798	CGAS001 peg.798	96.56	Serine/threonine protein kinase PrkC, regulator of stationary phase
3	1670	DSM 12272 peg.1670	240	Protein serine/threonine phosphatase PrpC, regulation of stationary phase	2	797	CGAS001 peg.797	100	Protein serine/threonine phosphatase PrpC, regulation of stationary phase
3	1671	DSM 12272 peg.1671	344	23S rRNA (adenine(2503)-C(2))-methyltransferase @ tRNA (adenine(37)-C(2))-methyltransferase (EC 2.1.1.192)	2	796	CGAS001 peg.796	99.71	23S rRNA (adenine(2503)-C(2))-methyltransferase @ tRNA (adenine(37)-C(2))-methyltransferase (EC 2.1.1.192)
3	1672	DSM 12272 peg.1672	440	16S rRNA (cytosine(967)-C(5))-methyltransferase (EC 2.1.1.176)	2	795	CGAS001 peg.795	100	16S rRNA (cytosine(967)-C(5))-methyltransferase (EC 2.1.1.176)
3	1673	DSM 12272 peg.1673	227	Putative membrane protease YugP	2	794	CGAS001 peg.794	100	Putative membrane protease YugP
3	1674	DSM 12272 peg.1674	309	Methionyl-tRNA formyltransferase (EC 2.1.2.9)	2	793	CGAS001 peg.793	99.03	Methionyl-tRNA formyltransferase (EC 2.1.2.9)
3	1675	DSM 12272 peg.1675	148	Peptide deformylase (EC 3.5.1.88)	2	792	CGAS001 peg.792	98.64	Peptide deformylase (EC 3.5.1.88)
3	1676	DSM 12272 peg.1676	734	Helicase PriA essential for oriC/DnaA-independent DNA replication	2	791	CGAS001 peg.791	98.77	Helicase PriA essential for oriC/DnaA-independent DNA replication
3	1677	DSM 12272 peg.1677	400	Phosphopantothenoylcysteine decarboxylase (EC 4.1.1.36) / Phosphopantothenoylcysteine synthetase (EC 6.3.2.5)	2	790	CGAS001 peg.790	100	Phosphopantothenoylcysteine decarboxylase (EC 4.1.1.36) / Phosphopantothenoylcysteine synthetase (EC 6.3.2.5)
3	1678	DSM 12272 peg.1678	79	DNA-directed RNA polymerase omega subunit (EC 2.7.7.6)	2	789	CGAS001 peg.789	100	DNA-directed RNA polymerase omega subunit (EC 2.7.7.6)
3	1679	DSM 12272 peg.1679	213	Guanylate kinase (EC 2.7.4.8)	2	788	CGAS001 peg.788	100	Guanylate kinase (EC 2.7.4.8)
3	1680	DSM 12272 peg.1680	90	UPF0296 protein YlzA	2	787	CGAS001 peg.787	100	UPF0296 protein YlzA
3	1681	DSM 12272 peg.1681	294	UPF0701 protein YicC	2	786	CGAS001 peg.786	99.66	UPF0701 protein YicC
3	1682	DSM 12272 peg.1682	323	L-asparaginase (EC 3.5.1.1)	2	785	CGAS001 peg.785	99.38	L-asparaginase (EC 3.5.1.1)
3	1683	DSM 12272 peg.1683	133	putative plasmid-related protein	2	784	CGAS001 peg.784	99.24	putative plasmid-related protein
3	1684	DSM 12272 peg.1684	493	Stage IV sporulation protein A	2	783	CGAS001 peg.783	100	Stage IV sporulation protein A
3	1685	DSM 12272 peg.1685	331	Glycerol-3-phosphate dehydrogenase [NAD(P)+] (EC 1.1.1.94)	2	782	CGAS001 peg.782	99.09	Glycerol-3-phosphate dehydrogenase [NAD(P)+] (EC 1.1.1.94)
3	1686	DSM 12272 peg.1686	439	GTP-binding protein EngA	2	781	CGAS001 peg.781	100	GTP-binding protein EngA
3	1687	DSM 12272 peg.1687	446	Fe-S oxidoreductase, related to NifB/MoaA family with PDZ N-terminal domain	2	780	CGAS001 peg.780	100	Fe-S oxidoreductase, related to NifB/MoaA family with PDZ N-terminal domain
3	1688	DSM 12272 peg.1688	215	Phosphate transport system regulatory protein PhoU	2	779	CGAS001 peg.779	92.99	Phosphate transport system regulatory protein PhoU
3	1689	DSM 12272 peg.1689	255	Phosphate ABC transporter, ATP-binding protein PstB (TC 3.A.1.7.1)	2	778	CGAS001 peg.778	100	Phosphate ABC transporter, ATP-binding protein PstB (TC 3.A.1.7.1)
3	1690	DSM 12272 peg.1690	275	Phosphate ABC transporter, permease protein PstA (TC 3.A.1.7.1)	2	777	CGAS001 peg.777	99.64	Phosphate ABC transporter, permease protein PstA (TC 3.A.1.7.1)
3	1691	DSM 12272 peg.1691	297	Phosphate ABC transporter, permease protein PstC (TC 3.A.1.7.1)	2	776	CGAS001 peg.776	98.99	Phosphate ABC transporter, permease protein PstC (TC 3.A.1.7.1)
3	1692	DSM 12272 peg.1692	278	Phosphate ABC transporter, substrate-binding protein PstS (TC 3.A.1.7.1)	2	775	CGAS001 peg.775	100	Phosphate ABC transporter, substrate-binding protein PstS (TC 3.A.1.7.1)
3	1693	DSM 12272 peg.1693	281	Phosphate ABC transporter, substrate-binding protein PstS (TC 3.A.1.7.1)	2	774	CGAS001 peg.774	99.29	Phosphate ABC transporter, substrate-binding protein PstS (TC 3.A.1.7.1)
3	1694	DSM 12272 peg.1694	562	Phosphate regulon sensor protein PhoR (SphS) (EC 2.7.13.3)	2	773	CGAS001 peg.773	99.29	Phosphate regulon sensor protein PhoR (SphS) (EC 2.7.13.3)
3	1695	DSM 12272 peg.1695	234	Phosphate regulon transcriptional regulatory protein PhoB (SphR)	2	772	CGAS001 peg.772	100	Phosphate regulon transcriptional regulatory protein PhoB (SphR)
3	1696	DSM 12272 peg.1696	246	FIG00003370: Multicopper polyphenol oxidase	2	771	CGAS001 peg.771	97.55	FIG00003370: Multicopper polyphenol oxidase
3	1697	DSM 12272 peg.1697	153	Ribonucleotide reductase transcriptional regulator NrdR	2	770	CGAS001 peg.770	100	Ribonucleotide reductase transcriptional regulator NrdR
3	1698	DSM 12272 peg.1698	107	conserved hypothetical protein	2	769	CGAS001 peg.769	100	conserved hypothetical protein
3	1699	DSM 12272 peg.1699	260	RNA polymerase sporulation specific sigma factor SigG	2	768	CGAS001 peg.768	100	RNA polymerase sporulation specific sigma factor SigG
3	1700	DSM 12272 peg.1700	236	RNA polymerase sporulation specific sigma factor SigE	2	767	CGAS001 peg.767	100	RNA polymerase sporulation specific sigma factor SigE
3	1701	DSM 12272 peg.1701	266	Sporulation sigma-E factor processing peptidase (SpoIIGA)	2	766	CGAS001 peg.766	100	Sporulation sigma-E factor processing peptidase (SpoIIGA)
3	1702	DSM 12272 peg.1702	376	Cell division protein FtsZ	2	765	CGAS001 peg.765	99.2	Cell division protein FtsZ
3	1703	DSM 12272 peg.1703	43	hypothetical protein				0
3	1704	DSM 12272 peg.1704	58	hypothetical protein	2	764	CGAS001 peg.764	100	hypothetical protein
3	1705	DSM 12272 peg.1705	352	Twitching motility protein PilT	2	763	CGAS001 peg.763	100	Twitching motility protein PilT
3	1706	DSM 12272 peg.1706	232	RNA polymerase sporulation specific sigma factor SigK	2	762	CGAS001 peg.762	100	RNA polymerase sporulation specific sigma factor SigK
3	1707	DSM 12272 peg.1707	541	hypothetical protein	2	761	CGAS001 peg.761	99.81	hypothetical protein
3	1708	DSM 12272 peg.1708	206	Uridine kinase (EC 2.7.1.48)	2	760	CGAS001 peg.760	99.51	Uridine kinase (EC 2.7.1.48)
3	1709	DSM 12272 peg.1709	412	Uncharacterized protease YrrO	2	759	CGAS001 peg.759	99.51	Uncharacterized protease YrrO
3	1710	DSM 12272 peg.1710	215	FIG011945: O-methyltransferase family protein	2	758	CGAS001 peg.758	99.53	FIG011945: O-methyltransferase family protein
3	1711	DSM 12272 peg.1711	341	Murein endolytic transglycosylase MltG	2	757	CGAS001 peg.757	99.41	Murein endolytic transglycosylase MltG
3	1712	DSM 12272 peg.1712	609	GTP-binding protein TypA/BipA	2	756	CGAS001 peg.756	100	GTP-binding protein TypA/BipA
3	1713	DSM 12272 peg.1713	556	Ribonuclease J (endonuclease and 5' exonuclease)	2	755	CGAS001 peg.755	99.64	Ribonuclease J (endonuclease and 5' exonuclease)
3	1714	DSM 12272 peg.1714	153	Ferric uptake regulation protein FUR	2	754	CGAS001 peg.754	100	Ferric uptake regulation protein FUR
3	1715	DSM 12272 peg.1715	90	hypothetical protein	2	753	CGAS001 peg.753	100	hypothetical protein
3	1716	DSM 12272 peg.1716	145	Putative pre-16S rRNA nuclease YqgF	2	752	CGAS001 peg.752	100	Putative pre-16S rRNA nuclease YqgF
3	1717	DSM 12272 peg.1717	86	UPF0297 protein YrzL	2	751	CGAS001 peg.751	100	UPF0297 protein YrzL
3	1718	DSM 12272 peg.1718	880	Alanyl-tRNA synthetase (EC 6.1.1.7)	2	750	CGAS001 peg.750	99.54	Alanyl-tRNA synthetase (EC 6.1.1.7)
3	1719	DSM 12272 peg.1719	344	hypothetical protein	2	749	CGAS001 peg.749	99.71	hypothetical protein
3	1720	DSM 12272 peg.1720	167	conserved hypothetical protein	2	748	CGAS001 peg.748	98.8	hypothetical protein
3	1721	DSM 12272 peg.1721	359	tRNA-specific 2-thiouridylase MnmA (EC 2.8.1.13)	2	747	CGAS001 peg.747	99.44	tRNA-specific 2-thiouridylase MnmA (EC 2.8.1.13)
3	1722	DSM 12272 peg.1722	146	Iron-sulfur cluster assembly scaffold protein IscU/NifU-like	2	746	CGAS001 peg.746	100	Iron-sulfur cluster assembly scaffold protein IscU/NifU-like
3	1723	DSM 12272 peg.1723	394	Cysteine desulfurase (EC 2.8.1.7)	2	745	CGAS001 peg.745	99.49	Cysteine desulfurase (EC 2.8.1.7)
3	1724	DSM 12272 peg.1724	152	Iron-sulfur cluster regulator IscR	2	744	CGAS001 peg.744	100	Iron-sulfur cluster regulator IscR
3	1725	DSM 12272 peg.1725	423	Replication-associated recombination protein RarA	2	743	CGAS001 peg.743	98.82	Replication-associated recombination protein RarA
3	1726	DSM 12272 peg.1726	371	hypothetical protein	2	742	CGAS001 peg.742	98.99	Phage replication initiation protein
3	1727	DSM 12272 peg.1727	876	Acetaldehyde dehydrogenase (EC 1.2.1.10) / Alcohol dehydrogenase (EC 1.1.1.1)	2	740	CGAS001 peg.740	99.77	Acetaldehyde dehydrogenase (EC 1.2.1.10) / Alcohol dehydrogenase (EC 1.1.1.1)
3	1728	DSM 12272 peg.1728	272	Acetyl-coenzyme A carboxyl transferase alpha chain (EC 6.4.1.2)	2	739	CGAS001 peg.739	100	Acetyl-coenzyme A carboxyl transferase alpha chain (EC 6.4.1.2)
3	1729	DSM 12272 peg.1729	292	Acetyl-coenzyme A carboxyl transferase beta chain (EC 6.4.1.2)	2	738	CGAS001 peg.738	100	Acetyl-coenzyme A carboxyl transferase beta chain (EC 6.4.1.2)
3	1730	DSM 12272 peg.1730	451	Biotin carboxylase of acetyl-CoA carboxylase (EC 6.3.4.14)	2	737	CGAS001 peg.737	100	Biotin carboxylase of acetyl-CoA carboxylase (EC 6.3.4.14)
3	1731	DSM 12272 peg.1731	141	3-hydroxyacyl-[acyl-carrier-protein] dehydratase, FabZ form (EC 4.2.1.59)	2	736	CGAS001 peg.736	100	3-hydroxyacyl-[acyl-carrier-protein] dehydratase, FabZ form (EC 4.2.1.59)
3	1732	DSM 12272 peg.1732	163	Biotin carboxyl carrier protein of acetyl-CoA carboxylase	2	735	CGAS001 peg.735	100	Biotin carboxyl carrier protein of acetyl-CoA carboxylase
3	1733	DSM 12272 peg.1733	411	3-oxoacyl-[acyl-carrier-protein] synthase, KASII (EC 2.3.1.179)	2	734	CGAS001 peg.734	99.27	3-oxoacyl-[acyl-carrier-protein] synthase, KASII (EC 2.3.1.179)
3	1734	DSM 12272 peg.1734	247	3-oxoacyl-[acyl-carrier protein] reductase (EC 1.1.1.100), FadG	2	733	CGAS001 peg.733	98.37	3-oxoacyl-[acyl-carrier protein] reductase (EC 1.1.1.100), FadG
3	1735	DSM 12272 peg.1735	314	Malonyl CoA-acyl carrier protein transacylase (EC 2.3.1.39)	2	732	CGAS001 peg.732	99.68	Malonyl CoA-acyl carrier protein transacylase (EC 2.3.1.39)
3	1736	DSM 12272 peg.1736	314	Enoyl-[acyl-carrier-protein] reductase [FMN, NADH] (EC 1.3.1.9), FabK => refractory to triclosan	2	731	CGAS001 peg.731	100	Enoyl-[acyl-carrier-protein] reductase [FMN, NADH] (EC 1.3.1.9), FabK => refractory to triclosan
3	1737	DSM 12272 peg.1737	74	Acyl carrier protein	2	730	CGAS001 peg.730	100	Acyl carrier protein
3	1738	DSM 12272 peg.1738	325	3-oxoacyl-[acyl-carrier-protein] synthase, KASIII (EC 2.3.1.180)	2	729	CGAS001 peg.729	98.77	3-oxoacyl-[acyl-carrier-protein] synthase, KASIII (EC 2.3.1.180)
3	1739	DSM 12272 peg.1739	151	Transcriptional regulator of fatty acid biosynthesis FabT	2	728	CGAS001 peg.728	99.33	Transcriptional regulator of fatty acid biosynthesis FabT
3	1740	DSM 12272 peg.1740	138	hypothetical protein	2	727	CGAS001 peg.727	96.77	hypothetical protein
3	1741	DSM 12272 peg.1741	265	Electron transport complex protein RnfB	2	726	CGAS001 peg.726	100	Electron transport complex protein RnfB
3	1742	DSM 12272 peg.1742	193	Electron transport complex protein RnfA	2	725	CGAS001 peg.725	100	Electron transport complex protein RnfA
3	1743	DSM 12272 peg.1743	240	Electron transport complex protein RnfE	2	724	CGAS001 peg.724	99.58	Electron transport complex protein RnfE
3	1744	DSM 12272 peg.1744	203	Electron transport complex protein RnfG	2	723	CGAS001 peg.723	100	Electron transport complex protein RnfG
3	1745	DSM 12272 peg.1745	298	Electron transport complex protein RnfD	2	722	CGAS001 peg.722	98.32	Electron transport complex protein RnfD
3	1746	DSM 12272 peg.1746	341	Electron transport complex protein RnfC	2	721	CGAS001 peg.721	96.76	Electron transport complex protein RnfC
3	1747	DSM 12272 peg.1747	378	hypothetical protein	2	720	CGAS001 peg.720	98.94	hypothetical protein
3	1748	DSM 12272 peg.1748	613	Chitinase (EC 3.2.1.14)	2	719	CGAS001 peg.719	98.2	Chitinase (EC 3.2.1.14)
3	1749	DSM 12272 peg.1749	463	Multi antimicrobial extrusion protein (Na(+)/drug antiporter), MATE family of MDR efflux pumps	2	718	CGAS001 peg.718	98.92	Multi antimicrobial extrusion protein (Na(+)/drug antiporter), MATE family of MDR efflux pumps
3	1750	DSM 12272 peg.1750	78	FIG00512781: hypothetical protein	2	717	CGAS001 peg.717	98.7	FIG00512781: hypothetical protein
3	1751	DSM 12272 peg.1751	66	hypothetical protein	2	716	CGAS001 peg.716	100	hypothetical protein
3	1752	DSM 12272 peg.1752	208	Superoxide dismutase [Mn] (EC 1.15.1.1)	2	715	CGAS001 peg.715	98.53	Superoxide dismutase [Mn] (EC 1.15.1.1)
3	1753	DSM 12272 peg.1753	287	Muramoyltetrapeptide carboxypeptidase (EC 3.4.17.13)	2	714	CGAS001 peg.714	96.85	Muramoyltetrapeptide carboxypeptidase (EC 3.4.17.13)
3	1754	DSM 12272 peg.1754	178	hypothetical protein	6	2131	CGAS001 peg.2131	41.11	hypothetical protein
3	1755	DSM 12272 peg.1755	138	Histone acetyltransferase HPA2 and related acetyltransferases	2	713	CGAS001 peg.713	94.74	Histone acetyltransferase HPA2 and related acetyltransferases
3	1756	DSM 12272 peg.1756	118	putative membrane protein	2	712	CGAS001 peg.712	98.29	putative membrane protein
3	1757	DSM 12272 peg.1757	112	hypothetical protein	2	711	CGAS001 peg.711	97.3	hypothetical protein
3	1758	DSM 12272 peg.1758	80	hypothetical protein	2	710	CGAS001 peg.710	97.47	hypothetical protein
3	1759	DSM 12272 peg.1759	168	Free methionine-(R)-sulfoxide reductase, contains GAF domain	2	709	CGAS001 peg.709	100	Free methionine-(R)-sulfoxide reductase, contains GAF domain
3	1760	DSM 12272 peg.1760	162	hypothetical protein	2	708	CGAS001 peg.708	98.76	Conserved protein, permease-related
3	1761	DSM 12272 peg.1761	180	hypothetical protein	2	707	CGAS001 peg.707	100	hypothetical protein
3	1762	DSM 12272 peg.1762	139	hypothetical protein	2	706	CGAS001 peg.706	97.1	hypothetical protein
3	1763	DSM 12272 peg.1763	284	Diaminopimelate epimerase (EC 5.1.1.7)	2	705	CGAS001 peg.705	98.23	Diaminopimelate epimerase (EC 5.1.1.7)
3	1764	DSM 12272 peg.1764	395	L,L-diaminopimelate aminotransferase (EC 2.6.1.83)	2	704	CGAS001 peg.704	99.75	L,L-diaminopimelate aminotransferase (EC 2.6.1.83)
3	1765	DSM 12272 peg.1765	329	FIG00522556: hypothetical protein	2	703	CGAS001 peg.703	91.19	FIG00522556: hypothetical protein
3	1766	DSM 12272 peg.1766	247	FMN reductase [NAD(P)H] (EC 1.5.1.39)	2	702	CGAS001 peg.702	98.78	FMN reductase [NAD(P)H] (EC 1.5.1.39)
3	1767	DSM 12272 peg.1767	284	hypothetical protein	2	701	CGAS001 peg.701	99.65	hypothetical protein
3	1768	DSM 12272 peg.1768	191	Trypanothione synthetase domain protein	2	700	CGAS001 peg.700	99.47	Trypanothione synthetase domain protein
3	1769	DSM 12272 peg.1769	744	Pyruvate formate-lyase (EC 2.3.1.54)	2	699	CGAS001 peg.699	100	Pyruvate formate-lyase (EC 2.3.1.54)
3	1770	DSM 12272 peg.1770	39	hypothetical protein	2	685	CGAS001 peg.685	86.84	hypothetical protein
3	1771	DSM 12272 peg.1771	250	Probable DNA polymerase III epsilon chain	2	684	CGAS001 peg.684	98.39	Probable DNA polymerase III epsilon chain
3	1772	DSM 12272 peg.1772	213	Leucyl/phenylalanyl-tRNA--protein transferase (EC 2.3.2.6)	2	683	CGAS001 peg.683	98.58	Leucyl/phenylalanyl-tRNA--protein transferase (EC 2.3.2.6)
3	1773	DSM 12272 peg.1773	316	hypothetical protein	2	682	CGAS001 peg.682	96.83	hypothetical protein
3	1774	DSM 12272 peg.1774	109	hypothetical protein	2	681	CGAS001 peg.681	97.22	hypothetical protein
3	1775	DSM 12272 peg.1775	301	hypothetical protein	2	680	CGAS001 peg.680	99.33	hypothetical protein
3	1776	DSM 12272 peg.1776	1062	DNA/RNA helicases, SNF2 family	2	679	CGAS001 peg.679	97.55	DNA/RNA helicases, SNF2 family
3	1777	DSM 12272 peg.1777	127	Superoxide reductase (EC 1.15.1.2)	2	678	CGAS001 peg.678	96.03	Superoxide reductase (EC 1.15.1.2)
3	1778	DSM 12272 peg.1778	69	conserved domain protein	2	677	CGAS001 peg.677	100	conserved domain protein
3	1779	DSM 12272 peg.1779	71	Cold shock protein of CSP family	2	676	CGAS001 peg.676	97.14	Cold shock protein of CSP family
3	1780	DSM 12272 peg.1780	162	hypothetical protein	2	675	CGAS001 peg.675	95.65	hypothetical protein
3	1781	DSM 12272 peg.1781	340	ABC-type multidrug transport system, permease component	2	674	CGAS001 peg.674	92.63	hypothetical protein
3	1782	DSM 12272 peg.1782	249	hypothetical protein	2	673	CGAS001 peg.673	93.15	Export ABC transporter permease protein
3	1783	DSM 12272 peg.1783	249	Efflux ABC transporter, ATP-binding protein	2	672	CGAS001 peg.672	93.55	Efflux ABC transporter, ATP-binding protein
3	1784	DSM 12272 peg.1784	240	Transcriptional regulator, PadR family	2	671	CGAS001 peg.671	98.74	Transcriptional regulator, PadR family
3	1785	DSM 12272 peg.1785	50	hypothetical protein	2	670	CGAS001 peg.670	100	hypothetical protein
3	1786	DSM 12272 peg.1786	123	hypothetical protein	2	669	CGAS001 peg.669	100	hypothetical protein
3	1787	DSM 12272 peg.1787	488	Transcriptional regulator, GntR family domain / Aspartate aminotransferase (EC 2.6.1.1)	2	668	CGAS001 peg.668	99.79	Transcriptional regulator, GntR family domain / Aspartate aminotransferase (EC 2.6.1.1)
3	1788	DSM 12272 peg.1788	300	D-alanine--D-alanine ligase (EC 6.3.2.4)	2	667	CGAS001 peg.667	99.67	D-alanine--D-alanine ligase (EC 6.3.2.4)
3	1789	DSM 12272 peg.1789	265	Histidinol-phosphatase-related protein	2	666	CGAS001 peg.666	98.11	Histidinol-phosphatase-related protein
3	1790	DSM 12272 peg.1790	56	hypothetical protein				0
3	1791	DSM 12272 peg.1791	57	COG1514: 2'-5' RNA ligase	1	508	CGAS001 peg.508	73.21	COG1514: 2'-5' RNA ligase
3	1792	DSM 12272 peg.1792	152	hypothetical protein	16	3590	CGAS001 peg.3590	46.62	hypothetical protein
3	1793	DSM 12272 peg.1793	338	Beta-lactamase class C-like and penicillin binding proteins (PBPs) superfamily	2	664	CGAS001 peg.664	99.41	Beta-lactamase class C-like and penicillin binding proteins (PBPs) superfamily
3	1794	DSM 12272 peg.1794	367	beta-lactamase	2	663	CGAS001 peg.663	96.99	beta-lactamase
3	1795	DSM 12272 peg.1795	182	Isochorismatase (EC 3.3.2.1)	2	661	CGAS001 peg.661	96.02	Isochorismatase (EC 3.3.2.1)
3	1796	DSM 12272 peg.1796	42	hypothetical protein	2	660	CGAS001 peg.660	97.56	hypothetical protein
3	1797	DSM 12272 peg.1797	2307	alpha-amylase (EC 3.2.1.1) @ Pullulanase (EC 3.2.1.41)	2	659	CGAS001 peg.659	96.79	alpha-amylase (EC 3.2.1.1) @ Pullulanase (EC 3.2.1.41)
3	1798	DSM 12272 peg.1798	68	hypothetical protein	2	658	CGAS001 peg.658	88.89	hypothetical protein
3	1799	DSM 12272 peg.1799	113	hypothetical protein				0
3	1800	DSM 12272 peg.1800	138	Acetyltransferase	6	2134	CGAS001 peg.2134	53.28	hypothetical protein
3	1801	DSM 12272 peg.1801	232	Aspartate racemase (EC 5.1.1.13)				0
3	1802	DSM 12272 peg.1802	96	Mobile element protein	6	2154	CGAS001 peg.2154	97.89	Mobile element protein
4	1803	DSM 12272 peg.1803	85	hypothetical protein				0
4	1804	DSM 12272 peg.1804	366	Monogalactosyldiacylglycerol synthase precursor	3	1224	CGAS001 peg.1224	99.73	Monogalactosyldiacylglycerol synthase precursor
4	1805	DSM 12272 peg.1805	69	LSU ribosomal protein L31p @ LSU ribosomal protein L31p, zinc-dependent	3	1223	CGAS001 peg.1223	100	LSU ribosomal protein L31p @ LSU ribosomal protein L31p, zinc-dependent
4	1806	DSM 12272 peg.1806	195	Thymidine kinase (EC 2.7.1.21)	3	1222	CGAS001 peg.1222	100	Thymidine kinase (EC 2.7.1.21)
4	1807	DSM 12272 peg.1807	587	FIG069887: hypothetical protein	3	1221	CGAS001 peg.1221	99.49	FIG069887: hypothetical protein
4	1808	DSM 12272 peg.1808	362	Peptide chain release factor 1	3	1220	CGAS001 peg.1220	100	Peptide chain release factor 1
4	1809	DSM 12272 peg.1809	196	hypothetical protein	3	1219	CGAS001 peg.1219	100	hypothetical protein
4	1810	DSM 12272 peg.1810	350	Threonylcarbamoyl-AMP synthase (EC 2.7.7.87) / SUA5 domain with internal deletion	3	1218	CGAS001 peg.1218	99.43	Threonylcarbamoyl-AMP synthase (EC 2.7.7.87) / SUA5 domain with internal deletion
4	1811	DSM 12272 peg.1811	150	Ribose-5-phosphate isomerase B (EC 5.3.1.6)	3	1217	CGAS001 peg.1217	100	Ribose-5-phosphate isomerase B (EC 5.3.1.6)
4	1812	DSM 12272 peg.1812	210	Uracil phosphoribosyltransferase (EC 2.4.2.9)	3	1216	CGAS001 peg.1216	100	Uracil phosphoribosyltransferase (EC 2.4.2.9)
4	1813	DSM 12272 peg.1813	383	UDP-N-acetylglucosamine 2-epimerase (EC 5.1.3.14)	3	1215	CGAS001 peg.1215	100	UDP-N-acetylglucosamine 2-epimerase (EC 5.1.3.14)
4	1814	DSM 12272 peg.1814	395	Acetyl-CoA acetyltransferase (EC 2.3.1.9)	3	1214	CGAS001 peg.1214	99.75	Acetyl-CoA acetyltransferase (EC 2.3.1.9)
4	1815	DSM 12272 peg.1815	122	hypothetical protein	3	1213	CGAS001 peg.1213	98.35	hypothetical protein
4	1816	DSM 12272 peg.1816	227	ATP synthase F0 sector subunit a (EC 3.6.3.14)	3	1212	CGAS001 peg.1212	99.12	ATP synthase F0 sector subunit a (EC 3.6.3.14)
4	1817	DSM 12272 peg.1817	78	ATP synthase F0 sector subunit c (EC 3.6.3.14)	3	1211	CGAS001 peg.1211	100	ATP synthase F0 sector subunit c (EC 3.6.3.14)
4	1818	DSM 12272 peg.1818	161	ATP synthase F0 sector subunit b	3	1210	CGAS001 peg.1210	99.38	ATP synthase F0 sector subunit b
4	1819	DSM 12272 peg.1819	180	ATP synthase delta chain (EC 3.6.3.14)	3	1209	CGAS001 peg.1209	100	ATP synthase delta chain (EC 3.6.3.14)
4	1820	DSM 12272 peg.1820	502	ATP synthase alpha chain (EC 3.6.3.14)	3	1208	CGAS001 peg.1208	100	ATP synthase alpha chain (EC 3.6.3.14)
4	1821	DSM 12272 peg.1821	284	ATP synthase gamma chain (EC 3.6.3.14)	3	1207	CGAS001 peg.1207	99.29	ATP synthase gamma chain (EC 3.6.3.14)
4	1822	DSM 12272 peg.1822	465	ATP synthase beta chain (EC 3.6.3.14)	3	1206	CGAS001 peg.1206	99.78	ATP synthase beta chain (EC 3.6.3.14)
4	1823	DSM 12272 peg.1823	139	ATP synthase epsilon chain (EC 3.6.3.14)	3	1205	CGAS001 peg.1205	99.28	ATP synthase epsilon chain (EC 3.6.3.14)
4	1824	DSM 12272 peg.1824	216	FIG013354: hypothetical protein	3	1204	CGAS001 peg.1204	99.53	FIG013354: hypothetical protein
4	1825	DSM 12272 peg.1825	420	UDP-N-acetylglucosamine 1-carboxyvinyltransferase (EC 2.5.1.7)	3	1203	CGAS001 peg.1203	100	UDP-N-acetylglucosamine 1-carboxyvinyltransferase (EC 2.5.1.7)
4	1826	DSM 12272 peg.1826	40	hypothetical protein	3	1202	CGAS001 peg.1202	94.87	hypothetical protein
4	1827	DSM 12272 peg.1827	345	Stage II sporulation protein D (SpoIID)	3	1201	CGAS001 peg.1201	99.71	Stage II sporulation protein D (SpoIID)
4	1828	DSM 12272 peg.1828	239	hypothetical protein	3	1200	CGAS001 peg.1200	100	hypothetical protein
4	1829	DSM 12272 peg.1829	84	Stage III sporulation protein D	3	1199	CGAS001 peg.1199	100	Stage III sporulation protein D
4	1830	DSM 12272 peg.1830	345	MreB-like protein (Mbl protein)	3	1198	CGAS001 peg.1198	99.71	MreB-like protein (Mbl protein)
4	1831	DSM 12272 peg.1831	176	Spore protease GPR related protein, YYAC B.subtilis ortholog	3	1197	CGAS001 peg.1197	100	Spore protease GPR related protein, YYAC B.subtilis ortholog
4	1832	DSM 12272 peg.1832	392	S-adenosylmethionine synthetase (EC 2.5.1.6)	3	1196	CGAS001 peg.1196	99.74	S-adenosylmethionine synthetase (EC 2.5.1.6)
4	1833	DSM 12272 peg.1833	379	N-acetylglucosamine-6-phosphate deacetylase (EC 3.5.1.25)	3	1195	CGAS001 peg.1195	99.74	N-acetylglucosamine-6-phosphate deacetylase (EC 3.5.1.25)
4	1834	DSM 12272 peg.1834	743	RecD-like DNA helicase YrrC	3	1194	CGAS001 peg.1194	100	RecD-like DNA helicase YrrC
4	1835	DSM 12272 peg.1835	334	ComF operon protein A, DNA transporter ATPase	3	1193	CGAS001 peg.1193	100	ComF operon protein A, DNA transporter ATPase
4	1836	DSM 12272 peg.1836	216	hypothetical protein	3	1192	CGAS001 peg.1192	100	hypothetical protein
4	1837	DSM 12272 peg.1837	180	Ribosome hibernation promoting factor Hpf	3	1191	CGAS001 peg.1191	99.44	Ribosome hibernation promoting factor Hpf
4	1838	DSM 12272 peg.1838	838	Protein translocase subunit SecA	3	1190	CGAS001 peg.1190	100	Protein translocase subunit SecA
4	1839	DSM 12272 peg.1839	329	Peptide chain release factor 2 @ programmed frameshift-containing	3	1189	CGAS001 peg.1189	99.69	Peptide chain release factor 2 @ programmed frameshift-containing
4	1840	DSM 12272 peg.1840	154	Nucleotidyltransferase (EC 2.7.7.-)	3	1188	CGAS001 peg.1188	96.08	Nucleotidyltransferase (EC 2.7.7.-)
4	1841	DSM 12272 peg.1841	38	hypothetical protein				0
4	1842	DSM 12272 peg.1842	659	Alanine racemase (EC 5.1.1.1)	3	1186	CGAS001 peg.1186	98.18	hypothetical protein
4	1843	DSM 12272 peg.1843	450	Aminopeptidase	3	1185	CGAS001 peg.1185	99.33	Aminopeptidase
4	1844	DSM 12272 peg.1844	111	hypothetical protein	3	1184	CGAS001 peg.1184	100	hypothetical protein
4	1845	DSM 12272 peg.1845	725	Transcription accessory protein (S1 RNA-binding domain)	3	1183	CGAS001 peg.1183	99.45	Transcription accessory protein (S1 RNA-binding domain)
4	1846	DSM 12272 peg.1846	193	Substrate-specific component RibU of riboflavin ECF transporter	3	1182	CGAS001 peg.1182	99.48	Substrate-specific component RibU of riboflavin ECF transporter
4	1847	DSM 12272 peg.1847	149	Ribosomal-protein-S18p-alanine acetyltransferase (EC 2.3.1.-)	3	1181	CGAS001 peg.1181	100	Ribosomal-protein-S18p-alanine acetyltransferase (EC 2.3.1.-)
4	1848	DSM 12272 peg.1848	239	tRNA threonylcarbamoyladenosine biosynthesis protein TsaB	3	1180	CGAS001 peg.1180	99.58	tRNA threonylcarbamoyladenosine biosynthesis protein TsaB
4	1849	DSM 12272 peg.1849	154	tRNA threonylcarbamoyladenosine biosynthesis protein TsaE	3	1179	CGAS001 peg.1179	99.35	tRNA threonylcarbamoyladenosine biosynthesis protein TsaE
4	1850	DSM 12272 peg.1850	325	Zinc ABC transporter, periplasmic-binding protein ZnuA	3	1178	CGAS001 peg.1178	99.38	Zinc ABC transporter, periplasmic-binding protein ZnuA
4	1851	DSM 12272 peg.1851	166	dCMP deaminase (EC 3.5.4.12)	3	1177	CGAS001 peg.1177	98.79	dCMP deaminase (EC 3.5.4.12)
4	1852	DSM 12272 peg.1852	356	Putative FabK-like enoyl-[acyl-carrier-protein] reductase	3	1176	CGAS001 peg.1176	99.72	Putative FabK-like enoyl-[acyl-carrier-protein] reductase
4	1853	DSM 12272 peg.1853	1077	Periplasmic ligand-binding sensor domain COG3292 / BaeS-type histidine kinase / OmpR-type DNA-binding response regulator	3	1175	CGAS001 peg.1175	98.14	Periplasmic ligand-binding sensor domain COG3292 / BaeS-type histidine kinase / OmpR-type DNA-binding response regulator
4	1854	DSM 12272 peg.1854	98	hypothetical protein	3	1174	CGAS001 peg.1174	100	hypothetical protein
4	1855	DSM 12272 peg.1855	283	Beta-glucoside bgl operon antiterminator, BglG family	3	1173	CGAS001 peg.1173	100	Beta-glucoside bgl operon antiterminator, BglG family
4	1856	DSM 12272 peg.1856	565	PTS system, N-acetylmannosamine-specific IIC component / PTS system, N-acetylmannosamine-specific IIB component	3	1172	CGAS001 peg.1172	99.82	PTS system, N-acetylmannosamine-specific IIC component / PTS system, N-acetylmannosamine-specific IIB component
4	1857	DSM 12272 peg.1857	678	PTS system, glucose-specific IIC component / PTS system, glucose-specific IIB component (EC 2.7.1.199) / PTS system, glucose-specific IIA component (EC 2.7.1.199)	3	1171	CGAS001 peg.1171	97.49	PTS system, glucose-specific IIC component / PTS system, glucose-specific IIB component (EC 2.7.1.199) / PTS system, glucose-specific IIA component (EC 2.7.1.199)
4	1858	DSM 12272 peg.1858	84	hypothetical protein	3	1170	CGAS001 peg.1170	100	hypothetical protein
4	1859	DSM 12272 peg.1859	291	Protein tyrosine phosphatase II superfamily protein	3	1169	CGAS001 peg.1169	97.59	Protein tyrosine phosphatase II superfamily protein
4	1860	DSM 12272 peg.1860	195	Rubrerythrin	3	1168	CGAS001 peg.1168	98.97	Rubrerythrin
4	1861	DSM 12272 peg.1861	80	hypothetical protein	3	1167	CGAS001 peg.1167	100	hypothetical protein
4	1862	DSM 12272 peg.1862	61	Small acid-soluble spore protein	3	1166	CGAS001 peg.1166	100	Small acid-soluble spore protein
4	1863	DSM 12272 peg.1863	356	Glycosyl transferase, group 2 family	3	1165	CGAS001 peg.1165	99.72	Glycosyl transferase, group 2 family
4	1864	DSM 12272 peg.1864	88	FIG00524805: hypothetical protein	3	1164	CGAS001 peg.1164	98.85	FIG00524805: hypothetical protein
4	1865	DSM 12272 peg.1865	378	DNA double-strand break repair protein Mre11	3	1163	CGAS001 peg.1163	99.2	DNA double-strand break repair protein Mre11
4	1866	DSM 12272 peg.1866	916	hypothetical protein	3	1162	CGAS001 peg.1162	98.36	hypothetical protein
4	1867	DSM 12272 peg.1867	327	Zinc ABC transporter, substrate-binding protein ZnuA	3	1161	CGAS001 peg.1161	97.55	Zinc ABC transporter, substrate-binding protein ZnuA
4	1868	DSM 12272 peg.1868	602	MutS-related protein, family 1	3	1160	CGAS001 peg.1160	100	MutS-related protein, family 1
4	1869	DSM 12272 peg.1869	298	exonuclease family protein	3	1159	CGAS001 peg.1159	99.33	exonuclease family protein
4	1870	DSM 12272 peg.1870	141	CBS domain protein	3	1158	CGAS001 peg.1158	99.29	CBS domain protein
4	1871	DSM 12272 peg.1871	257	UPF0246 protein YaaA	3	1157	CGAS001 peg.1157	99.22	UPF0246 protein YaaA
4	1872	DSM 12272 peg.1872	220	hypothetical protein	3	1156	CGAS001 peg.1156	99.09	hypothetical protein
4	1873	DSM 12272 peg.1873	217	Suppressor of sigma54-dependent transcription, PspA-like	3	1155	CGAS001 peg.1155	99.07	Suppressor of sigma54-dependent transcription, PspA-like
4	1874	DSM 12272 peg.1874	190	hypothetical protein	3	1154	CGAS001 peg.1154	98.41	hypothetical protein
4	1875	DSM 12272 peg.1875	381	SSU ribosomal protein S1p	3	1153	CGAS001 peg.1153	99.21	SSU ribosomal protein S1p
4	1876	DSM 12272 peg.1876	473	Pyruvate kinase (EC 2.7.1.40)	3	1152	CGAS001 peg.1152	99.58	Pyruvate kinase (EC 2.7.1.40)
4	1877	DSM 12272 peg.1877	484	Cytosol nonspecific dipeptidase (EC 3.4.13.18)	3	1151	CGAS001 peg.1151	99.79	Cytosol nonspecific dipeptidase (EC 3.4.13.18)
4	1878	DSM 12272 peg.1878	230	hypothetical protein	3	1150	CGAS001 peg.1150	99.56	hypothetical protein
4	1879	DSM 12272 peg.1879	189	Septum formation protein Maf	3	1149	CGAS001 peg.1149	100	Septum formation protein Maf
4	1880	DSM 12272 peg.1880	230	UPF0758 family protein	3	1148	CGAS001 peg.1148	99.13	UPF0758 family protein
4	1881	DSM 12272 peg.1881	340	Rod shape-determining protein MreB	3	1147	CGAS001 peg.1147	100	Rod shape-determining protein MreB
4	1882	DSM 12272 peg.1882	283	Rod shape-determining protein MreC	3	1146	CGAS001 peg.1146	100	Rod shape-determining protein MreC
4	1883	DSM 12272 peg.1883	164	Rod shape-determining protein MreD	3	1145	CGAS001 peg.1145	100	Rod shape-determining protein MreD
4	1884	DSM 12272 peg.1884	978	Peptidoglycan D,D-transpeptidase MrdA (EC 3.4.16.4)	3	1144	CGAS001 peg.1144	99.39	Peptidoglycan D,D-transpeptidase MrdA (EC 3.4.16.4)
4	1885	DSM 12272 peg.1885	219	Septum site-determining protein MinC	3	1143	CGAS001 peg.1143	99.54	Septum site-determining protein MinC
4	1886	DSM 12272 peg.1886	266	Septum site-determining protein MinD	3	1142	CGAS001 peg.1142	99.25	Septum site-determining protein MinD
4	1887	DSM 12272 peg.1887	89	Cell division topological specificity factor MinE	3	1141	CGAS001 peg.1141	100	Cell division topological specificity factor MinE
4	1888	DSM 12272 peg.1888	376	Rod shape-determining protein RodA	3	1140	CGAS001 peg.1140	99.73	Rod shape-determining protein RodA
4	1889	DSM 12272 peg.1889	231	hypothetical protein	3	1139	CGAS001 peg.1139	98.26	hypothetical protein
4	1890	DSM 12272 peg.1890	287	hypothetical protein	3	1138	CGAS001 peg.1138	99.65	hypothetical protein
4	1891	DSM 12272 peg.1891	618	FIG092679: Fe-S oxidoreductase	3	1137	CGAS001 peg.1137	99.68	FIG092679: Fe-S oxidoreductase
4	1892	DSM 12272 peg.1892	235	FIG017108: hypothetical protein	3	1136	CGAS001 peg.1136	99.15	FIG017108: hypothetical protein
4	1893	DSM 12272 peg.1893	483	Ribonuclease G	3	1135	CGAS001 peg.1135	99.17	Ribonuclease G
4	1894	DSM 12272 peg.1894	104	LSU ribosomal protein L21p	3	1134	CGAS001 peg.1134	100	LSU ribosomal protein L21p
4	1895	DSM 12272 peg.1895	129	FIG139598: Potential ribosomal protein	3	1133	CGAS001 peg.1133	100	FIG139598: Potential ribosomal protein
4	1896	DSM 12272 peg.1896	104	LSU ribosomal protein L27p	3	1132	CGAS001 peg.1132	100	LSU ribosomal protein L27p
4	1897	DSM 12272 peg.1897	429	GTP-binding protein Obg	3	1131	CGAS001 peg.1131	100	GTP-binding protein Obg
4	1898	DSM 12272 peg.1898	104	RNA-binding protein YhbY	3	1130	CGAS001 peg.1130	100	RNA-binding protein YhbY
4	1899	DSM 12272 peg.1899	201	Nicotinate-nucleotide adenylyltransferase (EC 2.7.7.18)	3	1129	CGAS001 peg.1129	100	Nicotinate-nucleotide adenylyltransferase (EC 2.7.7.18)
4	1900	DSM 12272 peg.1900	190	Hydrolase (HAD superfamily), YqeK	3	1128	CGAS001 peg.1128	100	Hydrolase (HAD superfamily), YqeK
4	1901	DSM 12272 peg.1901	454	Cell envelope-associated transcriptional attenuator LytR-CpsA-Psr, subfamily M	3	1127	CGAS001 peg.1127	100	Cell envelope-associated transcriptional attenuator LytR-CpsA-Psr, subfamily M
4	1902	DSM 12272 peg.1902	300	Similar to ribosomal large subunit pseudouridine synthase D, Bacillus subtilis YjbO type	3	1126	CGAS001 peg.1126	100	Similar to ribosomal large subunit pseudouridine synthase D, Bacillus subtilis YjbO type
4	1903	DSM 12272 peg.1903	419	D-alanyl-D-alanine carboxypeptidase (EC 3.4.16.4)	3	1125	CGAS001 peg.1125	100	D-alanyl-D-alanine carboxypeptidase (EC 3.4.16.4)
4	1904	DSM 12272 peg.1904	234	Late competence protein ComEA, DNA receptor	3	1124	CGAS001 peg.1124	99.57	Late competence protein ComEA, DNA receptor
4	1905	DSM 12272 peg.1905	220	putative lipoprotein	3	1123	CGAS001 peg.1123	99.54	putative lipoprotein
4	1906	DSM 12272 peg.1906	132	hypothetical protein	3	1122	CGAS001 peg.1122	100	hypothetical protein
4	1907	DSM 12272 peg.1907	453	RNA methyltransferase, TrmA family	3	1121	CGAS001 peg.1121	100	RNA methyltransferase, TrmA family
4	1908	DSM 12272 peg.1908	413	hypothetical protein	24	3773	CGAS001 peg.3773	29.23	hypothetical protein
4	1909	DSM 12272 peg.1909	144	Mobile element protein				0
4	1910	DSM 12272 peg.1910	554	hypothetical protein				0
4	1911	DSM 12272 peg.1911	109	hypothetical protein				0
4	1912	DSM 12272 peg.1912	238	hypothetical protein				0
4	1913	DSM 12272 peg.1913	57	hypothetical protein				0
4	1914	DSM 12272 peg.1914	455	hypothetical protein				0
4	1915	DSM 12272 peg.1915	196	Transposon Tn917 resolvase	52	3845	CGAS001 peg.3845	54.05	DNA integration/recombination protein
4	1916	DSM 12272 peg.1916	198	hypothetical protein				0
4	1917	DSM 12272 peg.1917	666	putative DNA mismatch repair protein				0
4	1918	DSM 12272 peg.1918	276	hypothetical protein				0
4	1919	DSM 12272 peg.1919	67	hypothetical protein				0
4	1920	DSM 12272 peg.1920	238	Tn7-like transposition protein A				0
4	1921	DSM 12272 peg.1921	682	hypothetical protein				0
4	1922	DSM 12272 peg.1922	501	hypothetical protein				0
4	1923	DSM 12272 peg.1923	375	hypothetical protein				0
4	1924	DSM 12272 peg.1924	395	hypothetical protein				0
4	1925	DSM 12272 peg.1925	71	hypothetical protein				0
4	1926	DSM 12272 peg.1926	396	hypothetical protein				0
4	1927	DSM 12272 peg.1927	147	hypothetical protein				0
4	1928	DSM 12272 peg.1928	790	hypothetical protein	11	3211	CGAS001 peg.3211	36.15	hypothetical protein
4	1929	DSM 12272 peg.1929	98	Exonuclease SbcC				0
4	1930	DSM 12272 peg.1930	99	hypothetical protein				0
4	1931	DSM 12272 peg.1931	224	Manganese catalase (EC 1.11.1.6)	3	1120	CGAS001 peg.1120	100	Manganese catalase (EC 1.11.1.6)
4	1932	DSM 12272 peg.1932	71	hypothetical protein	6	2185	CGAS001 peg.2185	69.57	hypothetical protein
4	1933	DSM 12272 peg.1933	309	Efflux ABC transporter, ATP-binding protein	3	1118	CGAS001 peg.1118	98.05	Efflux ABC transporter, ATP-binding protein
4	1934	DSM 12272 peg.1934	321	YhcI	3	1117	CGAS001 peg.1117	98.44	YhcI
4	1935	DSM 12272 peg.1935	364	Diaminohydroxyphosphoribosylaminopyrimidine deaminase (EC 3.5.4.26) / 5-amino-6-(5-phosphoribosylamino)uracil reductase (EC 1.1.1.193)	3	1116	CGAS001 peg.1116	98.35	Diaminohydroxyphosphoribosylaminopyrimidine deaminase (EC 3.5.4.26) / 5-amino-6-(5-phosphoribosylamino)uracil reductase (EC 1.1.1.193)
4	1936	DSM 12272 peg.1936	219	Riboflavin synthase eubacterial/eukaryotic (EC 2.5.1.9)	3	1115	CGAS001 peg.1115	98.17	Riboflavin synthase eubacterial/eukaryotic (EC 2.5.1.9)
4	1937	DSM 12272 peg.1937	401	3,4-dihydroxy-2-butanone 4-phosphate synthase (EC 4.1.99.12) / GTP cyclohydrolase II (EC 3.5.4.25)	3	1114	CGAS001 peg.1114	99	3,4-dihydroxy-2-butanone 4-phosphate synthase (EC 4.1.99.12) / GTP cyclohydrolase II (EC 3.5.4.25)
4	1938	DSM 12272 peg.1938	154	6,7-dimethyl-8-ribityllumazine synthase (EC 2.5.1.78)	3	1113	CGAS001 peg.1113	100	6,7-dimethyl-8-ribityllumazine synthase (EC 2.5.1.78)
4	1939	DSM 12272 peg.1939	689	hypothetical protein	3	1112	CGAS001 peg.1112	99.56	hypothetical protein
4	1940	DSM 12272 peg.1940	218	Integral membrane protein 1906	3	1111	CGAS001 peg.1111	99.08	Integral membrane protein
4	1941	DSM 12272 peg.1941	780	hypothetical protein	3	1110	CGAS001 peg.1110	99.13	hypothetical protein
4	1942	DSM 12272 peg.1942	191	putative membrane-associated phospholipid phosphatase, PAP2 superfamily	3	1108	CGAS001 peg.1108	97.89	putative membrane-associated phospholipid phosphatase, PAP2 superfamily
4	1943	DSM 12272 peg.1943	441	EriC-type fluoride/proton exchange protein	3	1107	CGAS001 peg.1107	97.27	EriC-type fluoride/proton exchange protein
4	1944	DSM 12272 peg.1944	216	Two-component transcriptional response regulator BA2862, OmpR family	3	1106	CGAS001 peg.1106	100	Two-component transcriptional response regulator BA2862, OmpR family
4	1945	DSM 12272 peg.1945	459	Two-component system sensor histidine kinase	3	1105	CGAS001 peg.1105	100	Two-component system sensor histidine kinase
4	1946	DSM 12272 peg.1946	765	putative lipoprotein	3	1104	CGAS001 peg.1104	99.87	putative lipoprotein
4	1947	DSM 12272 peg.1947	276	COG1408: Predicted phosphohydrolases	3	1103	CGAS001 peg.1103	99.27	COG1408: Predicted phosphohydrolases
4	1948	DSM 12272 peg.1948	67	hypothetical protein	3	1102	CGAS001 peg.1102	100	hypothetical protein
4	1949	DSM 12272 peg.1949	75	YlxP-like protein	3	1101	CGAS001 peg.1101	100	YlxP-like protein
4	1950	DSM 12272 peg.1950	251	hypothetical protein	3	1100	CGAS001 peg.1100	99.2	hypothetical protein
4	1951	DSM 12272 peg.1951	163	hypothetical protein	3	1099	CGAS001 peg.1099	99.38	hypothetical protein
4	1952	DSM 12272 peg.1952	322	Methionine ABC transporter ATP-binding protein	3	1098	CGAS001 peg.1098	99.69	Methionine ABC transporter ATP-binding protein
4	1953	DSM 12272 peg.1953	212	Methionine ABC transporter permease protein	3	1097	CGAS001 peg.1097	99.53	Methionine ABC transporter permease protein
4	1954	DSM 12272 peg.1954	273	Methionine ABC transporter substrate-binding protein	3	1096	CGAS001 peg.1096	99.26	Methionine ABC transporter substrate-binding protein
4	1955	DSM 12272 peg.1955	346	Deblocking aminopeptidase (EC 3.4.11.-)	3	1095	CGAS001 peg.1095	99.71	Deblocking aminopeptidase (EC 3.4.11.-)
4	1956	DSM 12272 peg.1956	301	Efflux ABC transporter, ATP-binding protein	3	1094	CGAS001 peg.1094	99	Efflux ABC transporter, ATP-binding protein
4	1957	DSM 12272 peg.1957	262	hypothetical protein	3	1093	CGAS001 peg.1093	99.62	hypothetical protein
4	1958	DSM 12272 peg.1958	228	N-acetylmuramoyl-L-alanine amidase (EC 3.5.1.28)	3	1092	CGAS001 peg.1092	99.12	N-acetylmuramoyl-L-alanine amidase (EC 3.5.1.28)
4	1959	DSM 12272 peg.1959	224	FIG00527260: hypothetical protein	3	1091	CGAS001 peg.1091	99.1	FIG00527260: hypothetical protein
4	1960	DSM 12272 peg.1960	582	Cell division-associated, ATP-dependent zinc metalloprotease FtsH	3	1090	CGAS001 peg.1090	99.83	Cell division-associated, ATP-dependent zinc metalloprotease FtsH
4	1961	DSM 12272 peg.1961	321	hypothetical protein	3	1088	CGAS001 peg.1088	98.75	hypothetical protein
4	1962	DSM 12272 peg.1962	310	Ribonuclease HI-related protein	3	1087	CGAS001 peg.1087	98.06	Ribonuclease HI-related protein
4	1963	DSM 12272 peg.1963	58	hypothetical protein	3	1086	CGAS001 peg.1086	100	hypothetical protein
4	1964	DSM 12272 peg.1964	434	Xre family DNA-binding domain and TPR-repeat-containing protein	3	1085	CGAS001 peg.1085	99.77	Xre family DNA-binding domain and TPR-repeat-containing protein
4	1965	DSM 12272 peg.1965	421	Xre family DNA-binding domain and TPR-repeat-containing protein	3	1084	CGAS001 peg.1084	98.57	Xre family DNA-binding domain and TPR-repeat-containing protein
4	1966	DSM 12272 peg.1966	689	Transcriptional regulator, AraC family	3	1083	CGAS001 peg.1083	98.98	Transcriptional regulator, AraC family
4	1967	DSM 12272 peg.1967	61	Small acid-soluble spore protein, beta-type SASP	3	1082	CGAS001 peg.1082	100	Small acid-soluble spore protein, beta-type SASP
4	1968	DSM 12272 peg.1968	61	Small acid-soluble spore protein	3	1081	CGAS001 peg.1081	100	Small acid-soluble spore protein
4	1969	DSM 12272 peg.1969	61	Small acid-soluble spore protein, beta-type SASP	3	1080	CGAS001 peg.1080	100	Small acid-soluble spore protein, beta-type SASP
4	1970	DSM 12272 peg.1970	200	Substrate-specific component PanT of predicted pantothenate ECF transporter	3	1079	CGAS001 peg.1079	90.45	Substrate-specific component PanT of predicted pantothenate ECF transporter
4	1971	DSM 12272 peg.1971	51	hypothetical protein				0
4	1972	DSM 12272 peg.1972	46	Six-cysteine peptide SCIFF	3	1078	CGAS001 peg.1078	100	Six-cysteine peptide SCIFF
4	1973	DSM 12272 peg.1973	452	SCIFF radical SAM maturase	3	1077	CGAS001 peg.1077	100	SCIFF radical SAM maturase
4	1974	DSM 12272 peg.1974	408	Zinc protease	3	1076	CGAS001 peg.1076	98.28	Zinc protease
4	1975	DSM 12272 peg.1975	472	Uncharacterized protein YaaO	3	1075	CGAS001 peg.1075	97.16	Uncharacterized protein YaaO
4	1976	DSM 12272 peg.1976	462	Multi antimicrobial extrusion protein (Na(+)/drug antiporter), MATE family of MDR efflux pumps	3	1074	CGAS001 peg.1074	99.35	Multi antimicrobial extrusion protein (Na(+)/drug antiporter), MATE family of MDR efflux pumps
4	1977	DSM 12272 peg.1977	209	hypothetical protein	3	1073	CGAS001 peg.1073	98.08	hypothetical protein
4	1978	DSM 12272 peg.1978	638	hypothetical protein	3	1072	CGAS001 peg.1072	98.27	hypothetical protein
4	1979	DSM 12272 peg.1979	100	hypothetical protein	3	1071	CGAS001 peg.1071	98.99	hypothetical protein
4	1980	DSM 12272 peg.1980	613	Glycosyltransferase	3	1070	CGAS001 peg.1070	100	Glycosyltransferase
4	1981	DSM 12272 peg.1981	352	hypothetical protein	3	1069	CGAS001 peg.1069	100	hypothetical protein
4	1982	DSM 12272 peg.1982	382	ATP phosphoribosyltransferase regulatory subunit (EC 2.4.2.17)	3	1068	CGAS001 peg.1068	99.74	ATP phosphoribosyltransferase regulatory subunit (EC 2.4.2.17)
4	1983	DSM 12272 peg.1983	208	ATP phosphoribosyltransferase (EC 2.4.2.17) => HisGs	3	1067	CGAS001 peg.1067	100	ATP phosphoribosyltransferase (EC 2.4.2.17) => HisGs
4	1984	DSM 12272 peg.1984	429	Histidinol dehydrogenase (EC 1.1.1.23)	3	1066	CGAS001 peg.1066	100	Histidinol dehydrogenase (EC 1.1.1.23)
4	1985	DSM 12272 peg.1985	352	Histidinol-phosphate aminotransferase (EC 2.6.1.9)	3	1065	CGAS001 peg.1065	100	Histidinol-phosphate aminotransferase (EC 2.6.1.9)
4	1986	DSM 12272 peg.1986	196	Imidazoleglycerol-phosphate dehydratase (EC 4.2.1.19)	3	1064	CGAS001 peg.1064	99.49	Imidazoleglycerol-phosphate dehydratase (EC 4.2.1.19)
4	1987	DSM 12272 peg.1987	205	Imidazole glycerol phosphate synthase amidotransferase subunit HisH	3	1063	CGAS001 peg.1063	97.55	Imidazole glycerol phosphate synthase amidotransferase subunit HisH
4	1988	DSM 12272 peg.1988	240	Phosphoribosylformimino-5-aminoimidazole carboxamide ribotide isomerase (EC 5.3.1.16)	3	1062	CGAS001 peg.1062	97.81	Phosphoribosylformimino-5-aminoimidazole carboxamide ribotide isomerase (EC 5.3.1.16)
4	1989	DSM 12272 peg.1989	254	Imidazole glycerol phosphate synthase cyclase subunit	3	1061	CGAS001 peg.1061	98.81	Imidazole glycerol phosphate synthase cyclase subunit
4	1990	DSM 12272 peg.1990	113	Phosphoribosyl-AMP cyclohydrolase (EC 3.5.4.19)	3	1060	CGAS001 peg.1060	94.64	Phosphoribosyl-AMP cyclohydrolase (EC 3.5.4.19) / Phosphoribosyl-ATP pyrophosphatase (EC 3.6.1.31)
4	1991	DSM 12272 peg.1991	109	Phosphoribosyl-ATP pyrophosphatase (EC 3.6.1.31)	3	1059	CGAS001 peg.1059	99.07	Phosphoribosyl-ATP pyrophosphatase (EC 3.6.1.31)
4	1992	DSM 12272 peg.1992	256	Histidinol-phosphatase (EC 3.1.3.15)	3	1058	CGAS001 peg.1058	99.22	Histidinol-phosphatase (EC 3.1.3.15)
4	1993	DSM 12272 peg.1993	114	FIG00518547: hypothetical protein	3	1057	CGAS001 peg.1057	98.23	FIG00518547: hypothetical protein
4	1994	DSM 12272 peg.1994	417	FIG00519335: hypothetical protein	3	1056	CGAS001 peg.1056	98.08	FIG00519335: hypothetical protein
4	1995	DSM 12272 peg.1995	458	Membrane proteins related to metalloendopeptidases	3	1055	CGAS001 peg.1055	96.11	hypothetical protein
4	1996	DSM 12272 peg.1996	48	hypothetical protein	3	1054	CGAS001 peg.1054	100	hypothetical protein
4	1997	DSM 12272 peg.1997	63	FIG00527622: hypothetical protein	3	1053	CGAS001 peg.1053	100	FIG00527622: hypothetical protein
4	1998	DSM 12272 peg.1998	264	hypothetical protein	3	1052	CGAS001 peg.1052	100	hypothetical protein
[truncated: 1,945 more rows]
