# Supplementary material for: Comparative Genome Analysis and Phenotypic Characterization of Clostridium gasigenes CGAS001 Isolated From Chilled Vacuum-Packed Lamb Meat
Source: Front Microbiol. 2020 Aug 24;11:2048. doi: 10.3389/fmicb.2020.02048 (PMC7476324; doi:10.3389/fmicb.2020.02048)
Supplement: Supplementary file 3 [file Table_3.XLSX]

## Sheet: Sheet1
Clostridium gasigenes CGAS001					Clostridium gasigenes DSM 12272	Clostridium algidicarnis B3	Clostridium estertheticum sbsp. estertheticum DSM 8809	Clostridium estertheticum subsp. laramiense DSM 14864	Clostridium frigidicarnis DSM 12271	Clostridium tagluense A121
Contig	Gene	Gene ID	Length	function	Percent identity
1	1	CGAS001 peg.1	121	LSU ribosomal protein L20p	100	82.2	82.91	82.91	79.66	85.59
1	2	CGAS001 peg.2	223	KtrAB potassium uptake system, peripheral membrane component KtrA	100	72.48	66.51	66.51	75.45	67.43
1	3	CGAS001 peg.3	262	Uncharacterized RNA methyltransferase YsgA	99.62	50.79	52.55	52.55	52.49	51.94
1	4	CGAS001 peg.4	340	Phenylalanyl-tRNA synthetase alpha chain (EC 6.1.1.20)	99.41	79.65	75.81	75.81	79.65	76.4
1	5	CGAS001 peg.5	794	Phenylalanyl-tRNA synthetase beta chain (EC 6.1.1.20)	99.75	61.46	64.82	64.82	66.21	64.31
1	6	CGAS001 peg.6	336	hypothetical protein	99.1	40.21	39.45	39.45	30	51.25
1	7	CGAS001 peg.7	41	hypothetical protein	100	0	0	0	0	0
1	8	CGAS001 peg.8	784	Uncharacterized protease CPF_2136	99.36	50.31	49.32	49.32	52.47	49.5
1	9	CGAS001 peg.9	786	Recombination inhibitory protein MutS2	99.75	60.74	63.32	63.32	64.85	64.34
1	10	CGAS001 peg.10	150	Uncharacterized protein YbbK	97.99	48.98	45.58	45.58	52.78	48.67
1	11	CGAS001 peg.11	324	hypothetical protein	99.07	0	0	0	0	0
1	12	CGAS001 peg.12	383	D-alanyl-D-alanine carboxypeptidase (EC 3.4.16.4)	100	0	0	0	43.57	41.89
1	13	CGAS001 peg.13	489	Arginine decarboxylase (EC 4.1.1.19)	99.59	75.05	73.87	73.87	76.29	72.78
1	14	CGAS001 peg.14	203	LSU ribosomal protein L25p	100	29.59	26.19	26.19	45.81	20.47
1	15	CGAS001 peg.15	575	Phosphoglucomutase (EC 5.4.2.2) @ Phosphomannomutase (EC 5.4.2.8)	100	60	62.11	62.11	68.41	63.68
1	16	CGAS001 peg.16	363	hypothetical protein	99.45	37.16	40.28	40.28	42.11	40.28
1	17	CGAS001 peg.17	243	N-acetylmannosaminyltransferase (EC 2.4.1.187)	100	54.35	61.04	61.04	34.94	56.71
1	18	CGAS001 peg.18	512	Peptidoglycan lipid II flippase MurJ	99.02	39.53	30.3	30.3	0	31.1
1	19	CGAS001 peg.19	426	TPR/glycosyl transferase domain protein	99.06	0	26.04	26.04	0	23.71
1	20	CGAS001 peg.20	385	Putative teichuronic acid biosynthesis glycosyl transferase TuaC	98.96	30.3	32.89	32.89	34.76	30.89
1	21	CGAS001 peg.21	216	Formiminotetrahydrofolate cyclodeaminase (EC 4.3.1.4)	99.53	45.14	43.94	43.94	43.09	44.44
1	22	CGAS001 peg.22	261	Peptidoglycan-N-acetylmuramic acid deacetylase PdaA	100	59.83	60.18	60.18	65.49	61.95
1	23	CGAS001 peg.23	366	GTP-binding and nucleic acid-binding protein YchF	100	77.53	77.81	77.81	80	78.9
1	24	CGAS001 peg.24	143	Transcriptional regulator MraZ	100	71.83	71.13	71.13	0	71.83
1	25	CGAS001 peg.25	311	16S rRNA (cytosine(1402)-N(4))-methyltransferase (EC 2.1.1.199)	100	71.29	69.03	69.03	71.94	69.26
1	26	CGAS001 peg.26	170	hypothetical protein	100	34.16	22.49	22.49	30.08	27.84
1	27	CGAS001 peg.27	733	Cell division protein FtsI [Peptidoglycan synthetase] (EC 2.4.1.129) @ Sporulation peptidoglycan synthetase SpoVD	99.73	50.96	48.64	48.64	52.79	49.57
1	28	CGAS001 peg.28	481	UDP-N-acetylmuramoyl-dipeptide--2,6-diaminopimelate ligase (EC 6.3.2.13)	99.58	54.94	51.45	51.45	54.13	51.45
1	29	CGAS001 peg.29	455	UDP-N-acetylmuramoyl-tripeptide--D-alanyl-D-alanine ligase (EC 6.3.2.10)	100	50.98	51.88	51.88	55.6	51.9
1	30	CGAS001 peg.30	325	Phospho-N-acetylmuramoyl-pentapeptide-transferase (EC 2.7.8.13)	100	65.91	60.39	60.39	64.38	61.69
1	31	CGAS001 peg.31	373	Peptidoglycan glycosyltransferase FtsW (EC 2.4.1.129) @ Stage V sporulation protein E	100	64.15	59.24	59.24	63.59	59.24
1	32	CGAS001 peg.32	255	hypothetical protein	99.21	31.67	29.71	29.71	30	31.36
1	33	CGAS001 peg.33	241	Division initiation protein	95.44	47.35	36.59	36.59	45.87	35.8
1	34	CGAS001 peg.34	117	Small basic protein Sbp	100	78.57	70.8	70.8	78.76	70.8
1	35	CGAS001 peg.35	236	Division initiation protein	91.06	29.1	29.06	29.06	32.75	32.91
1	36	CGAS001 peg.36	219	Pyridoxal phosphate-containing protein YggS	99.08	56.02	56.22	56.22	57.87	54.38
1	37	CGAS001 peg.37	151	SepF, FtsZ-interacting protein related to cell division	100	56.64	51.32	51.32	52.63	53.96
1	38	CGAS001 peg.38	75	hypothetical protein	98.65	0	33.33	33.33	0	30.14
1	39	CGAS001 peg.39	257	Putative RNA-binding protein YlmH	98.44	41.1	39.75	39.75	37.84	37.31
1	40	CGAS001 peg.40	201	Cell division initiation protein DivIVA	100	63	56.16	56.16	59.2	54.95
1	41	CGAS001 peg.41	304	LSU rRNA pseudouridine(1911/1915/1917) synthase (EC 5.4.99.23)	99.67	57.43	59.27	59.27	61.87	59.6
1	42	CGAS001 peg.42	182	Pyrimidine operon regulatory protein PyrR	100	73.45	68.36	68.36	71.19	66.67
1	43	CGAS001 peg.43	386	23S rRNA (guanine(2445)-N(2))-methyltransferase (EC 2.1.1.173)	100	62.33	62.06	62.06	65.85	61.68
1	44	CGAS001 peg.44	580	Fibronectin/fibrinogen-binding protein	99.31	51.76	51.05	51.05	55.34	52.45
1	45	CGAS001 peg.45	327	hypothetical protein	93.58	26.09	0	0	36.12	0
1	46	CGAS001 peg.46	341	Type IV fimbrial assembly, ATPase PilB	98.73	51.29	49.58	50.88	41.74	51.67
1	47	CGAS001 peg.47	331	hypothetical protein	0	0	0	0	0	0
1	48	CGAS001 peg.48	221	hypothetical protein	0	0	0	0	0	0
1	49	CGAS001 peg.49	121	hypothetical protein	0	0	0	0	0	0
1	50	CGAS001 peg.50	50	hypothetical protein	0	0	0	0	0	0
1	51	CGAS001 peg.51	416	hypothetical protein	0	0	0	0	0	0
1	52	CGAS001 peg.52	120	hypothetical protein	0	0	0	0	0	0
1	53	CGAS001 peg.53	841	hypothetical protein	0	0	0	35.7	0	35.23
1	54	CGAS001 peg.54	44	hypothetical protein	0	0	0	0	0	0
1	55	CGAS001 peg.55	364	hypothetical protein	29.7	0	0	0	0	0
1	56	CGAS001 peg.56	258	hypothetical protein	0	0	0	0	0	0
1	57	CGAS001 peg.57	103	hypothetical protein	0	0	0	0	0	0
1	58	CGAS001 peg.58	154	hypothetical protein	0	0	0	0	32.59	25.68
1	59	CGAS001 peg.59	161	hypothetical protein	0	0	0	0	0	0
1	60	CGAS001 peg.60	562	Phage terminase, large subunit	0	0	21.84	0	24.16	24.41
1	61	CGAS001 peg.61	415	hypothetical protein	0	0	0	0	26.29	25.07
1	62	CGAS001 peg.62	221	Phage capsid and scaffold	0	0	0	0	28.05	0
1	63	CGAS001 peg.63	377	Phage major capsid protein #Fam0007	0	0	0	0	0	0
1	64	CGAS001 peg.64	95	hypothetical protein	0	0	0	0	0	0
1	65	CGAS001 peg.65	114	Phage head-tail adaptor	0	0	0	0	0	0
1	66	CGAS001 peg.66	121	hypothetical protein	0	0	0	0	0	0
1	67	CGAS001 peg.67	119	FIG00525500: hypothetical protein	0	0	0	0	0	0
1	68	CGAS001 peg.68	188	phage major tail protein, phi13 family	0	0	0	0	0	0
1	69	CGAS001 peg.69	120	putative RNA polymerase sigma factor	0	0	0	0	0	0
1	70	CGAS001 peg.70	1194	hypothetical protein	44.23	0	24.95	0	0	31.05
1	71	CGAS001 peg.71	233	Phage protein	48.95	0	0	0	0	0
1	72	CGAS001 peg.72	1609	hypothetical protein	48.53	0	0	0	0	0
1	73	CGAS001 peg.73	271	N-acetylmuramoyl-L-alanine amidase (EC 3.5.1.28)	50.56	37.5	36.36	36.36	28.09	45.14
1	74	CGAS001 peg.74	68	hypothetical protein	0	0	0	0	0	0
1	75	CGAS001 peg.75	63	hypothetical protein	45	0	0	0	48.28	0
1	76	CGAS001 peg.76	347	hypothetical protein	0	0	0	0	0	0
1	77	CGAS001 peg.77	276	hypothetical protein	0	0	0	0	0	0
1	78	CGAS001 peg.78	302	hypothetical protein	0	0	0	0	0	0
1	79	CGAS001 peg.79	185	hypothetical protein	0	0	0	0	0	0
1	80	CGAS001 peg.80	59	hypothetical protein	0	0	0	0	0	47.83
1	81	CGAS001 peg.81	146	hypothetical protein	0	0	0	0	0	0
1	82	CGAS001 peg.82	562	hypothetical protein	25.96	22.19	25.89	25.89	0	26.67
1	83	CGAS001 peg.83	131	Type IV fimbrial assembly, ATPase PilB	99.23	29.92	42.86	42.86	38.37	37.65
1	84	CGAS001 peg.84	353	hypothetical protein	99.43	24.93	25.47	25.47	24.54	24.44
1	85	CGAS001 peg.85	165	hypothetical protein	99.39	0	28.97	28.97	0	25.83
1	86	CGAS001 peg.86	153	hypothetical protein	83.55	0	0	0	0	0
1	87	CGAS001 peg.87	156	hypothetical protein	98.06	0	0	0	0	0
1	88	CGAS001 peg.88	225	hypothetical protein	100	0	0	0	0	0
1	89	CGAS001 peg.89	123	hypothetical protein	99.16	0	0	0	0	0
1	90	CGAS001 peg.90	186	Translation elongation factor P	100	82.7	82.16	82.16	84.86	80.54
1	91	CGAS001 peg.91	122	FIG00512690: hypothetical protein	98.35	28.72	0	0	50	0
1	92	CGAS001 peg.92	331	Stage III sporulation protein AA	100	56.36	54.7	54.7	54.14	54.46
1	93	CGAS001 peg.93	173	Stage III sporulation protein AB	98.84	31.4	36.05	36.05	32.75	35.09
1	94	CGAS001 peg.94	66	Stage III sporulation protein AC	100	69.23	61.54	61.54	68.75	61.54
1	95	CGAS001 peg.95	128	Stage III sporulation protein AD	100	60.63	60.63	60.63	57.03	62.2
1	96	CGAS001 peg.96	413	Stage III sporulation protein AE	99.03	53.02	49.58	49.58	52.56	50.14
1	97	CGAS001 peg.97	197	Stage III sporulation protein AF	99.49	33.51	32.51	32.51	38.07	33.33
1	98	CGAS001 peg.98	203	hypothetical protein	100	45.45	37.7	37.7	46.41	36.55
1	99	CGAS001 peg.99	200	Stage III sporulation protein AH	100	36.18	30.27	30.27	32.34	29.73
1	100	CGAS001 peg.100	134	Alkaline shock protein	100	51.22	53.28	53.28	51.64	52.38
1	101	CGAS001 peg.101	135	Transcription termination protein NusB	100	56.82	46.46	46.46	51.88	46.46
1	102	CGAS001 peg.102	283	Methenyltetrahydrofolate cyclohydrolase (EC 3.5.4.9) / Methylenetetrahydrofolate dehydrogenase (NADP+) (EC 1.5.1.5)	99.65	58.21	54.64	54.64	61.07	53.57
1	103	CGAS001 peg.103	400	Exodeoxyribonuclease VII large subunit (EC 3.1.11.6)	99.75	48.09	51.02	51.02	49.87	52.96
1	104	CGAS001 peg.104	74	Exodeoxyribonuclease VII small subunit (EC 3.1.11.6)	98.63	44.44	40.74	40.74	43.33	40.74
1	105	CGAS001 peg.105	292	(2E,6E)-farnesyl diphosphate synthase (EC 2.5.1.10)	100	56.84	59.86	59.86	61.94	57.44
1	106	CGAS001 peg.106	620	1-deoxy-D-xylulose 5-phosphate synthase (EC 2.2.1.7)	99.68	62.9	61.39	61.39	65	61.87
1	107	CGAS001 peg.107	270	RNA binding methyltransferase FtsJ like	100	70.26	55.09	55.09	69.06	56.23
1	108	CGAS001 peg.108	284	NAD kinase (EC 2.7.1.23)	100	42.76	49.3	49.3	41.34	47.89
1	109	CGAS001 peg.109	150	Arginine pathway regulatory protein ArgR, repressor of arg regulon	100	68.24	58.78	58.78	59.46	56.08
1	110	CGAS001 peg.110	567	DNA repair protein RecN	99.65	53.2	51.69	51.69	51.85	52.14
1	111	CGAS001 peg.111	397	Stage IV sporulation protein B	100	50	49.14	49.14	49.38	44.83
1	112	CGAS001 peg.112	268	Stage 0 sporulation two-component response regulator (Spo0A)	100	80.3	77.21	77.21	79.78	78.23
1	113	CGAS001 peg.113	255	Transcriptional regulator, DeoR family	99.61	31.2	47.04	47.04	48.81	45.06
1	114	CGAS001 peg.114	263	Predicted hydrolase	100	45.77	35.6	35.6	51.15	40.23
1	115	CGAS001 peg.115	65	hypothetical protein	100	0	0	0	0	0
1	116	CGAS001 peg.116	173	ADP-ribose pyrophosphatase (EC 3.6.1.13)	99.42	29.84	33.33	33.33	55.23	33.9
1	117	CGAS001 peg.117	209	hypothetical protein	100	40.1	39.02	39.02	35.82	39.02
1	118	CGAS001 peg.118	293	Site-specific tyrosine recombinase XerD	100	43.27	40.41	40.41	40.41	32.46
1	119	CGAS001 peg.119	421	D-alanyl-D-alanine carboxypeptidase (EC 3.4.16.4)	99.52	66.48	61.99	61.99	70.28	63.17
1	120	CGAS001 peg.120	249	Segregation and condensation protein A	99.19	53.28	52.87	52.87	53.09	55.74
1	121	CGAS001 peg.121	207	Segregation and condensation protein B	99.51	62.01	52.15	52.15	61.26	52.43
1	122	CGAS001 peg.122	165	Spore protein GerW (YtfJ), not involved in spore germination	100	66.13	63.95	63.95	65.12	66.43
1	123	CGAS001 peg.123	201	hypothetical protein	97.5	27.46	31	31	35.63	31.66
1	124	CGAS001 peg.124	391	D-alanyl-D-alanine carboxypeptidase (EC 3.4.16.4)	100	49.05	46.08	46.08	61.6	44.08
1	125	CGAS001 peg.125	106	hypothetical protein	99.05	0	51.89	51.89	66.67	52.43
1	126	CGAS001 peg.126	455	Multi antimicrobial extrusion protein (Na(+)/drug antiporter), MATE family of MDR efflux pumps	100	54.95	50.35	50.35	53.39	56.53
1	127	CGAS001 peg.127	52	Zinc-ribbon domain Caur_1000.N	100	74	80	80	80.39	82
1	128	CGAS001 peg.128	383	Uncharacterized UPF0118 membrane protein	100	37.64	35.63	35.63	36.59	38.83
1	129	CGAS001 peg.129	213	Pentapeptide repeat family protein	100	68.1	66.19	66.19	69.05	67.14
1	130	CGAS001 peg.130	426	Fragment flavodoxin oxidoreductase	100	72.67	69.65	69.65	74.12	70.59
1	131	CGAS001 peg.131	331	Electron transfer subunit protein	99.39	50	47.45	47.45	52.87	45.4
1	132	CGAS001 peg.132	194	hypothetical protein	99.48	0	0	0	0	0
1	133	CGAS001 peg.133	150	hypothetical protein	98.66	0	0	0	0	0
1	134	CGAS001 peg.134	213	hypothetical protein	100	54.93	45.27	45.27	52.8	42.53
1	135	CGAS001 peg.135	189	hypothetical protein	100	0	0	0	0	0
1	136	CGAS001 peg.136	299	ABC transporter, ATP-binding protein	100	36.89	44.26	44.26	34.67	45.27
1	137	CGAS001 peg.137	346	hypothetical protein	98.26	0	0	0	0	0
1	138	CGAS001 peg.138	65	hypothetical protein	0	0	0	0	0	0
1	139	CGAS001 peg.139	116	DNA-invertase	46.55	30.25	44.35	63.41	0	46.96
1	140	CGAS001 peg.140	47	TnpA transposase	0	0	0	0	0	0
1	141	CGAS001 peg.141	72	hypothetical protein	0	53.49	0	0	0	0
1	142	CGAS001 peg.142	110	hypothetical protein	43.42	0	0	0	0	0
1	143	CGAS001 peg.143	65	hypothetical protein	0	57.81	0	0	49.23	0
1	144	CGAS001 peg.144	123	hypothetical protein	0	0	0	0	0	0
1	145	CGAS001 peg.145	66	TcdR	0	42.31	0	0	0	0
1	146	CGAS001 peg.146	96	Mobile element protein	0	0	0	68.75	0	0
1	147	CGAS001 peg.147	179	hypothetical protein	0	42.07	0	0	30.36	0
1	148	CGAS001 peg.148	749	N-acetylmuramoyl-L-alanine amidase (EC 3.5.1.28)	42.35	36.26	36.67	36.67	31.75	35.75
1	149	CGAS001 peg.149	216	hypothetical protein	0	0	0	0	0	0
1	150	CGAS001 peg.150	85	hypothetical protein	0	0	0	0	0	0
1	151	CGAS001 peg.151	96	hypothetical protein	0	0	0	0	0	0
1	152	CGAS001 peg.152	146	TnpA transposase	0	0	0	0	0	44.25
1	153	CGAS001 peg.153	149	TnpA transposase	0	0	0	0	0	32.11
1	154	CGAS001 peg.154	73	TnpA transposase	0	0	0	0	0	0
1	155	CGAS001 peg.155	240	Transposase	0	0	0	0	0	25.21
1	156	CGAS001 peg.156	153	DNA-invertase	46.31	25.76	40.71	68.29	0	42.96
1	157	CGAS001 peg.157	175	Substrate-specific component PdxU2 of predicted pyridoxin-related ECF transporter	99.43	36	30.99	30.99	56.73	51.16
1	158	CGAS001 peg.158	279	Pyridoxal kinase (EC 2.7.1.35)	100	33.94	33.46	33.46	49.64	0
1	159	CGAS001 peg.159	299	3'->5' exoribonuclease Bsu YhaM	99.66	28.93	50.17	50.17	27.78	26.65
1	160	CGAS001 peg.160	361	Putative hydrolase, lysin, or amidase (ACLAME 6)	98.61	38.75	37.35	36.75	31.63	48.31
1	161	CGAS001 peg.161	176	Efflux ABC transporter, ATP-binding protein	95.43	36.49	37.8	37.8	58.96	48.6
1	162	CGAS001 peg.162	221	hypothetical protein	96.91	0	0	0	59.46	32.99
1	163	CGAS001 peg.163	105	hypothetical protein	97	0	0	0	49.51	0
1	164	CGAS001 peg.164	221	Pyrrolidone-carboxylate peptidase (EC 3.4.19.3)	98.64	66.5	0	0	75.12	66.02
1	165	CGAS001 peg.165	156	hypothetical protein	99.35	28.93	0	0	29.41	0
1	166	CGAS001 peg.166	110	Single-stranded DNA-binding protein	98.17	37.38	45.37	45.37	36.45	38.89
1	167	CGAS001 peg.167	402	NAD(FAD)-utilizing dehydrogenases	98.75	43.21	41.48	41.48	43.35	72.5
1	168	CGAS001 peg.168	235	Ser/Thr and Tyr protein phosphatase (dual specificity)	100	0	33.16	33.16	0	45.96
1	169	CGAS001 peg.169	239	ABC transporter, ATP-binding protein	100	48.78	46.19	46.19	62.29	38.59
1	170	CGAS001 peg.170	542	hypothetical protein	98.34	0	23.96	23.96	28.36	0
1	171	CGAS001 peg.171	281	Pyridoxal kinase (EC 2.7.1.35)	98.57	37.91	45.09	45.09	35.56	27.17
1	172	CGAS001 peg.172	86	FIG00513520: hypothetical protein	97.65	60.78	45.33	45.33	0	44
1	173	CGAS001 peg.173	243	Phosphoserine phosphatase (EC 3.1.3.3)	100	64.02	65.67	65.67	76.86	64.17
1	174	CGAS001 peg.174	219	Exonuclease SbcC	99.08	0	0	0	0	0
1	175	CGAS001 peg.175	1080	DNA/RNA helicases, SNF2 family	99.72	40.93	55.61	46.38	52.61	49.41
1	176	CGAS001 peg.176	986	DinG family ATP-dependent helicase YoaA	98.27	30.77	27.56	27.56	28.05	28.21
1	177	CGAS001 peg.177	243	Putative predicted metal-dependent hydrolase	93.39	42.68	26.13	26.13	28.95	0
1	178	CGAS001 peg.178	308	exonuclease family protein	99.67	30.73	26.27	26.27	32.78	28.81
1	179	CGAS001 peg.179	400	Threonine dehydratase, catabolic (EC 4.3.1.19) @ L-serine dehydratase, (PLP)-dependent (EC 4.3.1.17)	99.25	27.72	58.29	58.29	58.46	30.21
1	180	CGAS001 peg.180	291	Oxidoreductase, short-chain dehydrogenase/reductase family	98.62	60.14	63.73	63.73	63.64	64.93
1	181	CGAS001 peg.181	269	hypothetical protein	96.27	0	0	0	27.74	0
1	182	CGAS001 peg.182	247	LSU rRNA pseudouridine(2605) synthase (EC 5.4.99.22)	100	55.69	57.72	57.72	59.76	58.94
1	183	CGAS001 peg.183	179	SAM-dependent methyltransferase, MraW methylase family (EC 2.1.1.-)	97.75	57.78	0	0	55	0
1	184	CGAS001 peg.184	299	Transcriptional regulator, RpiR family	99.66	81.1	79.17	79.17	81.31	80.61
1	185	CGAS001 peg.185	407	Uncharacterized flavin-containing protein YtfP	99.75	61.14	59.55	59.55	63.03	59.06
1	186	CGAS001 peg.186	219	Cytidylate kinase (EC 2.7.4.25)	99.08	65.42	55.76	55.76	62.84	57.34
1	187	CGAS001 peg.187	636	SSU ribosomal protein S1p	99.53	56.04	61.15	61.15	51.49	60.36
1	188	CGAS001 peg.188	296	hypothetical protein	98.98	34.8	36.99	36.99	28.89	33.33
1	189	CGAS001 peg.189	50	hypothetical protein	0	0	0	0	0	0
1	190	CGAS001 peg.190	52	hypothetical protein	0	0	0	0	0	0
1	191	CGAS001 peg.191	223	hypothetical protein	0	0	0	0	0	0
1	192	CGAS001 peg.192	339	hypothetical protein	0	0	0	0	0	0
1	193	CGAS001 peg.193	87	FIG00515055: hypothetical protein	62.34	0	0	33.78	0	38.6
1	194	CGAS001 peg.194	98	hypothetical protein	0	0	0	0	0	0
1	195	CGAS001 peg.195	106	hypothetical protein	0	0	0	0	0	0
1	196	CGAS001 peg.196	448	tRNA-i(6)A37 methylthiotransferase (EC 2.8.4.3)	97.76	68.74	62.99	62.99	67.48	63.68
1	197	CGAS001 peg.197	1084	DNA/RNA helicases, SNF2 family	99.26	59.52	63.52	63.52	39.93	64.17
1	198	CGAS001 peg.198	269	hypothetical protein	99.25	32.11	31.45	31.45	33.91	33.64
1	199	CGAS001 peg.199	915	DNA mismatch repair protein MutS	98.47	59.02	58.53	58.53	58.4	58.8
1	200	CGAS001 peg.200	668	DNA mismatch repair protein MutL	95.8	54.94	53.69	53.69	54.93	53.88
1	201	CGAS001 peg.201	310	tRNA dimethylallyltransferase (EC 2.5.1.75)	98.71	57.52	58.64	58.64	66.88	58.44
1	202	CGAS001 peg.202	82	RNA-binding protein Hfq	100	81.08	70	70	82.05	75.68
1	203	CGAS001 peg.203	426	Aluminum resistance protein	99.76	73.65	73.88	73.88	79.06	75.35
1	204	CGAS001 peg.204	197	hypothetical protein	99.49	0	0	0	0	0
1	205	CGAS001 peg.205	202	SOS-response repressor and protease LexA (EC 3.4.21.88)	99.5	69.9	66.5	66.5	70.35	67.51
1	206	CGAS001 peg.206	130	hypothetical protein	99.22	29.46	35.33	35.33	52.63	0
1	207	CGAS001 peg.207	176	hypothetical protein	99.43	0	0	0	0	0
1	208	CGAS001 peg.208	456	Site-specific tyrosine recombinase XerC	99.34	68.89	56.43	56.43	65.55	57.68
1	209	CGAS001 peg.209	499	hypothetical protein	98.59	0	0	0	0	0
1	210	CGAS001 peg.210	62	hypothetical protein	100	67.86	62.5	62.5	56.67	62.5
1	211	CGAS001 peg.211	204	Gpr1/Fun34/YaaH family protein BA3597	99.51	78.22	0	0	0	70.3
1	212	CGAS001 peg.212	359	Diaminohydroxyphosphoribosylaminopyrimidine deaminase (EC 3.5.4.26) / 5-amino-6-(5-phosphoribosylamino)uracil reductase (EC 1.1.1.193)	98.6	0	36.31	36.31	39.39	36.67
1	213	CGAS001 peg.213	641	Bis-ABC ATPase Uup	99.84	57.3	55.15	55.15	58.31	55.11
1	214	CGAS001 peg.214	169	Substrate-specific component QueT (COG4708) of predicted queuosine-regulated ECF transporter	99.4	48.3	36.69	36.69	52.15	36.96
1	215	CGAS001 peg.215	489	Nicotinate phosphoribosyltransferase (EC 6.3.4.21)	99.8	58.97	65.71	65.71	60.7	68.03
1	216	CGAS001 peg.216	305	NUDIX hydrolase	100	0	45.3	45.3	38.6	42.62
1	217	CGAS001 peg.217	726	hypothetical protein	98.62	0	0	0	0	0
1	218	CGAS001 peg.218	154	hypothetical protein	99.35	0	0	0	0	0
1	219	CGAS001 peg.219	313	hypothetical protein	98.72	0	0	0	0	30.7
1	220	CGAS001 peg.220	118	hypothetical protein	100	0	0	0	0	0
1	221	CGAS001 peg.221	235	hypothetical protein	99.57	0	30.05	30.05	29.28	29.26
1	222	CGAS001 peg.222	285	Integral membrane protein TerC	100	0	0	0	0	0
1	223	CGAS001 peg.223	129	conserved hypothetical protein	100	0	31.5	0	0	48.06
1	224	CGAS001 peg.224	555	Ribonuclease J (endonuclease and 5' exonuclease)	99.64	71.51	68.41	68.41	70.71	71.12
1	225	CGAS001 peg.225	265	GTP pyrophosphokinase (EC 2.7.6.5)	99.62	23.93	26.53	26.53	66.14	66.28
1	226	CGAS001 peg.226	74	hypothetical protein	100	0	0	0	0	0
1	227	CGAS001 peg.227	301	Cobalt-zinc-cadmium resistance protein	100	22.86	23.79	23.79	0	0
1	228	CGAS001 peg.228	146	Transamidase GatB domain protein	100	33.33	41.78	41.78	84.14	45.89
1	229	CGAS001 peg.229	65	hypothetical protein	100	0	0	0	0	0
1	230	CGAS001 peg.230	273	Metal transporter, ZIP family	99.26	59.34	22.95	22.95	59.71	27.94
1	231	CGAS001 peg.231	307	hypothetical protein	98.37	0	0	0	0	0
1	232	CGAS001 peg.232	1057	Exonuclease SbcC	98.39	34.92	33.93	33.93	42.76	30.05
1	233	CGAS001 peg.233	393	Exonuclease SbcD	98.72	26.32	28.47	28.47	58.1	28.71
1	234	CGAS001 peg.234	303	Phage integrase:Phage integrase, N-terminal SAM-like	99.34	24.34	24.4	24.4	23.65	24.64
1	235	CGAS001 peg.235	776	ATP-dependent Clp protease ATP-binding subunit ClpA	98.97	41.64	52.2	52.2	39.91	51.87
1	236	CGAS001 peg.236	100	ATP-dependent Clp protease adaptor protein ClpS	100	0	51.09	51.09	0	55.43
1	237	CGAS001 peg.237	341	TPR repeat	99.71	0	0	0	34.23	26.65
1	238	CGAS001 peg.238	231	hypothetical protein	97.39	0	0	0	0	0
1	239	CGAS001 peg.239	135	conserved hypothetical protein	100	0	0	0	40.91	0
1	240	CGAS001 peg.240	113	FIG138056: a glutathione-dependent thiol reductase	100	73.21	73.21	73.21	67.86	73.21
1	241	CGAS001 peg.241	339	hypothetical protein	98.52	0	0	0	0	0
1	242	CGAS001 peg.242	184	Signal peptidase I (EC 3.4.21.89)	98.36	30.77	29.14	30.14	32.1	33.33
1	243	CGAS001 peg.243	303	hypothetical protein	99.67	31.14	0	22.73	0	0
1	244	CGAS001 peg.244	348	unknown	98.85	0	29.75	29.75	27.5	27.34
1	245	CGAS001 peg.245	260	Metal transporter, ZIP family	99.61	31.05	26.03	26.03	31.56	27.62
1	246	CGAS001 peg.246	309	hypothetical protein	99.35	44.68	45.51	46.1	50	45.36
1	247	CGAS001 peg.247	202	Molecular chaperone, DnaJ family (contain C-term. Zn finger domain)	100	49.5	48.28	48.28	50.75	46.34
1	248	CGAS001 peg.248	165	Cell division protein DivIC (FtsB), stabilizes FtsL against RasP cleavage	99.39	44.81	45.22	45.22	36.97	43.59
1	249	CGAS001 peg.249	379	ABC transporter, ATP-binding protein (cluster 13, osmolytes)	100	59.57	56.81	56.81	80.69	59.63
1	250	CGAS001 peg.250	518	ABC transporter, permease protein (cluster 13, osmolytes) / ABC transporter, substrate-binding protein (cluster 13, osmolytes)	99.81	54.02	54.01	54.01	69.38	54.3
1	251	CGAS001 peg.251	231	Mg(2+)-transport-ATPase-associated protein MgtC	100	37.74	33.77	33.77	36.5	35.1
1	252	CGAS001 peg.252	553	Glutaminyl-tRNA synthetase (EC 6.1.1.18)	100	78.61	75	75	76.63	74.82
1	253	CGAS001 peg.253	293	hypothetical protein	94.18	39.18	37.18	37.18	38.82	35.35
1	254	CGAS001 peg.254	553	Glutamyl-tRNA synthetase (EC 6.1.1.17) @ Glutamyl-tRNA(Gln) synthetase (EC 6.1.1.24)	99.46	68.66	54.26	54.26	78.44	56.02
1	255	CGAS001 peg.255	199	Galactoside O-acetyltransferase (EC 2.3.1.18)	99.49	44.5	55.25	55.25	45.6	62.37
1	256	CGAS001 peg.256	264	putative lipoprotein	96.96	0	0	0	39.85	0
1	257	CGAS001 peg.257	227	hypothetical protein	96.46	0	0	0	35.68	0
1	258	CGAS001 peg.258	233	Efflux ABC transporter, ATP-binding protein	98.28	56.9	52.61	52.61	65.95	50
1	259	CGAS001 peg.259	122	Transcriptional regulator, GntR family	96.69	45.61	45.83	45.83	66.94	46.28
1	260	CGAS001 peg.260	270	Mobile element protein	91.18	35.47	61.74	61.74	62.5	35.94
1	261	CGAS001 peg.261	223	ISSth1, transposase (orf1), IS3 family	57.14	23.53	40.62	40.62	37.33	0
1	262	CGAS001 peg.262	49	hypothetical protein	97.92	0	0	0	0	0
1	263	CGAS001 peg.263	160	putative phosphatidylinositol 4-phosphate 5- kinase	99.37	43.64	46.79	46.79	0	47.5
1	264	CGAS001 peg.264	203	Thiamin-phosphate pyrophosphorylase (EC 2.5.1.3)	100	54.26	52.22	52.22	73.27	51.03
1	265	CGAS001 peg.265	203	Substrate-specific component ThiT of thiamin ECF transporter	89.6	32.64	33.51	33.51	54.14	58.6
1	266	CGAS001 peg.266	221	Thiaminase II (EC 3.5.99.2) involved in salvage of thiamin pyrimidine moiety	88.64	41.2	0	0	65.91	71.76
1	267	CGAS001 peg.267	260	Hydroxyethylthiazole kinase (EC 2.7.1.50)	88.03	46.44	44.94	44.94	75.68	45.35
1	268	CGAS001 peg.268	264	Hydroxymethylpyrimidine phosphate kinase ThiD (EC 2.7.4.7)	99.24	58.94	56.7	56.7	57.81	57.47
1	269	CGAS001 peg.269	531	Sodium-dependent phosphate transporter	99.81	59.18	25.26	25.26	61.64	55.51
1	270	CGAS001 peg.270	500	Cobyric acid synthase (EC 6.3.5.10)	99.6	48.8	46.99	47.39	42.26	46.15
1	271	CGAS001 peg.271	223	COG2102: Predicted ATPases of PP-loop superfamily	100	0	0	0	35.51	0
1	272	CGAS001 peg.272	253	Vitamin B12 ABC transporter, ATP-binding protein BtuD	98.41	35.71	37.92	37.92	38.34	38.75
1	273	CGAS001 peg.273	342	Vitamin B12 ABC transporter, permease protein BtuC	98.83	34.04	36.24	36.24	37.68	36.53
1	274	CGAS001 peg.274	310	Vitamin B12 ABC transporter, substrate-binding protein BtuF	99.35	27.19	29.14	29.14	31.43	27.63
1	275	CGAS001 peg.275	359	L-threonine 3-O-phosphate decarboxylase (EC 4.1.1.81)	98.88	34.38	32.33	32.33	36.09	32.16
1	276	CGAS001 peg.276	312	Adenosylcobinamide-phosphate synthase (EC 6.3.1.10)	98.71	49.67	48.6	48.76	49.36	45.9
1	277	CGAS001 peg.277	219	Alpha-ribazole-5'-phosphate phosphatase (EC 3.1.3.73)	99.08	0	29.14	29.14	29.82	28
1	278	CGAS001 peg.278	127	hypothetical protein	96.83	0	0	0	0	0
1	279	CGAS001 peg.279	243	Cobalamin synthase (EC 2.7.8.26)	100	28.83	30.86	30.86	27.5	29.88
1	280	CGAS001 peg.280	189	Adenosylcobinamide kinase (EC 2.7.1.156) / Adenosylcobinamide-phosphate guanylyltransferase (EC 2.7.7.62)	98.94	27.38	28.14	28.14	26.44	28.99
1	281	CGAS001 peg.281	177	Cob(I)alamin adenosyltransferase (EC 2.5.1.17) @ Cob(I)alamin adenosyltransferase (EC 2.5.1.17), clustered with cobalamin synthesis	98.86	0	0	0	37.79	44.51
1	282	CGAS001 peg.282	368	Nicotinate-nucleotide--dimethylbenzimidazole phosphoribosyltransferase (EC 2.4.2.21)	99.73	51.98	53.71	53.71	49.14	53.71
1	283	CGAS001 peg.283	281	hypothetical protein	99.29	29.21	0	0	0	0
1	284	CGAS001 peg.284	586	Putative ATP-dependent RNA helicase	100	0	64.1	64.1	69.06	53.03
1	285	CGAS001 peg.285	290	Methionine aminopeptidase (EC 3.4.11.18)	100	71.18	69.44	69.44	72.57	68.4
1	286	CGAS001 peg.286	211	hypothetical protein	100	0	0	0	0	0
1	287	CGAS001 peg.287	175	Molecular chaperone, DnaJ family (contain C- term. Zn finger domain)	100	32.57	32.58	32.58	36.2	33.33
1	288	CGAS001 peg.288	813	ABC transporter, coiled-coil domain and fused permease subunit	99.88	44.83	24.92	24.92	0	0
1	289	CGAS001 peg.289	235	ABC transporter, ATP-binding protein	100	68.8	52.38	52.38	48.34	49.3
1	290	CGAS001 peg.290	302	phospholipase, patatin family	100	39.47	0	0	36.19	32.31
1	291	CGAS001 peg.291	473	uncharacterized protein with VanW-like domain	100	30.89	32.76	32.76	34.37	31.82
1	292	CGAS001 peg.292	231	D-alanyl-D-alanine carboxypeptidase (EC 3.4.16.4)	100	0	0	0	42.35	44.67
1	293	CGAS001 peg.293	121	Methylglyoxal synthase (EC 4.2.3.3)	100	59.66	62.18	62.18	56.03	58.82
1	294	CGAS001 peg.294	373	Peptidoglycan glycosyltransferase FtsW (EC 2.4.1.129) @ Stage V sporulation protein E	100	55.83	54.25	54.25	58.82	53.46
1	295	CGAS001 peg.295	735	Cell division protein FtsI [Peptidoglycan synthetase] (EC 2.4.1.129) @ Sporulation peptidoglycan synthetase SpoVD	100	41.33	41.26	41.26	45.32	41.98
1	296	CGAS001 peg.296	404	sodium:dicarboxylate symporter family protein	100	49.73	27.57	27.57	49.58	47.64
1	297	CGAS001 peg.297	469	ATP-dependent RNA helicase RhlE (EC 3.6.4.13)	100	68.03	66.05	66.05	70.91	65.88
1	298	CGAS001 peg.298	108	hypothetical protein	100	34.86	0	0	46.02	0
1	299	CGAS001 peg.299	111	general stress protein, putative	100	45.28	37.62	37.62	38.95	38.37
1	300	CGAS001 peg.300	440	Lysine/cadaverine antiporter membrane protein CadB	99.77	28.87	31.69	31.69	57.37	50.8
1	301	CGAS001 peg.301	564	Autolysis histidine kinase LytS	98.4	30.86	37.69	37.69	45.97	60.43
1	302	CGAS001 peg.302	237	Two-component transcriptional response regulator, LuxR family	99.58	32.43	34.78	34.78	47.68	52
1	303	CGAS001 peg.303	472	Carbon starvation protein A	98.94	0	24.22	24.22	60.52	73.25
1	304	CGAS001 peg.304	274	hypothetical protein	100	35.36	33.72	33.72	0	35.38
1	305	CGAS001 peg.305	397	O-acetyltransferase	98.74	0	48.81	48.81	42.51	48.28
1	306	CGAS001 peg.306	469	Probable poly(beta-D-mannuronate) O-acetylase (EC 2.3.1.-)	98.29	38.83	58.33	58.33	57.05	60.26
1	307	CGAS001 peg.307	160	lipoprotein, putative	100	0	37.01	37.01	34.16	38.56
1	308	CGAS001 peg.308	256	Phospholipase-subfamily protein	97.65	0	36.82	36.82	33.33	35.68
1	309	CGAS001 peg.309	306	hypothetical protein	99.34	50.81	0	0	59.08	52.75
1	310	CGAS001 peg.310	146	Organic hydroperoxide resistance transcriptional regulator	100	49.25	51.05	51.05	25.93	54.14
1	311	CGAS001 peg.311	126	RidA/YER057c/UK114 superfamily protein	100	60.98	63.93	63.93	68.85	65.57
1	312	CGAS001 peg.312	851	Xanthine dehydrogenase iron-sulfur subunit (EC 1.17.1.4) / Xanthine dehydrogenase, molybdenum binding subunit (EC 1.17.1.4)	98.94	0	57.44	57.56	70.47	62.98
1	313	CGAS001 peg.313	363	Dihydroorotate dehydrogenase-like protein	100	37.5	42.31	42.31	84.76	37.1
1	314	CGAS001 peg.314	454	Guanine deaminase (EC 3.5.4.3); Hydroxydechloroatrazine ethylaminohydrolase (EC 3.5.99.3)	98.9	24.62	28.97	28.97	27.79	26.68
1	315	CGAS001 peg.315	231	membrane protein, putative	100	0	27.09	27.09	0	0
1	316	CGAS001 peg.316	444	Previously annotated as SsnA protein	99.32	40.3	58.14	58.14	64.48	58.82
1	317	CGAS001 peg.317	404	Diaminopropionate ammonia-lyase (EC 4.3.1.15)	100	0	60.31	60.31	77.36	62.97
1	318	CGAS001 peg.318	310	Carbamate kinase (EC 2.7.2.2)	99.68	56.91	53.53	53.53	53.7	79.87
1	319	CGAS001 peg.319	398	Aspartate/ornithine carbamoyltransferase family protein protein YgeW	99.75	24.9	78.04	78.04	26.97	81.61
1	320	CGAS001 peg.320	400	Putative deacetylase YgeY	99.75	33	66.67	66.67	32.66	69.95
1	321	CGAS001 peg.321	582	Uncharacterized sigma-54-dependent transcriptional regulator YgeV	99.83	56.22	47.96	47.96	48.7	47.59
1	322	CGAS001 peg.322	577	Periplasmic [FeFe] hydrogenase large subunit (EC 1.12.7.2)	96.7	27.27	43.33	43.33	63.65	58.33
1	323	CGAS001 peg.323	630	HoxF-like protein	92.37	0	52.93	52.93	71.9	61.14
1	324	CGAS001 peg.324	160	HoxE-like protein	96.23	0	45.16	45.16	64.15	60.51
1	325	CGAS001 peg.325	447	Xanthine permease	54.98	31.45	54.63	54.63	46.73	37.05
1	326	CGAS001 peg.326	451	Xanthine permease	96.66	29.48	36.71	36.71	37.61	71.33
1	327	CGAS001 peg.327	142	Hypothetical protein Cj1505c	98.58	60.71	0	0	53.57	48.84
1	328	CGAS001 peg.328	48	hypothetical protein	95.45	0	0	0	0	0
1	329	CGAS001 peg.329	269	Selenium-dependent molybdenum hydroxylase system protein YqeB	98.88	0	0	0	57.89	62.88
1	330	CGAS001 peg.330	191	hypothetical protein	97.89	31.09	32.45	32.45	40.32	43.16
1	331	CGAS001 peg.331	247	Molybdenum cofactor guanylyltransferase (EC 2.7.7.77)	96.34	0	0	0	44.58	46.46
1	332	CGAS001 peg.332	162	Xanthine dehydrogenase iron-sulfur subunit (EC 1.17.1.4)	99.38	0	43.66	43.66	40.46	55.78
1	333	CGAS001 peg.333	291	Xanthine dehydrogenase, FAD binding subunit (EC 1.17.1.4)	98.97	0	39.17	39.17	0	47.22
1	334	CGAS001 peg.334	772	Xanthine dehydrogenase, molybdenum binding subunit (EC 1.17.1.4)	98.44	0	27.88	27.88	29.36	51.84
1	335	CGAS001 peg.335	1068	DNA/RNA helicases, SNF2 family	98.5	40.81	56.03	47.51	47.26	48.79
1	336	CGAS001 peg.336	247	ABC transporter, ATP-binding protein (cluster 3, basic aa/glutamine/opines)	100	61.25	57.08	57.08	56.79	89.84
1	337	CGAS001 peg.337	243	ABC transporter, permease protein (cluster 3, basic aa/glutamine/opines)	99.17	44.19	38.37	38.37	46.15	83.06
1	338	CGAS001 peg.338	278	ABC transporter, substrate-binding protein (cluster 3, basic aa/glutamine/opines)	99.28	29.15	33.12	33.12	25.29	75.44
1	339	CGAS001 peg.339	517	ABC transporter, permease protein (cluster 13, osmolytes) / ABC transporter, substrate-binding protein (cluster 13, osmolytes)	99.42	53.09	52.77	52.77	67.64	53.45
1	340	CGAS001 peg.340	379	ABC transporter, ATP-binding protein (cluster 13, osmolytes)	99.74	60.65	58.38	58.38	78.57	59.79
1	341	CGAS001 peg.341	140	CBS domain protein	98.56	29.73	52.94	52.94	28.97	58.52
1	342	CGAS001 peg.342	40	hypothetical protein	100	0	0	0	0	0
1	343	CGAS001 peg.343	566	Alkyldihydroxyacetonephosphate synthase (EC 2.5.1.26)	98.94	23.35	24.89	24.89	24	23.77
1	344	CGAS001 peg.344	519	Glycerol kinase (EC 2.7.1.30)	100	25.51	28	28	26.16	61.24
1	345	CGAS001 peg.345	126	hypothetical protein	98.4	38.14	36.44	36.44	40.18	39.66
1	346	CGAS001 peg.346	426	Putative oxidoreductase	99.06	49.62	48.12	48.12	50.82	48.5
1	347	CGAS001 peg.347	585	Glycerol-3-phosphate dehydrogenase (EC 1.1.5.3)	96.58	41.16	39.67	39.67	40.87	40
1	348	CGAS001 peg.348	344	Selenide,water dikinase (EC 2.7.9.3)	99.71	39.43	0	0	38.12	38.42
1	349	CGAS001 peg.349	367	Selenophosphate-dependent tRNA 2-selenouridine synthase	99.18	30.2	0	0	29.65	29.7
1	350	CGAS001 peg.350	449	hypothetical protein	98.44	0	0	0	48.58	0
1	351	CGAS001 peg.351	183	hypothetical protein	99.45	25.44	39.86	39.86	59.34	31.51
1	352	CGAS001 peg.352	359	hypothetical protein	100	27.18	29.3	29.3	39.09	27.36
1	353	CGAS001 peg.353	58	hypothetical protein	100	0	43.14	43.14	68.42	0
1	354	CGAS001 peg.354	733	Chitodextrinase precursor (EC 3.2.1.14)	98.91	0	0	0	66.01	0
1	355	CGAS001 peg.355	233	CMP-N,N'-diacetyllegionaminic acid synthase (EC 2.7.7.82)	100	0	31.76	31.76	0	41.03
1	356	CGAS001 peg.356	349	Glucosamine-1-phosphate guanylyltransferase	99.71	25	36.76	36.76	36.51	36.78
1	357	CGAS001 peg.357	380	GDP-2-acetamido-2,6-dideoxy-alpha-D-xylo-hexos-4-ulose aminotransferase [PLP]	98.42	0	42.71	42.71	28.49	42.18
1	358	CGAS001 peg.358	333	N,N'-diacetyllegionaminic acid synthase (EC 2.5.1.101)	100	0	50.15	50.15	0	54.84
1	359	CGAS001 peg.359	211	4-amino-6-deoxy-N-Acetyl-D-hexosaminyl-(Lipid carrier) acetyltrasferase	98.57	42.7	42.48	44	39.47	44.25
1	360	CGAS001 peg.360	329	GDP-N-acetylglucosamine 4,6-dehydratase [NAD+]	99.09	29.29	56.88	56.88	31.42	57.8
1	361	CGAS001 peg.361	94	hypothetical protein	100	0	0	0	0	0
1	362	CGAS001 peg.362	103	hypothetical protein	100	0	0	0	0	0
1	363	CGAS001 peg.363	100	hypothetical protein	100	0	0	0	0	0
1	364	CGAS001 peg.364	54	hypothetical protein	100	0	0	0	0	0
1	365	CGAS001 peg.365	580	hypothetical protein	99.65	0	32.87	0	0	33.01
1	366	CGAS001 peg.366	97	hypothetical protein	100	0	0	0	0	0
1	367	CGAS001 peg.367	101	hypothetical protein	99	0	0	0	0	0
1	368	CGAS001 peg.368	506	Protein containing a domain related to multimeric flavodoxin WrbA family	99.6	0	0	0	0	0
1	369	CGAS001 peg.369	174	Galactoside O-acetyltransferase (EC 2.3.1.18)	98.84	35	38.46	37.3	54.55	40.68
1	370	CGAS001 peg.370	229	hypothetical protein	96.49	0	0	0	0	0
1	371	CGAS001 peg.371	378	dTDP-4-amino-4,6-dideoxygalactose transaminase (EC 2.6.1.59)	98.94	21.89	34.87	34.87	35.04	33.6
1	372	CGAS001 peg.372	389	UDP-N,N'-diacetylbacillosamine 2-epimerase (hydrolyzing) (EC 3.2.1.184)	98.97	0	42.47	42.47	0	41.33
1	373	CGAS001 peg.373	140	S-adenosylmethionine decarboxylase proenzyme (EC 4.1.1.50), prokaryotic class 1B	100	0	0	0	0	0
1	374	CGAS001 peg.374	285	Spermidine synthase (EC 2.5.1.16)	100	0	38.21	38.21	0	35.71
1	375	CGAS001 peg.375	337	Possible subunit of benzoyl-CoA reductase/2-hydroxyglutaryl-CoA dehydratase	98.81	23.73	77.41	77.41	0	80.9
1	376	CGAS001 peg.376	270	Activator of 2-hydroxyglutaryl-CoA dehydratase (HSP70-class ATPase domain)	98.88	31.98	81.45	81.45	34.12	85.08
1	377	CGAS001 peg.377	144	6-carboxy-5,6,7,8-tetrahydropterin synthase (EC 4.1.2.50)	97.9	0	81.12	81.12	0	80.99
1	378	CGAS001 peg.378	222	7-carboxy-7-deazaguanine synthase (EC 4.3.99.3)	98.19	0	70.14	70.14	29.76	71.95
1	379	CGAS001 peg.379	197	GTP cyclohydrolase I (EC 3.5.4.16) type 1	98.98	42.86	77.55	77.55	40.84	81.63
1	380	CGAS001 peg.380	220	7-cyano-7-deazaguanine synthase (EC 6.3.4.20)	99.09	0	80.28	80.28	0	81.19
1	381	CGAS001 peg.381	383	Serine--glyoxylate aminotransferase (EC 2.6.1.45)	97.12	25.35	50.82	50.82	27.52	51.08
1	382	CGAS001 peg.382	185	Substrate-specific component PdxU2 of predicted pyridoxin-related ECF transporter	98.91	38.46	34.5	33.92	28.88	36.78
1	383	CGAS001 peg.383	426	Guanine deaminase (EC 3.5.4.3)	97.88	0	72.41	72.41	27.35	20.37
1	384	CGAS001 peg.384	252	Carboxysome protein CcmM	98.41	35.42	28.57	28.57	35.56	26.43
1	385	CGAS001 peg.385	153	hypothetical protein	99.34	44.3	37	37	41.72	55.7
1	386	CGAS001 peg.386	227	hypothetical protein	95.43	0	30.37	30.37	0	35.21
1	387	CGAS001 peg.387	237	Branched-chain amino acid ABC transporter, ATP-binding protein LivF (TC 3.A.1.4.1)	61.54	33.48	57.26	57.26	35.05	33.88
1	388	CGAS001 peg.388	257	Branched-chain amino acid ABC transporter, ATP-binding protein LivG (TC 3.A.1.4.1)	58.63	32.78	56.18	56.18	33.61	33.63
1	389	CGAS001 peg.389	352	Branched-chain amino acid ABC transporter, permease protein LivM (TC 3.A.1.4.1)	41.16	0	42.44	42.44	31.53	30
1	390	CGAS001 peg.390	298	Branched-chain amino acid ABC transporter, permease protein LivH (TC 3.A.1.4.1)	50	0	47.62	47.62	0	0
1	391	CGAS001 peg.391	390	Branched-chain amino acid ABC transporter, substrate-binding protein LivJ (TC 3.A.1.4.1)	36.8	0	36.57	36.57	0	24.81
1	392	CGAS001 peg.392	409	NLP/P60 family protein	96.57	34.76	46.67	46.67	48.18	31.68
1	393	CGAS001 peg.393	185	Transcriptional regulator, Xre-family with cupin domain	98.37	27.44	31.86	37.68	35.62	36.23
1	394	CGAS001 peg.394	317	putative membrane protein	98.42	0	0	0	0	0
1	395	CGAS001 peg.395	465	D-phenylhydantoinase	98.06	41.34	48.44	48.44	45.69	33.33
1	396	CGAS001 peg.396	319	Fructokinase (EC 2.7.1.4)	27.65	27.1	38.82	38.82	43.31	39.2
1	397	CGAS001 peg.397	465	Galactose permease	0	0	30.24	30.24	0	0
1	398	CGAS001 peg.398	342	Galactitol-1-phosphate 5-dehydrogenase (EC 1.1.1.251)	28.24	30.65	30.27	30.27	35.86	35.87
1	399	CGAS001 peg.399	373	hypothetical protein	26.14	30.81	30.89	30.89	47.81	26.6
1	400	CGAS001 peg.400	299	oxidoreductase, Gfo/Idh/MocA family	97.65	26.95	31.75	31.75	27.41	28.57
1	401	CGAS001 peg.401	244	ABC transporter, ATP-binding protein (cluster 13, osmolytes)	99.18	50	51.25	51.25	80.25	56.49
1	402	CGAS001 peg.402	298	ABC transporter, permease protein (cluster 13, osmolytes) / ABC transporter, substrate-binding protein (cluster 13, osmolytes)	96.96	42.07	40.07	40.07	76.69	54.98
1	403	CGAS001 peg.403	215	ABC transporter, permease protein (cluster 13, osmolytes) / ABC transporter, substrate-binding protein (cluster 13, osmolytes)	98.6	48.29	44.28	44.28	82.55	58.17
1	404	CGAS001 peg.404	408	hypothetical protein	98.77	0	27.16	27.16	72.1	25.48
1	405	CGAS001 peg.405	405	transporter, major facilitator family	98.27	0	31.82	31.82	64.04	35.87
1	406	CGAS001 peg.406	43	hypothetical protein	0	0	0	0	0	0
1	407	CGAS001 peg.407	312	FIG00520342: hypothetical protein	99.36	46.52	0	0	53.62	49.68
1	408	CGAS001 peg.408	357	ABC transporter, substrate-binding protein (cluster 8, B12/iron complex)	96.91	0	25.4	25.4	25.76	24.41
1	409	CGAS001 peg.409	255	ABC transporter, ATP-binding protein	97.64	0	0	0	0	0
1	410	CGAS001 peg.410	265	ABC transporter, ATP-binding protein (cluster 8, B12/iron complex)	98.48	34.76	35.62	35.59	34.62	35.86
1	411	CGAS001 peg.411	338	Vitamin B12 ABC transporter, permease protein BtuC	97.63	39.27	38.16	38.16	37.16	39.08
1	412	CGAS001 peg.412	204	hypothetical protein	95.57	0	0	0	0	0
1	413	CGAS001 peg.413	341	Xanthine and CO dehydrogenases maturation factor, XdhC/CoxF family	98.82	0	38.1	38.1	38.62	36.11
1	414	CGAS001 peg.414	312	molybdenum transport domain protein	97.11	0	32.45	32.45	25	32.61
1	415	CGAS001 peg.415	299	Permease of the drug/metabolite transporter (DMT) superfamily	95.3	77.63	42.98	42.98	27.06	34.71
1	416	CGAS001 peg.416	55	hypothetical protein	96.3	0	0	0	0	0
1	417	CGAS001 peg.417	121	Cytosine/purine/uracil/thiamine/allantoin permease family protein	100	0	0	0	0	0
1	418	CGAS001 peg.418	56	hypothetical protein	0	0	0	0	0	0
1	419	CGAS001 peg.419	210	Multimeric flavodoxin WrbA family protein	97.61	0	77.25	77.25	31.37	78.2
1	420	CGAS001 peg.420	40	hypothetical protein	96.97	0	0	0	0	0
1	421	CGAS001 peg.421	117	Transcriptional regulator, HxlR family	100	61.76	60.91	60.91	47.42	58.72
1	422	CGAS001 peg.422	280	hypothetical protein	97.13	0	0	0	0	0
1	423	CGAS001 peg.423	242	hypothetical protein	98.76	0	0	0	0	0
1	424	CGAS001 peg.424	67	Transcriptional regulator, Xre family	49.23	55.77	53.12	53.97	53.12	44.83
1	425	CGAS001 peg.425	143	hypothetical protein	0	0	0	0	0	0
1	426	CGAS001 peg.426	42	Transposase, mutator type	0	0	0	0	0	0
1	427	CGAS001 peg.427	102	hypothetical protein	90.7	0	0	0	0	0
1	428	CGAS001 peg.428	435	hypothetical protein	98.11	0	0	0	0	0
1	429	CGAS001 peg.429	385	hypothetical protein	95.83	0	35.53	35.53	38.46	50.13
1	430	CGAS001 peg.430	60	hypothetical protein	83.05	0	0	0	0	0
1	431	CGAS001 peg.431	218	Oxygen-insensitive NAD(P)H nitroreductase (EC 1.-.-.-) / Dihydropteridine reductase (EC 1.5.1.34)	25.73	0	0	0	36.67	0
1	432	CGAS001 peg.432	149	Organic hydroperoxide resistance transcriptional regulator	72.3	41.01	41.13	41.13	38.78	59.03
1	433	CGAS001 peg.433	135	hypothetical protein	0	0	31.78	31.78	0	0
1	434	CGAS001 peg.434	250	AiiA-like protein	76.71	0	67.87	67.87	0	0
1	435	CGAS001 peg.435	110	FIG00515411: hypothetical protein	0	0	0	0	43.62	0
1	436	CGAS001 peg.436	63	rubrerythrin family protein	0	0	0	0	76.67	0
1	437	CGAS001 peg.437	1879	glycosyl hydrolase, family 31/fibronectin type III domain protein	98.23	0	30.24	30.24	0	0
1	438	CGAS001 peg.438	33	Tagatose-6-phosphate kinase AgaZ (EC 2.7.1.144)	100	0	0	0	0	0
1	439	CGAS001 peg.439	216	hypothetical protein	96.28	35.11	26.67	26.67	27.42	28.1
1	440	CGAS001 peg.440	308	hypothetical protein	98.7	0	79.59	79.59	59.46	40.91
1	441	CGAS001 peg.441	73	hypothetical protein	92.59	36.23	40.85	40.85	0	41.67
1	442	CGAS001 peg.442	74	hypothetical protein	100	35.82	0	0	0	0
1	443	CGAS001 peg.443	179	hypothetical protein	0	0	0	0	0	0
1	444	CGAS001 peg.444	78	hypothetical protein	0	0	0	0	0	0
1	445	CGAS001 peg.445	56	FIG00512917: hypothetical protein	66.67	0	61.7	61.7	68.52	0
1	446	CGAS001 peg.446	73	hypothetical protein	92.59	34.78	41.18	41.18	0	43.06
1	447	CGAS001 peg.447	74	hypothetical protein	94.23	0	0	0	0	0
1	448	CGAS001 peg.448	494	Aldehyde dehydrogenase B (EC 1.2.1.22)	36.08	33.94	30.68	30.68	34.78	60.38
1	449	CGAS001 peg.449	46	hypothetical protein	85.37	0	0	0	0	0
1	450	CGAS001 peg.450	224	hypothetical protein	40.09	0	0	0	0	0
1	451	CGAS001 peg.451	135	putative transposase	0	0	0	0	50.85	64.91
1	452	CGAS001 peg.452	59	hypothetical protein	60.71	0	0	0	0	0
1	453	CGAS001 peg.453	128	hypothetical protein	75	33.33	0	0	0	0
1	454	CGAS001 peg.454	73	hypothetical protein	92.59	34.78	44.12	44.12	0	43.06
1	455	CGAS001 peg.455	74	hypothetical protein	100	37.31	0	0	0	0
1	456	CGAS001 peg.456	930	Probable ATP-dependent RNA helicase	98.17	22.53	41.75	41.75	44.42	0
1	457	CGAS001 peg.457	73	hypothetical protein	92.59	34.78	44.12	44.12	0	43.06
1	458	CGAS001 peg.458	74	hypothetical protein	100	35.82	0	0	0	0
1	459	CGAS001 peg.459	209	hypothetical protein	78.05	37.91	35.96	35.96	30.11	32
1	460	CGAS001 peg.460	73	hypothetical protein	96.3	36.23	42.25	42.25	0	41.67
1	461	CGAS001 peg.461	182	hypothetical protein	0	0	0	0	0	0
1	462	CGAS001 peg.462	406	hypothetical protein	0	0	0	0	0	0
1	463	CGAS001 peg.463	405	hypothetical protein	0	0	0	0	0	0
1	464	CGAS001 peg.464	599	hypothetical protein	0	0	0	0	0	0
1	465	CGAS001 peg.465	404	hypothetical protein	0	0	0	0	26.94	0
1	466	CGAS001 peg.466	247	hypothetical protein	0	0	0	0	0	0
1	467	CGAS001 peg.467	109	hypothetical protein	84.85	0	63.11	63.11	63.27	0
1	468	CGAS001 peg.468	42	hypothetical protein	0	0	0	0	0	0
1	469	CGAS001 peg.469	486	hypothetical protein	0	0	0	0	0	0
1	470	CGAS001 peg.470	300	hypothetical protein	0	0	0	0	0	0
1	471	CGAS001 peg.471	187	hypothetical protein	79.07	0	28.79	28.79	0	41.77
1	472	CGAS001 peg.472	104	hypothetical protein	92.16	0	66.34	66.34	71.43	0
1	473	CGAS001 peg.473	849	Helicase-related protein	95.52	35.93	60.61	60.61	64.19	50.14
1	474	CGAS001 peg.474	64	hypothetical protein	98.41	0	0	0	0	0
1	475	CGAS001 peg.475	31	hypothetical protein	0	0	0	0	0	0
1	476	CGAS001 peg.476	90	hypothetical protein	96.3	0	0	0	70.37	0
1	477	CGAS001 peg.477	55	FIG00512917: hypothetical protein	100	0	62.96	62.96	79.63	0
1	478	CGAS001 peg.478	41	hypothetical protein	57.58	0	0	0	0	0
1	479	CGAS001 peg.479	117	hypothetical protein	96.12	0	0	0	84.31	0
1	480	CGAS001 peg.480	40	hypothetical protein	93.75	0	0	0	0	0
1	481	CGAS001 peg.481	311	Pyruvate formate-lyase activating enzyme (EC 1.97.1.4)	97.74	50	42.81	42.81	59.68	57.28
1	482	CGAS001 peg.482	810	Pyruvate formate-lyase (EC 2.3.1.54)	98.76	37.31	40.3	40.3	70.86	60.94
1	483	CGAS001 peg.483	83	hypothetical protein	53.66	0	0	51.95	37.74	0
1	484	CGAS001 peg.484	219	DNA replication helicase loader DnaC/DnaI	88.48	28.43	37.9	28.93	48.28	28.93
1	485	CGAS001 peg.485	355	Phage replication initiation protein	96.05	0	0	0	0	0
1	486	CGAS001 peg.486	519	hypothetical protein	58.27	0	0	0	70.3	0
1	487	CGAS001 peg.487	248	hypothetical protein	49.56	0	0	0	0	0
1	488	CGAS001 peg.488	32	hypothetical protein	0	0	0	0	0	0
1	489	CGAS001 peg.489	209	intracellular protease, ThiJ/PfpI family	0	34.58	0	96.15	86.54	36.08
1	490	CGAS001 peg.490	321	Transcriptional regulator, YafY family	29.11	23.34	0	93.12	91.56	25
1	491	CGAS001 peg.491	169	hypothetical protein	0	0	38.96	38.96	0	0
1	492	CGAS001 peg.492	73	hypothetical protein	0	0	0	0	0	0
1	493	CGAS001 peg.493	1158	Two-component system sensor histidine kinase	98.01	49.43	59.4	59.4	47.01	51.7
1	494	CGAS001 peg.494	44	hypothetical protein	61.9	0	0	0	0	0
1	495	CGAS001 peg.495	542	N-acyl-D-amino-acid deacylase (EC 3.5.1.81)	98.89	0	0	0	37.93	80.41
1	496	CGAS001 peg.496	338	hypothetical protein	97.33	0	0	0	0	0
1	497	CGAS001 peg.497	231	hypothetical protein	90.57	0	0	0	0	0
1	498	CGAS001 peg.498	352	ABC transporter, substrate-binding protein (cluster 2, ribose/xylose/arabinose/galactose)	95.16	0	29.46	29.46	25.67	29.96
1	499	CGAS001 peg.499	331	rRNA (guanine-N1-)-methyltransferase	94.24	0	0	0	0	0
1	500	CGAS001 peg.500	47	hypothetical protein	0	0	0	0	0	0
1	501	CGAS001 peg.501	198	Cell-division-associated, ABC-transporter-like signaling protein FtsX	98.98	46.83	44.8	44.8	52.38	44.8
1	502	CGAS001 peg.502	84	fragment of DAK2 domain	98.8	0	81.93	81.93	87.95	89.16
1	503	CGAS001 peg.503	78	CDS_ID OB3389	44.59	0	0	42.62	0	0
1	504	CGAS001 peg.504	151	hypothetical protein	98.67	0	0	0	27.48	24.32
1	505	CGAS001 peg.505	84	hypothetical protein	93.98	0	0	0	0	0
1	506	CGAS001 peg.506	56	hypothetical protein	0	0	0	0	0	0
1	507	CGAS001 peg.507	168	hypothetical protein	98.8	0	0	34.12	0	0
1	508	CGAS001 peg.508	178	COG1514: 2'-5' RNA ligase	73.21	0	0	0	45.35	59.54
1	509	CGAS001 peg.509	220	hydrolase, haloacid dehalogenase-like family	29.41	0	33.16	33.16	36.96	31.02
1	510	CGAS001 peg.510	168	hypothetical protein	100	0	0	35.29	0	0
1	511	CGAS001 peg.511	148	Phage protein	98.64	0	0	0	0	0
1	512	CGAS001 peg.512	264	Putative xylanase	0	0	77.27	84.03	0	25.38
1	513	CGAS001 peg.513	41	hypothetical protein	79.17	0	0	0	0	0
1	514	CGAS001 peg.514	162	hypothetical protein	98.67	0	63.35	63.35	52.2	0
1	515	CGAS001 peg.515	268	Uncharacterized integral membrane protein YdaH	100	0	87.64	87.64	0	75.44
1	516	CGAS001 peg.516	152	hypothetical protein	93.38	0	0	0	66.9	77.93
1	517	CGAS001 peg.517	72	hypothetical protein	0	0	0	0	0	0
1	518	CGAS001 peg.518	111	hypothetical protein	98.18	0	0	0	0	0
1	519	CGAS001 peg.519	72	hypothetical protein	98.59	0	0	0	0	0
1	520	CGAS001 peg.520	455	MATE efflux family protein	100	26.84	24.63	24.63	27.27	28.54
1	521	CGAS001 peg.521	148	hypothetical protein	100	0	0	0	0	0
1	522	CGAS001 peg.522	167	hypothetical protein	99.4	0	0	0	0	0
1	523	CGAS001 peg.523	176	hypothetical protein	100	0	0	0	0	0
1	524	CGAS001 peg.524	163	RNA polymerase ECF-type sigma factor	100	27.59	30.97	30.97	26.56	25.97
1	525	CGAS001 peg.525	204	Uncharacterized protein YhbD	99.51	44.06	40.69	40.69	46.27	40.39
1	526	CGAS001 peg.526	240	unnamed protein product	100	34.3	38.84	38.84	30.59	39.08
2	527	CGAS001 peg.527	174	RNA polymerase sigma factor SigV	97.69	27.91	33.33	33.33	41.94	30.72
2	528	CGAS001 peg.528	310	hypothetical protein	78.48	0	0	0	0	0
2	529	CGAS001 peg.529	336	Catabolite control protein A	99.4	34.83	34.01	34.01	34.55	72.16
2	530	CGAS001 peg.530	275	Purine nucleoside phosphorylase (EC 2.4.2.1) @ N-Ribosylnicotinamide phosphorylase (EC 2.4.2.1)	97.08	55.43	0	0	53.93	82.85
2	531	CGAS001 peg.531	152	cytidine/deoxycytidylate deaminase family protein; probable guanine deaminase( EC:3.5.4.3 )	96.03	34.41	35.71	35.71	34.69	40
2	532	CGAS001 peg.532	309	Efflux ABC transporter, ATP-binding protein	99.35	84.04	45.97	45.97	43.6	87.83
2	533	CGAS001 peg.533	318	ABC transporter permease YhcI	98.11	71.92	0	0	23.73	71.7
2	534	CGAS001 peg.534	219	hypothetical protein	28.48	28.57	27.8	27.8	28.71	25.86
2	535	CGAS001 peg.535	614	hypothetical protein	0	0	0	0	0	40.54
2	536	CGAS001 peg.536	334	hypothetical protein	0	0	0	0	0	46.04
2	537	CGAS001 peg.537	76	Small, acid-soluble spore protein Tlp	96	0	61.33	61.33	62.67	0
2	538	CGAS001 peg.538	189	FIG01230264: hypothetical protein	96.58	26.86	0	0	0	0
2	539	CGAS001 peg.539	215	hypothetical protein	99.53	0	0	0	71.21	0
2	540	CGAS001 peg.540	38	hypothetical protein	0	0	0	0	0	0
2	541	CGAS001 peg.541	95	Uncharacterized MFS-type transporter	86.67	0	51.22	51.22	0	76.6
2	542	CGAS001 peg.542	40	hypothetical protein	61.02	0	0	0	0	57.63
2	543	CGAS001 peg.543	141	Flavodoxin	96.43	30.22	44.68	44.68	55.71	42.96
2	544	CGAS001 peg.544	312	hypothetical protein	94.53	0	0	0	0	30.58
2	545	CGAS001 peg.545	687	COG1649 predicted glycoside hydrolase	93.88	0	0	0	41.69	0
2	546	CGAS001 peg.546	393	Cysteine desulfurase (EC 2.8.1.7)	98.72	50.65	44.5	44.5	50.13	46.86
2	547	CGAS001 peg.547	363	Uncharacterized integral membrane protein GSU2901	99.72	69.61	0	0	62.57	0
2	548	CGAS001 peg.548	69	hypothetical protein	100	48	0	0	40.58	41.18
2	549	CGAS001 peg.549	79	hypothetical protein	98.72	43.59	0	0	39.24	0
2	550	CGAS001 peg.550	49	hypothetical protein	0	0	0	0	0	0
2	551	CGAS001 peg.551	256	ABC transporter-like sensor ATP-binding protein	76.86	76.47	79.76	79.76	80.39	80.16
2	552	CGAS001 peg.552	675	ABC transporter-like sensor and permease protein	51.34	45.47	52.23	52.23	50.59	52.15
2	553	CGAS001 peg.553	223	ABC transporter-like sensor linked response regulator	63.64	61.24	60.95	60.95	62.27	61.24
2	554	CGAS001 peg.554	337	hypothetical protein	55.99	53.27	57.27	57.27	56.89	59.46
2	555	CGAS001 peg.555	388	FIG01229380: hypothetical protein	0	0	0	0	0	0
2	556	CGAS001 peg.556	259	Oxidoreductase, short-chain dehydrogenase/reductase family	99.61	58.14	34.66	34.66	32.53	35.57
2	557	CGAS001 peg.557	266	L-cystine ABC transporter, substrate-binding protein TcyA	98.11	37.65	79.62	79.25	31.16	86.79
2	558	CGAS001 peg.558	228	L-cystine ABC transporter, permease protein TcyB	99.12	39.9	85.4	85.4	42.06	88.5
2	559	CGAS001 peg.559	248	ABC transporter, ATP-binding protein (cluster 3, basic aa/glutamine/opines)	97.57	55.1	79.51	79.51	54.47	83.81
2	560	CGAS001 peg.560	381	Cystathionine gamma-lyase (EC 4.4.1.1)	98.95	27.4	48.67	48.67	40.98	87.89
2	561	CGAS001 peg.561	151	S-ribosylhomocysteine lyase (EC 4.4.1.21) @ Autoinducer-2 production protein LuxS	99.33	0	32.17	32.17	0	61.49
2	562	CGAS001 peg.562	303	Cystathionine beta-synthase (EC 4.2.1.22)	98.28	45.18	61.63	61.63	45.85	67.88
2	563	CGAS001 peg.563	384	Cystathionine gamma-lyase (EC 4.4.1.1)	96.61	0	47.47	47.47	41.73	65.34
2	564	CGAS001 peg.564	208	SAM-dependent methlytransferase UbiG	98.07	30.71	35.85	35.85	34.51	53.14
2	565	CGAS001 peg.565	233	Transcriptional regulator, GntR family	98.28	48.25	49.78	49.78	43.36	50.88
2	566	CGAS001 peg.566	263	Electron transfer flavoprotein, beta subunit	98.85	74.43	72.9	72.9	71.37	72.9
2	567	CGAS001 peg.567	402	Electron transfer flavoprotein, alpha subunit	99.25	71.14	68.58	68.58	68.53	68.58
2	568	CGAS001 peg.568	467	Glycolate dehydrogenase (EC 1.1.99.14), subunit GlcD	99.14	74.89	74.73	74.73	69.25	75.38
2	569	CGAS001 peg.569	119	Antiholin-like protein LrgA	97.46	52.99	42.74	42.74	70.43	41.88
2	570	CGAS001 peg.570	236	LrgA-associated membrane protein LrgB	98.72	56.22	48.88	48.88	68.26	50.43
2	571	CGAS001 peg.571	1213	hypothetical protein	0	22.76	23.47	23.47	39.49	22.55
2	572	CGAS001 peg.572	147	A2-5a orf8; hypothetical protein	99.16	0	0	0	0	0
2	573	CGAS001 peg.573	236	A2-5a orf9; hypothetical protein	99.15	0	0	0	0	0
2	574	CGAS001 peg.574	233	hypothetical protein	98.71	36.92	48.48	48.48	44.26	41.94
2	575	CGAS001 peg.575	158	hypothetical protein	100	0	0	0	0	0
2	576	CGAS001 peg.576	327	hypothetical protein	99.08	38.59	35.2	35.2	39.53	41.98
2	577	CGAS001 peg.577	471	hypothetical protein	100	0	0	0	25.29	0
2	578	CGAS001 peg.578	319	Uncharacterized glycosyltransferase YkoT	99.37	0	36.83	36.83	0	36.71
2	579	CGAS001 peg.579	291	hypothetical protein	99.66	0	64.71	64.71	71.03	68.28
2	580	CGAS001 peg.580	180	COG2335: Secreted and surface protein containing fasciclin-like repeats	100	0	0	0	0	0
2	581	CGAS001 peg.581	467	COG2078: Uncharacterized ACR	98.71	0	47.94	47.94	0	47.08
2	582	CGAS001 peg.582	40	hypothetical protein	92.31	0	0	0	0	0
2	583	CGAS001 peg.583	51	FIG00527411: hypothetical protein	100	0	76	76	42.86	75
2	584	CGAS001 peg.584	233	outer membrane protein CC2294	98.71	0	0	0	0	0
2	585	CGAS001 peg.585	418	DNA internalization-related competence protein ComEC/Rec2	99.52	39.84	40.56	40.16	40.77	41.18
2	586	CGAS001 peg.586	59	hypothetical protein	97.78	0	0	0	0	0
2	587	CGAS001 peg.587	229	hypothetical protein	100	32.26	0	0	0	30.3
2	588	CGAS001 peg.588	250	hypothetical protein	98.39	0	0	0	0	0
2	589	CGAS001 peg.589	129	Uncharacterized protein YaeR with similarity to glyoxylase family	100	0	66.93	66.93	63.49	0
2	590	CGAS001 peg.590	143	hypothetical protein	100	31.3	35.04	35.04	62.14	27.78
2	591	CGAS001 peg.591	307	hypothetical protein	99.67	44.81	46.77	46.77	47.73	47.08
2	592	CGAS001 peg.592	148	Transcriptional regulator, MarR family	99.32	35.71	30.08	30.08	34.13	34.33
2	593	CGAS001 peg.593	199	FMN-dependent NADH-azoreductase (EC 1.7.1.6)	99.49	0	41.2	41.2	0	30.77
2	594	CGAS001 peg.594	252	Flagellar motor rotation protein MotB	98.41	34.84	55.19	55.19	58.95	37.96
2	595	CGAS001 peg.595	263	Flagellar motor rotation protein MotA	99.62	36.9	70.59	70.59	70.04	40
2	596	CGAS001 peg.596	49	hypothetical protein	97.92	0	0	0	0	0
2	597	CGAS001 peg.597	398	Ferrous iron transporter FeoB	99.16	41.36	70.91	70.91	43.84	47.64
2	598	CGAS001 peg.598	47	hypothetical protein	100	0	0	0	0	0
2	599	CGAS001 peg.599	210	no significant homology	100	0	0	0	0	0
2	600	CGAS001 peg.600	723	Two-component system sensor histidine kinase	99.17	35.1	49.43	49.43	42.07	37.93
2	601	CGAS001 peg.601	235	Two-component transcriptional response regulator, OmpR family	99.57	60.94	57.69	57.69	75.21	57.69
2	602	CGAS001 peg.602	550	Bis-ABC ATPase BA5409	99.45	35.57	43.14	43.14	53.23	44.92
2	603	CGAS001 peg.603	82	hypothetical protein	96.3	0	0	0	46.15	0
2	604	CGAS001 peg.604	627	Lipoteichoic acid synthase LtaS Type IVb	96.49	39.8	0	0	52.08	0
2	605	CGAS001 peg.605	772	hypothetical protein	99.48	0	0	0	27.76	0
2	606	CGAS001 peg.606	253	ABC transporter, ATP-binding protein	99.21	46.08	43.72	43.72	44.12	45.25
2	607	CGAS001 peg.607	232	Phosphate regulon transcriptional regulatory protein PhoB (SphR)	99.57	44.3	45.98	45.98	45.45	46.88
2	608	CGAS001 peg.608	457	Two-component system sensor histidine kinase	98.25	31.51	33.44	33.44	32.72	30.94
2	609	CGAS001 peg.609	284	DegV family protein	100	28.57	31.3	31.3	28.42	30.92
2	610	CGAS001 peg.610	168	FIG01114059: hypothetical protein	98.8	39.81	35.59	35.59	27.42	39.76
2	611	CGAS001 peg.611	351	Sugar diacid utilization regulator SdaR	99.14	38.53	40.38	40.38	0	39.32
2	612	CGAS001 peg.612	419	D-glycerate transporter (predicted)	100	74.09	52.37	52.37	26.37	71.08
2	613	CGAS001 peg.613	376	Glycerate kinase (EC 2.7.1.31)	99.2	62.77	63.27	63.27	61.93	67.29
2	614	CGAS001 peg.614	236	Transcriptional regulator CPF_1694, Crp/Fnr family	100	25.35	47.51	47.51	51.79	49.77
2	615	CGAS001 peg.615	259	Sulfite transporter, NirC family	99.22	35.32	60	60	66.8	57.65
2	616	CGAS001 peg.616	336	Anaerobic sulfite reductase subunit A	100	0	60.78	60.78	66.07	60.9
2	617	CGAS001 peg.617	264	Anaerobic sulfite reductase subunit B	100	29.79	65.02	65.02	71.48	67.3
2	618	CGAS001 peg.618	321	Anaerobic sulfite reductase subunit C (EC 1.8.1.-)	100	28.95	66.35	66.35	71.88	65.08
2	619	CGAS001 peg.619	341	Spore photoproduct lyase (EC 4.1.99.14)	99.41	66.47	39.35	39.35	72.65	66.18
2	620	CGAS001 peg.620	662	Chitinase Jessie 3	99.24	0	0	0	0	0
2	621	CGAS001 peg.621	145	Chitinase (EC 3.2.1.14)	99.31	0	0	0	0	0
2	622	CGAS001 peg.622	274	Chitinase (EC 3.2.1.14)	99.63	0	0	0	0	0
2	623	CGAS001 peg.623	510	Chitinase (EC 3.2.1.14)	99.41	0	0	0	0	0
2	624	CGAS001 peg.624	317	hypothetical protein	98.73	0	0	0	0	45
2	625	CGAS001 peg.625	50	hypothetical protein	100	53.06	0	0	61.36	0
2	626	CGAS001 peg.626	585	hypothetical protein	97.95	42.88	31.84	31.84	59.03	30.17
2	627	CGAS001 peg.627	368	Transcriptional regulator, Xre family	34.29	74.18	53.85	53.85	58.28	48.15
2	628	CGAS001 peg.628	72	Transcriptional regulator, Xre family	94.37	52.73	79.03	86.36	59.38	52.46
2	629	CGAS001 peg.629	144	hypothetical protein	95.96	0	29.37	37.24	0	0
2	630	CGAS001 peg.630	101	conserved hypothetical protein	99	0	0	0	74	0
2	631	CGAS001 peg.631	264	Efflux ABC transporter, permease protein	99.24	24.6	0	0	34.29	25.67
2	632	CGAS001 peg.632	273	Daunorubicin resistance transmembrane protein	98.9	25.53	0	0	0	29
2	633	CGAS001 peg.633	334	Efflux ABC transporter, ATP-binding protein	99.7	38.46	35.61	35.61	36.55	44.24
2	634	CGAS001 peg.634	1106	Microbial collagenase (EC 3.4.24.3)	96.65	42.34	0	0	53.02	0
2	635	CGAS001 peg.635	318	Magnesium and cobalt transport protein CorA	89.27	40	56.16	56.16	0	77.92
2	636	CGAS001 peg.636	318	Uncharacterized iron compound ABC uptake transporter, permease protein	98.74	28.57	28.92	28.92	61.63	58.04
2	637	CGAS001 peg.637	338	Uncharacterized iron compound ABC uptake transporter, permease protein	98.52	23.43	26.38	26.38	58.92	54.81
2	638	CGAS001 peg.638	252	Uncharacterized iron compound ABC uptake transporter, ATP-binding protein	99.2	37.94	37.8	37.8	70.52	66.53
2	639	CGAS001 peg.639	319	hypothetical protein	89.34	25.82	26.62	26.62	44.97	43.71
2	640	CGAS001 peg.640	364	Ribose-phosphate pyrophosphokinase (EC 2.7.6.1)	99.17	26.04	24.53	24.53	69.92	65.3
2	641	CGAS001 peg.641	585	Urocanate reductase (EC 1.3.99.33)	98.29	0	38.82	38.82	31.76	38.18
2	642	CGAS001 peg.642	771	hypothetical protein	97.27	34.04	0	0	39.51	36.82
2	643	CGAS001 peg.643	342	Adenosine deaminase (EC 3.5.4.4)	95.89	60.37	67.28	67.28	72.87	70.34
2	644	CGAS001 peg.644	669	Kup system potassium uptake protein	98.35	0	0	0	0	0
2	645	CGAS001 peg.645	69	hypothetical protein	90	0	0	0	0	0
2	646	CGAS001 peg.646	221	hypothetical protein	87.56	0	0	0	0	0
2	647	CGAS001 peg.647	45	hypothetical protein	92.5	0	0	0	0	0
2	648	CGAS001 peg.648	144	hypothetical protein	92.36	0	0	0	0	0
2	649	CGAS001 peg.649	258	hypothetical protein	77.21	0	0	0	0	0
2	650	CGAS001 peg.650	388	SAM-dependent methyltransferase	99.48	36.62	76.49	76.49	80.1	78.81
2	651	CGAS001 peg.651	461	L,D-transpeptidase	98.26	0	47.46	47.46	52.68	50
2	652	CGAS001 peg.652	97	hypothetical protein	100	0	0	0	0	0
2	653	CGAS001 peg.653	278	Endonuclease IV (EC 3.1.21.2)	98.56	76.09	77.26	77.26	27.63	77.09
2	654	CGAS001 peg.654	407	Tripeptide aminopeptidase (EC 3.4.11.4)	98.28	65.44	62.25	62.25	63.73	63.48
2	655	CGAS001 peg.655	71	hypothetical protein	0	0	0	0	0	0
2	656	CGAS001 peg.656	87	hypothetical protein	0	0	0	0	0	0
2	657	CGAS001 peg.657	63	Bis(5'-nucleosyl)-tetraphosphatase (asymmetrical) (EC 3.6.1.17)	86.96	41.86	44.68	44.68	57.14	45.45
2	658	CGAS001 peg.658	54	hypothetical protein	88.89	0	0	0	0	0
2	659	CGAS001 peg.659	2296	alpha-amylase (EC 3.2.1.1) @ Pullulanase (EC 3.2.1.41)	96.79	0	0	0	0	0
2	660	CGAS001 peg.660	42	hypothetical protein	97.56	0	0	0	0	0
2	661	CGAS001 peg.661	179	Isochorismatase (EC 3.3.2.1)	96.02	27.23	70.62	71.19	53.11	0
2	662	CGAS001 peg.662	40	hypothetical protein	0	0	0	0	0	0
2	663	CGAS001 peg.663	367	beta-lactamase	96.99	0	26.62	26.62	23.44	24.9
2	664	CGAS001 peg.664	338	Beta-lactamase class C-like and penicillin binding proteins (PBPs) superfamily	99.41	30.98	37.67	37.67	33.44	35.62
2	665	CGAS001 peg.665	231	hypothetical protein	91.04	0	0	0	0	0
2	666	CGAS001 peg.666	265	Histidinol-phosphatase-related protein	98.11	0	29.49	29.49	32.17	29.77
2	667	CGAS001 peg.667	300	D-alanine--D-alanine ligase (EC 6.3.2.4)	99.67	56.38	33.43	33.43	55.37	33.91
2	668	CGAS001 peg.668	488	Transcriptional regulator, GntR family domain / Aspartate aminotransferase (EC 2.6.1.1)	99.79	56.07	47.14	47.14	58.16	46.15
2	669	CGAS001 peg.669	123	hypothetical protein	100	0	0	0	0	0
2	670	CGAS001 peg.670	50	hypothetical protein	100	0	0	0	0	0
2	671	CGAS001 peg.671	240	Transcriptional regulator, PadR family	98.74	38.96	32.93	74.89	0	36.59
2	672	CGAS001 peg.672	249	Efflux ABC transporter, ATP-binding protein	93.55	57.49	53.45	80.24	53.88	57.92
2	673	CGAS001 peg.673	249	Export ABC transporter permease protein	93.15	28.04	28.21	77.82	22.5	27.18
2	674	CGAS001 peg.674	340	hypothetical protein	92.63	25.36	23.48	68.93	22.13	22.44
2	675	CGAS001 peg.675	162	hypothetical protein	95.65	40.65	0	36.42	78.72	69.44
2	676	CGAS001 peg.676	71	Cold shock protein of CSP family	97.14	58.46	56.92	56.92	63.08	61.54
2	677	CGAS001 peg.677	69	conserved domain protein	100	42.42	0	0	56.06	0
2	678	CGAS001 peg.678	127	Superoxide reductase (EC 1.15.1.2)	96.03	60.8	57.6	57.6	60	60.8
2	679	CGAS001 peg.679	1062	DNA/RNA helicases, SNF2 family	97.55	38.91	56.8	49.37	53.05	46.58
2	680	CGAS001 peg.680	301	hypothetical protein	99.33	0	30.09	27.83	31.09	39.39
2	681	CGAS001 peg.681	109	hypothetical protein	97.22	0	0	0	0	0
2	682	CGAS001 peg.682	316	hypothetical protein	96.83	0	25	25	31.33	36.29
2	683	CGAS001 peg.683	213	Leucyl/phenylalanyl-tRNA--protein transferase (EC 2.3.2.6)	98.58	0	50.71	50.71	0	51.18
2	684	CGAS001 peg.684	250	Probable DNA polymerase III epsilon chain	98.39	0	54.4	54.4	49.8	51
2	685	CGAS001 peg.685	39	hypothetical protein	86.84	0	0	0	0	0
2	686	CGAS001 peg.686	185	Pyruvate formate-lyase (EC 2.3.1.54)	97.56	64.23	64.23	65.04	66.67	60.98
2	687	CGAS001 peg.687	277	4-deoxy-L-threo-5-hexosulose-uronate ketol-isomerase (EC 5.3.1.17)	0	0	60	60	0	0
2	688	CGAS001 peg.688	397	Unsaturated chondroitin disaccharide hydrolase (EC 3.2.1.180)	0	0	0	0	0	0
2	689	CGAS001 peg.689	165	PTS system, hyaluronate-oligosaccharide-specific IIB component	50.93	41.22	31.08	31.08	46.88	0
2	690	CGAS001 peg.690	261	PTS system, hyaluronate-oligosaccharide-specific IIC component	36.68	33.2	25.93	25.93	37.31	0
2	691	CGAS001 peg.691	270	PTS system, hyaluronate-oligosaccharide-specific IID component	39.16	36.47	32.58	32.58	40.07	0
2	692	CGAS001 peg.692	137	PTS system, N-acetylgalactosamine- and galactosamine-specific IIA component (EC 2.7.1.69)	27.88	36.73	25.2	25.2	35.85	0
2	693	CGAS001 peg.693	92	hypothetical protein	0	0	0	0	0	0
2	694	CGAS001 peg.694	260	2-dehydro-3-deoxy-D-gluconate 5-dehydrogenase (EC 1.1.1.127) @ 2-deoxy-D-gluconate 3-dehydrogenase (EC 1.1.1.125)	37.8	38.87	42.15	42.15	38.46	39.75
2	695	CGAS001 peg.695	216	4-hydroxy-2-oxoglutarate aldolase (EC 4.1.3.16) @ 2-dehydro-3-deoxyphosphogluconate aldolase (EC 4.1.2.14)	0	30.73	51.64	51.64	0	0
2	696	CGAS001 peg.696	339	2-dehydro-3-deoxygluconokinase (EC 2.7.1.45)	0	23.62	35.4	35.4	23.53	0
2	697	CGAS001 peg.697	675	Oligohyaluronate lyase (EC 4.2.2.-)	0	0	0	0	0	0
2	698	CGAS001 peg.698	337	Transcriptional regulator RegR, rpressor of hyaluronate and KDG utilization	31.38	28.57	50.15	50.45	31.99	32.7
2	699	CGAS001 peg.699	744	Pyruvate formate-lyase (EC 2.3.1.54)	100	64.25	60.22	60.35	62.1	59.41
2	700	CGAS001 peg.700	191	Trypanothione synthetase domain protein	99.47	0	0	0	0	0
2	701	CGAS001 peg.701	284	hypothetical protein	99.65	0	57.58	57.58	52.27	45
2	702	CGAS001 peg.702	247	FMN reductase [NAD(P)H] (EC 1.5.1.39)	98.78	28.09	49	49	33.67	48.58
2	703	CGAS001 peg.703	330	FIG00522556: hypothetical protein	91.19	0	46.67	46.67	0	0
2	704	CGAS001 peg.704	395	L,L-diaminopimelate aminotransferase (EC 2.6.1.83)	99.75	29.79	28.76	28.76	29.19	29.97
2	705	CGAS001 peg.705	284	Diaminopimelate epimerase (EC 5.1.1.7)	98.23	38.85	43.37	43.37	38.49	42.24
2	706	CGAS001 peg.706	139	hypothetical protein	97.1	0	0	0	48.23	0
2	707	CGAS001 peg.707	180	hypothetical protein	100	0	0	0	0	0
2	708	CGAS001 peg.708	162	Conserved protein, permease-related	98.76	0	0	0	0	0
2	709	CGAS001 peg.709	168	Free methionine-(R)-sulfoxide reductase, contains GAF domain	100	53.7	0	0	54.09	53.33
2	710	CGAS001 peg.710	80	hypothetical protein	97.47	0	0	0	0	0
2	711	CGAS001 peg.711	112	hypothetical protein	97.3	0	0	0	0	0
2	712	CGAS001 peg.712	137	putative membrane protein	98.29	52.29	46.22	46.22	0	48.76
2	713	CGAS001 peg.713	134	Histone acetyltransferase HPA2 and related acetyltransferases	94.74	29.35	35.53	35.53	31.75	30
2	714	CGAS001 peg.714	287	Muramoyltetrapeptide carboxypeptidase (EC 3.4.17.13)	96.85	51.77	29.97	29.97	29.9	30.71
2	715	CGAS001 peg.715	206	Superoxide dismutase [Mn] (EC 1.15.1.1)	98.53	47.94	23.88	23.88	45.6	46.04
2	716	CGAS001 peg.716	66	hypothetical protein	100	0	0	0	0	0
2	717	CGAS001 peg.717	78	FIG00512781: hypothetical protein	98.7	0	48.61	48.61	59.21	50
2	718	CGAS001 peg.718	463	Multi antimicrobial extrusion protein (Na(+)/drug antiporter), MATE family of MDR efflux pumps	98.92	56.21	52.01	52.01	55.25	54.61
2	719	CGAS001 peg.719	613	Chitinase (EC 3.2.1.14)	98.2	0	0	0	62.25	0
2	720	CGAS001 peg.720	378	hypothetical protein	98.94	31.91	29.24	29.24	25.93	29.74
2	721	CGAS001 peg.721	341	Electron transport complex protein RnfC	96.76	0	38.51	38.51	27.19	31.9
2	722	CGAS001 peg.722	298	Electron transport complex protein RnfD	98.32	0	31.73	31.73	40.67	43.96
2	723	CGAS001 peg.723	203	Electron transport complex protein RnfG	100	0	30.06	30.06	44.75	47.09
2	724	CGAS001 peg.724	240	Electron transport complex protein RnfE	99.58	0	47.87	47.87	65.32	62.23
2	725	CGAS001 peg.725	193	Electron transport complex protein RnfA	100	0	48.07	48.07	61.46	67.37
2	726	CGAS001 peg.726	265	Electron transport complex protein RnfB	100	0	42.75	42.75	50	54.37
2	727	CGAS001 peg.727	138	hypothetical protein	96.77	0	0	0	0	0
2	728	CGAS001 peg.728	151	Transcriptional regulator of fatty acid biosynthesis FabT	99.33	60.14	67.57	67.57	67.61	66.22
2	729	CGAS001 peg.729	325	3-oxoacyl-[acyl-carrier-protein] synthase, KASIII (EC 2.3.1.180)	98.77	58.95	53.25	53.25	50.31	54.18
2	730	CGAS001 peg.730	74	Acyl carrier protein	100	54.79	46.67	46.67	66.67	42.67
2	731	CGAS001 peg.731	314	Enoyl-[acyl-carrier-protein] reductase [FMN, NADH] (EC 1.3.1.9), FabK => refractory to triclosan	100	69.26	72	72	71.01	73
2	732	CGAS001 peg.732	314	Malonyl CoA-acyl carrier protein transacylase (EC 2.3.1.39)	99.68	48.7	48.7	48.7	47.65	47.9
2	733	CGAS001 peg.733	247	3-oxoacyl-[acyl-carrier protein] reductase (EC 1.1.1.100), FadG	98.37	62.2	65.45	65.45	58.68	64.63
2	734	CGAS001 peg.734	411	3-oxoacyl-[acyl-carrier-protein] synthase, KASII (EC 2.3.1.179)	99.27	63.24	62.93	62.93	63.14	64.39
2	735	CGAS001 peg.735	163	Biotin carboxyl carrier protein of acetyl-CoA carboxylase	100	45.62	40.96	40.96	46.71	42.69
2	736	CGAS001 peg.736	141	3-hydroxyacyl-[acyl-carrier-protein] dehydratase, FabZ form (EC 4.2.1.59)	100	65	61.87	61.87	64.75	61.15
2	737	CGAS001 peg.737	451	Biotin carboxylase of acetyl-CoA carboxylase (EC 6.3.4.14)	100	67.19	68.9	68.9	66.44	68.46
2	738	CGAS001 peg.738	292	Acetyl-coenzyme A carboxyl transferase beta chain (EC 6.4.1.2)	100	56.79	59.51	62.03	56.99	58.8
2	739	CGAS001 peg.739	272	Acetyl-coenzyme A carboxyl transferase alpha chain (EC 6.4.1.2)	100	66.91	65.67	65.13	59.07	66.42
2	740	CGAS001 peg.740	876	Acetaldehyde dehydrogenase (EC 1.2.1.10) / Alcohol dehydrogenase (EC 1.1.1.1)	99.77	84.81	67.48	67.48	77.06	78.6
2	741	CGAS001 peg.741	244	hypothetical protein	95.22	0	0	0	0	0
2	742	CGAS001 peg.742	100	Phage replication initiation protein	98.99	0	0	0	0	0
2	743	CGAS001 peg.743	423	Replication-associated recombination protein RarA	98.82	71.5	44.04	44.04	56.87	43.84
2	744	CGAS001 peg.744	152	Iron-sulfur cluster regulator IscR	100	67.59	71.43	71.43	77.78	72.79
2	745	CGAS001 peg.745	394	Cysteine desulfurase (EC 2.8.1.7)	99.49	72.38	73.21	73.21	71.25	73.98
2	746	CGAS001 peg.746	146	Iron-sulfur cluster assembly scaffold protein IscU/NifU-like	100	79.58	81.29	81.29	81.82	80.85
2	747	CGAS001 peg.747	359	tRNA-specific 2-thiouridylase MnmA (EC 2.8.1.13)	99.44	43.06	68.16	68.16	74.58	69.27
2	748	CGAS001 peg.748	167	hypothetical protein	98.8	34.19	38.22	38.22	44.85	36.31
2	749	CGAS001 peg.749	344	hypothetical protein	99.71	44.69	45.4	45.4	45.66	44.41
2	750	CGAS001 peg.750	880	Alanyl-tRNA synthetase (EC 6.1.1.7)	99.54	62.8	61.86	61.75	68.72	64.59
2	751	CGAS001 peg.751	86	UPF0297 protein YrzL	100	68.24	72.15	72.15	73.26	72.15
2	752	CGAS001 peg.752	145	Putative pre-16S rRNA nuclease YqgF	100	70.59	65.93	65.93	66.67	66.67
2	753	CGAS001 peg.753	90	hypothetical protein	100	41.86	43.82	43.82	0	40.7
2	754	CGAS001 peg.754	153	Ferric uptake regulation protein FUR	100	74.83	63.95	63.95	74.15	70.59
2	755	CGAS001 peg.755	556	Ribonuclease J (endonuclease and 5' exonuclease)	99.64	77.02	64.25	64.25	76.58	64.61
2	756	CGAS001 peg.756	609	GTP-binding protein TypA/BipA	100	73.38	73.19	73.19	74.63	73.56
2	757	CGAS001 peg.757	341	Murein endolytic transglycosylase MltG	99.41	0	41.94	41.94	0	39.88
2	758	CGAS001 peg.758	215	FIG011945: O-methyltransferase family protein	99.53	71.03	69.16	69.16	71.5	71.5
2	759	CGAS001 peg.759	412	Uncharacterized protease YrrO	99.51	63.3	62.16	62.16	65.26	62.32
2	760	CGAS001 peg.760	206	Uridine kinase (EC 2.7.1.48)	99.51	72.2	66.83	66.83	66.34	68.78
2	761	CGAS001 peg.761	541	hypothetical protein	99.81	34.29	29.28	29.28	35.28	32.36
2	762	CGAS001 peg.762	232	RNA polymerase sporulation specific sigma factor SigK	100	70.04	70.18	70.18	70.18	72.54
2	763	CGAS001 peg.763	352	Twitching motility protein PilT	100	73.22	71.79	71.79	74.36	72.36
2	764	CGAS001 peg.764	58	hypothetical protein	100	0	0	0	0	0
2	765	CGAS001 peg.765	376	Cell division protein FtsZ	99.2	69.87	70.32	70.32	71.09	69.05
2	766	CGAS001 peg.766	266	Sporulation sigma-E factor processing peptidase (SpoIIGA)	100	40.22	39.85	39.85	37.69	38.83
2	767	CGAS001 peg.767	236	RNA polymerase sporulation specific sigma factor SigE	100	84.78	75.32	75.32	80.37	77.02
2	768	CGAS001 peg.768	260	RNA polymerase sporulation specific sigma factor SigG	100	85.21	83.27	83.27	85.21	84.05
2	769	CGAS001 peg.769	107	conserved hypothetical protein	100	53.42	50	50	47.37	51.28
2	770	CGAS001 peg.770	153	Ribonucleotide reductase transcriptional regulator NrdR	100	71.33	69.74	69.74	75.68	69.33
2	771	CGAS001 peg.771	246	FIG00003370: Multicopper polyphenol oxidase	97.55	41.63	46.15	46.15	38.89	44.87
2	772	CGAS001 peg.772	234	Phosphate regulon transcriptional regulatory protein PhoB (SphR)	100	67.81	68.1	68.1	66.38	67.25
2	773	CGAS001 peg.773	562	Phosphate regulon sensor protein PhoR (SphS) (EC 2.7.13.3)	99.29	47.49	45.31	45.31	46.62	46.19
2	774	CGAS001 peg.774	281	Phosphate ABC transporter, substrate-binding protein PstS (TC 3.A.1.7.1)	99.29	32.76	30.36	30.36	28.4	30.94
2	775	CGAS001 peg.775	278	Phosphate ABC transporter, substrate-binding protein PstS (TC 3.A.1.7.1)	100	30.04	29	29	29.07	28.83
2	776	CGAS001 peg.776	297	Phosphate ABC transporter, permease protein PstC (TC 3.A.1.7.1)	98.99	40.91	41.15	41.15	38.4	40.4
2	777	CGAS001 peg.777	275	Phosphate ABC transporter, permease protein PstA (TC 3.A.1.7.1)	99.64	38.41	37.26	37.26	43.36	38.1
2	778	CGAS001 peg.778	255	Phosphate ABC transporter, ATP-binding protein PstB (TC 3.A.1.7.1)	100	74.8	77.73	77.73	73.28	76.64
2	779	CGAS001 peg.779	215	Phosphate transport system regulatory protein PhoU	92.99	50.24	49.03	49.03	52.13	49.51
2	780	CGAS001 peg.780	446	Fe-S oxidoreductase, related to NifB/MoaA family with PDZ N-terminal domain	100	59.01	55.98	55.98	59.91	58.47
2	781	CGAS001 peg.781	439	GTP-binding protein EngA	100	75.29	71.62	71.62	76.66	71.17
2	782	CGAS001 peg.782	331	Glycerol-3-phosphate dehydrogenase [NAD(P)+] (EC 1.1.1.94)	99.09	67.27	65.05	65.05	63.33	66.67
2	783	CGAS001 peg.783	493	Stage IV sporulation protein A	100	75	72.97	72.97	71.95	71.95
2	784	CGAS001 peg.784	133	putative plasmid-related protein	99.24	0	0	0	0	0
2	785	CGAS001 peg.785	323	L-asparaginase (EC 3.5.1.1)	99.38	70.19	61.8	61.8	71.74	63.04
2	786	CGAS001 peg.786	294	UPF0701 protein YicC	99.66	51.01	47.62	47.62	53.06	47.78
2	787	CGAS001 peg.787	90	UPF0296 protein YlzA	100	91.11	92.22	92.22	97.5	92.22
2	788	CGAS001 peg.788	213	Guanylate kinase (EC 2.7.4.8)	100	75.6	65.2	65.2	77.29	63.73
2	789	CGAS001 peg.789	79	DNA-directed RNA polymerase omega subunit (EC 2.7.7.6)	100	66.67	62.9	62.9	55.07	62.9
2	790	CGAS001 peg.790	400	Phosphopantothenoylcysteine decarboxylase (EC 4.1.1.36) / Phosphopantothenoylcysteine synthetase (EC 6.3.2.5)	100	65.83	65.41	65.41	70.28	64.41
2	791	CGAS001 peg.791	734	Helicase PriA essential for oriC/DnaA-independent DNA replication	98.77	54.89	51.98	51.98	55.5	52.11
2	792	CGAS001 peg.792	148	Peptide deformylase (EC 3.5.1.88)	98.64	57.64	61.11	61.11	65.97	59.72
2	793	CGAS001 peg.793	309	Methionyl-tRNA formyltransferase (EC 2.1.2.9)	99.03	64.08	60.6	60.6	64.78	62.34
2	794	CGAS001 peg.794	227	Putative membrane protease YugP	100	61.5	0	0	62.16	57.73
2	795	CGAS001 peg.795	440	16S rRNA (cytosine(967)-C(5))-methyltransferase (EC 2.1.1.176)	100	56.85	56.14	56.14	55.94	55.81
2	796	CGAS001 peg.796	344	23S rRNA (adenine(2503)-C(2))-methyltransferase @ tRNA (adenine(37)-C(2))-methyltransferase (EC 2.1.1.192)	99.71	65.59	66.18	66.18	67.93	66.18
2	797	CGAS001 peg.797	240	Protein serine/threonine phosphatase PrpC, regulation of stationary phase	100	50.41	48.54	48.54	49.58	51.05
2	798	CGAS001 peg.798	672	Serine/threonine protein kinase PrkC, regulator of stationary phase	96.56	49	54.74	54.74	48.48	44
2	799	CGAS001 peg.799	290	Ribosome small subunit biogenesis RbfA-release protein RsgA	99.65	59.17	55.17	55.17	65.74	55.52
2	800	CGAS001 peg.800	216	Ribulose-phosphate 3-epimerase (EC 5.1.3.1)	95.81	65.73	67.44	67.44	65.12	68.69
2	801	CGAS001 peg.801	212	Thiamin pyrophosphokinase (EC 2.7.6.2)	97.63	47.44	45.75	45.75	48.11	42.65
2	802	CGAS001 peg.802	64	LSU ribosomal protein L28p @ LSU ribosomal protein L28p, zinc-dependent	100	82.54	79.37	79.37	85.71	79.37
2	803	CGAS001 peg.803	117	FIG001802: Putative alkaline-shock protein	100	63.79	63.39	63.39	70.69	63.89
2	804	CGAS001 peg.804	548	Dihydroxyacetone kinase-like protein, phosphatase domain / Dihydroxyacetone kinase-like protein, kinase domain	99.27	63.99	57.79	57.79	65.94	59.6
2	805	CGAS001 peg.805	677	ATP-dependent DNA helicase RecG (EC 3.6.4.12)	99.56	59.08	54.57	54.57	61.15	53.69
2	806	CGAS001 peg.806	184	16S rRNA (guanine(966)-N(2))-methyltransferase (EC 2.1.1.171)	99.45	68.68	61.54	61.54	71.98	58.79
2	807	CGAS001 peg.807	160	Phosphopantetheine adenylyltransferase (EC 2.7.7.3)	100	72.55	62.26	62.26	72.61	66.67
2	808	CGAS001 peg.808	179	Cell division initiation protein	98.88	57.23	48.55	48.55	42.69	46.24
2	809	CGAS001 peg.809	395	hypothetical protein	99.49	46.42	45.28	45.28	43.47	46.53
2	810	CGAS001 peg.810	402	UPF0348 protein family	98.75	47.04	49.51	49.51	47.57	49.75
2	811	CGAS001 peg.811	334	Phosphate acetyltransferase (EC 2.3.1.8)	100	73.87	69.67	69.67	78.98	71.17
2	812	CGAS001 peg.812	398	Acetate kinase (EC 2.7.2.1)	99.75	71.79	66.25	66.25	73.8	70.53
2	813	CGAS001 peg.813	169	FIG01269488: protein, clustered with ribosomal protein L32p	100	44.31	47.62	47.62	45.18	43.29
2	814	CGAS001 peg.814	62	LSU ribosomal protein L32p @ LSU ribosomal protein L32p, zinc-dependent	100	77.05	71.93	71.93	82.76	67.21
2	815	CGAS001 peg.815	334	Phosphate:acyl-ACP acyltransferase PlsX (EC 2.3.1.n2)	100	64.05	65.45	65.45	65.96	63.64
2	816	CGAS001 peg.816	76	Acyl carrier protein	100	60.81	57.33	57.33	50.67	66.67
2	817	CGAS001 peg.817	233	Ribonuclease III (EC 3.1.26.3)	100	65.79	56.71	56.71	66.96	58.59
2	818	CGAS001 peg.818	344	Radical SAM domain protein	99.42	61.52	58.99	58.99	56.18	57.05
2	819	CGAS001 peg.819	32	hypothetical protein	100	0	0	0	0	0
2	820	CGAS001 peg.820	1188	Chromosome partition protein smc	99.58	49.38	48.67	48.67	50.75	49.63
2	821	CGAS001 peg.821	304	Signal recognition particle receptor FtsY	100	75.99	67	67	75	68.98
2	822	CGAS001 peg.822	110	Signal recognition particle associated protein	100	58.65	60.22	60.22	68.35	61.96
2	823	CGAS001 peg.823	451	Signal recognition particle protein Ffh	100	71.33	71.27	71.27	73.78	72.83
2	824	CGAS001 peg.824	80	SSU ribosomal protein S16p	100	77.03	79.22	79.22	77.33	79.73
2	825	CGAS001 peg.825	80	KH domain RNA binding protein YlqC	100	82.67	71.62	71.62	77.63	72.97
2	826	CGAS001 peg.826	166	16S rRNA processing protein RimM	99.39	58.18	53.05	53.05	52.41	57.06
2	827	CGAS001 peg.827	238	tRNA (guanine(37)-N(1))-methyltransferase (EC 2.1.1.228)	97.89	71.67	65.38	65.38	71.79	67.09
2	828	CGAS001 peg.828	117	LSU ribosomal protein L19p	100	77.68	78.57	78.57	78.07	79.46
2	829	CGAS001 peg.829	321	LSU ribosomal maturation GTPase RbgA (B. subtilis YlqF)	99.69	64.39	68.68	68.68	68.71	72.1
2	830	CGAS001 peg.830	271	Ribonuclease HII (EC 3.1.26.4)	99.63	52.03	53.16	53.16	58.15	52.24
2	831	CGAS001 peg.831	124	UPF0102 protein YraN	97.56	42.98	52.07	52.07	47.41	52.07
2	832	CGAS001 peg.832	507	AAA+ ATPase superfamily protein YifB/ComM, associated with DNA recombination	99.8	49.21	51.74	51.74	48.44	51.17
2	833	CGAS001 peg.833	351	Rossmann fold nucleotide-binding protein Smf possibly involved in DNA uptake	99.43	46.74	41.06	41.06	44.16	41.92
2	834	CGAS001 peg.834	697	DNA topoisomerase I (EC 5.99.1.2)	99.71	69.55	65.79	65.79	70.26	66.28
2	835	CGAS001 peg.835	259	GTP-sensing transcriptional pleiotropic repressor CodY	100	77.13	73.83	73.83	81.01	73.83
2	836	CGAS001 peg.836	240	SSU ribosomal protein S2p (SAe)	100	84.12	83.69	83.69	85.84	83.69
2	837	CGAS001 peg.837	303	Translation elongation factor Ts	100	69.9	69.23	69.23	70	74.92
2	838	CGAS001 peg.838	238	Uridylate kinase (EC 2.7.4.22)	100	78.06	75.74	75.74	79.32	78.21
2	839	CGAS001 peg.839	184	Ribosome recycling factor	100	73.91	64.67	64.67	72.28	66.3
2	840	CGAS001 peg.840	254	Undecaprenyl diphosphate synthase (EC 2.5.1.31)	99.6	66.01	62.06	62.06	64.4	62.06
2	841	CGAS001 peg.841	265	Phosphatidate cytidylyltransferase (EC 2.7.7.41)	99.24	58.17	59.93	59.93	59.47	56.93
2	842	CGAS001 peg.842	338	Sporulation integral membrane protein YtvI	99.41	45.92	31.01	31.01	41.04	32.91
2	843	CGAS001 peg.843	387	1-deoxy-D-xylulose 5-phosphate reductoisomerase (EC 1.1.1.267)	99.22	59.59	60.1	60.1	62.6	61.4
2	844	CGAS001 peg.844	337	Intramembrane protease RasP/YluC, implicated in cell division based on FtsL cleavage	92.86	59.05	44.35	44.35	53.41	45.7
2	845	CGAS001 peg.845	350	(E)-4-hydroxy-3-methylbut-2-enyl-diphosphate synthase (flavodoxin) (EC 1.17.7.3)	99.43	71.92	68.48	68.48	69.05	69.03
2	846	CGAS001 peg.846	1439	DNA polymerase III polC-type (EC 2.7.7.7)	99.58	64.63	63.72	63.72	64.67	65
2	847	CGAS001 peg.847	181	Bacterial ribosome SSU maturation protein RimP	99.44	41.67	55.65	55.65	52.89	55
2	848	CGAS001 peg.848	371	Transcription termination protein NusA	100	75.51	75.5	75.5	73.28	76.95
2	849	CGAS001 peg.849	89	COG2740: Predicted nucleic-acid-binding protein implicated in transcription termination	100	74.71	69.32	69.32	72.41	69.41
2	850	CGAS001 peg.850	103	ribosomal protein L7Ae family protein	99.02	47.47	38.78	38.78	46.81	40.82
2	851	CGAS001 peg.851	686	Translation initiation factor 2	100	67.23	67.34	67.34	70.87	67.63
2	852	CGAS001 peg.852	117	Ribosome-binding factor A	100	64.91	54.31	54.31	59.65	53.45
2	853	CGAS001 peg.853	325	3'-to-5' oligoribonuclease A, Bacillus type	100	46.84	25.3	25.3	46.71	45.87
2	854	CGAS001 peg.854	293	tRNA pseudouridine(55) synthase (EC 5.4.99.25)	99.66	55.17	52.56	52.56	55.67	54.51
2	855	CGAS001 peg.855	313	FMN adenylyltransferase (EC 2.7.7.2) / Riboflavin kinase (EC 2.7.1.26)	99.68	52.6	48.36	48.36	49.68	48.51
2	856	CGAS001 peg.856	88	SSU ribosomal protein S15p (S13e)	100	79.31	67.82	67.82	73.56	71.26
2	857	CGAS001 peg.857	710	Polyribonucleotide nucleotidyltransferase (EC 2.7.7.8)	99.86	68.08	68.01	68.01	70.61	68.62
2	858	CGAS001 peg.858	436	FIG007959: peptidase, M16 family	99.77	55.45	55.77	55.77	56.12	58.23
2	859	CGAS001 peg.859	103	FIG007697: hypothetical protein	100	46.38	37.35	37.35	43.37	38.55
2	860	CGAS001 peg.860	404	Aspartokinase (EC 2.7.2.4)	100	60.86	58.15	58.15	61.11	58.65
2	861	CGAS001 peg.861	247	Translocation-enhancing protein TepA	99.59	69.63	71.04	71.04	66.67	68.12
2	862	CGAS001 peg.862	813	DNA translocase FtsK	99.51	55.56	52.33	52.33	56.51	54.21
2	863	CGAS001 peg.863	446	Ribosomal protein S12p Asp88 (E. coli) methylthiotransferase (EC 2.8.4.4)	100	62.7	60.45	60.45	61.71	59.73
2	864	CGAS001 peg.864	197	CDP-diacylglycerol--glycerol-3-phosphate 3-phosphatidyltransferase (EC 2.7.8.5)	100	66.84	64.29	64.29	66.84	64.8
2	865	CGAS001 peg.865	361	RecA protein	100	75	75.72	75.72	81.45	74.93
2	866	CGAS001 peg.866	512	Ribonuclease Y	100	72.96	71.82	71.82	75.67	74.85
2	867	CGAS001 peg.867	87	Spore core dehydratation and coat assembly protein SpoVS	100	80.23	0	0	84.88	77.91
2	868	CGAS001 peg.868	87	Phosphotransferase system, phosphocarrier protein HPr	100	80.23	69.77	69.77	79.07	63.75
2	869	CGAS001 peg.869	70	hypothetical protein	100	43.94	42	42	43.28	43.94
2	870	CGAS001 peg.870	477	Adenylosuccinate lyase (EC 4.3.2.2) @ SAICAR lyase (EC 4.3.2.2)	99.58	70.59	77.73	77.73	85.29	78.36
2	871	CGAS001 peg.871	290	hypothetical protein	98.96	29.5	35.59	35.59	0	0
2	872	CGAS001 peg.872	171	hypothetical protein	99.41	0	0	0	0	0
2	873	CGAS001 peg.873	260	histidinol phosphate phosphatase HisJ family	100	0	0	0	21.95	0
2	874	CGAS001 peg.874	41	hypothetical protein	95	0	0	0	0	0
2	875	CGAS001 peg.875	43	Transcriptional regulator	90.48	0	0	0	78.05	0
2	876	CGAS001 peg.876	238	hypothetical protein	98.31	0	54.62	54.62	0	0
2	877	CGAS001 peg.877	297	putative transposase	99.66	0	23.24	23.24	0	34.78
2	878	CGAS001 peg.878	696	Cell division transporter, ATP-binding protein FtsE (TC 3.A.5.1.1)	99.71	45.7	47.32	47.32	49.32	46.31
2	879	CGAS001 peg.879	691	ABC-type antimicrobial peptide transport system, permease component	99.42	44.04	44.39	44.29	47.79	47.98
2	880	CGAS001 peg.880	326	hypothetical protein	98.77	0	0	0	0	51.39
2	881	CGAS001 peg.881	700	Pyrophosphate-energized proton pump (EC 3.6.1.1)	99.86	52.31	29.38	29.38	30.66	73.39
2	882	CGAS001 peg.882	152	hypothetical protein	98.01	0	0	0	0	0
2	883	CGAS001 peg.883	565	ABC transporter related	98.23	31.31	30.23	30.23	33.89	87.19
2	884	CGAS001 peg.884	306	Putative oxidoreductase SCO7655	99.67	25.69	28.95	28.95	0	78.36
2	885	CGAS001 peg.885	726	ATP-dependent DNA helicase rep (EC 3.6.1.-)	99.17	32.63	33.6	33.6	33	31.49
2	886	CGAS001 peg.886	164	glutathione-regulated potassium-efflux system protein	96.93	0	42.11	42.11	0	0
2	887	CGAS001 peg.887	392	beta-glycosyl hydrolase	97.7	40.16	41.19	41.19	0	0
2	888	CGAS001 peg.888	263	hypothetical protein	98.47	0	26.87	26.87	0	24.83
2	889	CGAS001 peg.889	52	hypothetical protein	100	0	0	0	0	0
2	890	CGAS001 peg.890	904	Mg(2+) transport ATPase, P-type (EC 3.6.3.2)	99.45	49.6	30.43	30.43	56.95	32.26
2	891	CGAS001 peg.891	252	Acetyltransferase, GNAT family	97.61	45.6	0	39.84	55.16	61.11
2	892	CGAS001 peg.892	252	hypothetical protein	96.81	0	0	0	0	0
2	893	CGAS001 peg.893	209	Metal-dependent hydrolase	99.04	0	34.02	34.02	36.45	34.69
2	894	CGAS001 peg.894	310	putative membrane protein	99.03	47.42	57.19	57.19	0	45.36
2	895	CGAS001 peg.895	233	Conserved Membrane Protein (Archaea)	91.81	46.69	33.73	33.73	0	27.45
2	896	CGAS001 peg.896	50	hypothetical protein	0	0	0	0	0	0
2	897	CGAS001 peg.897	67	M. jannaschii predicted coding region MJ0455	96.97	0	0	0	0	0
2	898	CGAS001 peg.898	77	M. jannaschii predicted coding region MJ0455	94.74	0	0	0	0	0
2	899	CGAS001 peg.899	79	Transcriptional regulator, PadR family	98.72	51.39	52.5	52.5	52.78	45.07
2	900	CGAS001 peg.900	157	Acetyltransferase	98.08	0	0	0	0	0
2	901	CGAS001 peg.901	497	FIG098404: Hypothetical protein	99.8	0	0	0	0	0
2	902	CGAS001 peg.902	379	FIG087842: Hypothetical protein	99.74	0	0	0	0	0
2	903	CGAS001 peg.903	1194	FIG100068: Hypothetical protein	99.66	0	0	0	0	0
2	904	CGAS001 peg.904	1835	hypothetical protein	99.24	50.61	0	0	50.35	0
2	905	CGAS001 peg.905	582	subtilase family protein( EC:3.4.21.- )	100	47.85	0	0	50	0
2	906	CGAS001 peg.906	1730	Ser-type protease	100	42.16	0	0	40.45	0
2	907	CGAS001 peg.907	112	Transcriptional regulator, PadR family	100	52.38	52.88	52.88	52.38	55.24
2	908	CGAS001 peg.908	244	hypothetical protein	100	0	37.23	37.23	0	0
2	909	CGAS001 peg.909	360	ABC transporter, substrate-binding protein (cluster 2, ribose/xylose/arabinose/galactose)	99.72	0	30.27	30.27	26.74	29.5
2	910	CGAS001 peg.910	344	2,4-dienoyl-CoA reductase [NADPH] (EC 1.3.1.34)	100	55.16	35.58	35.58	64.86	55.85
2	911	CGAS001 peg.911	65	hypothetical protein	100	0	0	0	0	0
3	912	CGAS001 peg.912	325	Flagellar hook-length control protein FliK	88.83	0	66.67	66.67	42.11	42.11
3	913	CGAS001 peg.913	579	Adenine deaminase (EC 3.5.4.2)	97.23	0	43.36	43.36	46.95	44.44
3	914	CGAS001 peg.914	342	6-phosphogluconolactonase (EC 3.1.1.31)	97.95	0	0	0	0	0
3	915	CGAS001 peg.915	395	[FeFe]-hydrogenase maturation protein HydF	98.73	60.66	49.63	49.63	48.86	49.75
3	916	CGAS001 peg.916	459	[FeFe]-hydrogenase maturation protein HydG	99.56	69.06	53.38	53.38	57.83	56.83
3	917	CGAS001 peg.917	367	[FeFe]-hydrogenase maturation protein HydE	96.99	63.22	44.94	44.94	37.9	46.73
3	918	CGAS001 peg.918	87	hypothetical protein	98.78	72.29	37.18	37.18	45.57	45
3	919	CGAS001 peg.919	593	hypothetical protein	90.2	36.9	36.67	36.67	48.21	38.24
3	920	CGAS001 peg.920	227	Phosphate regulon transcriptional regulatory protein PhoB (SphR)	97.35	47.37	48.88	48.88	71.81	47.56
3	921	CGAS001 peg.921	644	hypothetical protein	75.74	44.86	41.62	41.62	52.71	44.09
3	922	CGAS001 peg.922	657	hypothetical protein	83.69	37.44	45.08	45.08	47.63	43.01
3	923	CGAS001 peg.923	553	Hydroxylamine reductase (EC 1.7.99.1)	99.09	82.27	72.94	72.94	78.69	73.31
3	924	CGAS001 peg.924	217	Sulfite reductase, assimilatory-type (EC 1.8.-.-)	95.37	70.37	65.07	65.07	75.7	0
3	925	CGAS001 peg.925	268	Hydrolase, HAD superfamily	98.88	38.49	53.18	53.18	58.05	53.93
3	926	CGAS001 peg.926	222	hypothetical protein	99.55	0	42.53	72.22	52.91	75
3	927	CGAS001 peg.927	699	2',3'-cyclic-nucleotide 2'-phosphodiesterase (EC 3.1.4.16)	98.28	54.03	28.78	28.78	0	39.57
3	928	CGAS001 peg.928	458	Two-component system sensor histidine kinase	28.41	29.66	74.95	74.95	29.9	78.77
3	929	CGAS001 peg.929	220	Two-component response regulator	39.56	37.67	87.21	87.21	39.56	90.87
3	930	CGAS001 peg.930	171	hypothetical protein	0	0	56.21	56.21	0	60.59
3	931	CGAS001 peg.931	248	Lantibiotic transport permease protein	0	0	85.02	85.02	23.27	0
3	932	CGAS001 peg.932	242	bacteriocin ABC transporter, permease protein subunit, putative	0	0	87.55	87.55	0	0
3	933	CGAS001 peg.933	238	Lantibiotic transport ATP-binding protein srtF	46.05	42.86	92.77	92.77	52.04	53.92
3	934	CGAS001 peg.934	189	Glycerol-3-phosphate responsive antiterminator (mRNA-binding)	98.94	60.43	78.19	78.19	58.89	82.45
3	935	CGAS001 peg.935	480	Glycerol-3-phosphate dehydrogenase (EC 1.1.5.3)	98.75	60.13	78.08	78.08	58.04	77.24
3	936	CGAS001 peg.936	420	Putative oxidoreductase	99.05	73.99	86.63	86.63	70	87.59
3	937	CGAS001 peg.937	123	hypothetical protein	96.72	54.24	76.27	76.27	55.37	81.51
3	938	CGAS001 peg.938	497	Glycerol kinase (EC 2.7.1.30)	100	77.62	89.07	89.07	73.68	90.89
3	939	CGAS001 peg.939	236	Glycerol uptake facilitator protein	100	65.22	77.87	77.87	62.61	72.22
3	940	CGAS001 peg.940	482	ATP-dependent RNA helicase YxiN	97.92	51.35	53.22	53.22	51.68	53.22
3	941	CGAS001 peg.941	384	hypothetical protein	96.34	0	0	0	0	0
3	942	CGAS001 peg.942	390	Aspartate aminotransferase (EC 2.6.1.1)	99.22	38.52	41.03	41.03	40.16	38.21
3	943	CGAS001 peg.943	161	Transcriptional regulator, AsnC family	100	0	0	0	0	0
3	944	CGAS001 peg.944	381	Uncharacterized UPF0118 membrane protein	99.74	30.77	30.88	30.88	54.05	37.5
3	945	CGAS001 peg.945	915	hypothetical protein	99.59	0	26.6	26.6	30.11	30.86
3	946	CGAS001 peg.946	196	Transcriptional regulator, AcrR family	100	42.55	42.55	42.55	47.34	30.36
3	947	CGAS001 peg.947	249	Probable iron export permease protein FetB	98.79	56.97	30.47	30.47	74.39	0
3	948	CGAS001 peg.948	218	Probable iron export ATP-binding protein FetA	96.31	51.18	35.11	35.11	63.51	35.09
3	949	CGAS001 peg.949	142	hypothetical protein	96.45	27.03	37.7	37.7	0	27.59
3	950	CGAS001 peg.950	230	Peptidyl-prolyl cis-trans isomerase (EC 5.2.1.8)	91.27	62.57	59.65	59.65	57.89	57.31
3	951	CGAS001 peg.951	45	hypothetical protein	100	0	0	0	53.85	0
3	952	CGAS001 peg.952	139	hypothetical protein	100	48.18	0	0	50.37	0
3	953	CGAS001 peg.953	229	FIG00938152: hypothetical protein	99.56	0	0	0	0	0
3	954	CGAS001 peg.954	188	FIG00521623: hypothetical protein	100	53.85	31.98	31.98	0	30.23
3	955	CGAS001 peg.955	230	hypothetical protein	100	34.11	21.46	0	48.03	22.83
3	956	CGAS001 peg.956	96	Cobalt ECF transporter, additional substrate-binding protein CbiN	100	55.95	34.95	34.95	70.97	30.77
3	957	CGAS001 peg.957	244	Cobalt ECF transporter, substrate-binding protein CbiM	100	64.71	48.55	48.33	73.84	48.33
3	958	CGAS001 peg.958	260	Cobalt-precorrin-6A reductase (EC 1.3.1.106)	99.61	54.4	55.2	55.2	59.92	31.14
3	959	CGAS001 peg.959	244	Cobalt-precorrin-3 C(17)-methyltransferase (EC 2.1.1.272)	100	67.36	72.27	72.69	77.27	50.42
3	960	CGAS001 peg.960	327	Cobalt-precorrin 5A hydrolase (EC 3.7.1.12)	99.69	49.54	51.52	51.52	62.88	35.08
3	961	CGAS001 peg.961	251	Cobalt-precorrin-4 C(11)-methyltransferase (EC 2.1.1.271)	100	74.4	79.12	79.12	79.03	63.05
3	962	CGAS001 peg.962	222	Cobalt-precorrin-2 C(20)-methyltransferase (EC 2.1.1.151)	99.55	62.73	63.8	63.8	67.27	39.19
3	963	CGAS001 peg.963	205	Cobalt-precorrin-6B C15-methyltransferase [decarboxylating] (EC 2.1.1.196)	100	48.96	47.67	47.67	58.03	32.82
3	964	CGAS001 peg.964	202	Cobalt-precorrin-7 (C5)-methyltransferase (EC 2.1.1.289)	100	48.5	48.26	48.76	61.11	37.13
3	965	CGAS001 peg.965	378	Cobalt-precorrin-5B (C1)-methyltransferase (EC 2.1.1.195)	97.06	57.1	61.32	61.32	66.11	44.73
3	966	CGAS001 peg.966	208	Cobalt-precorrin-8 methylmutase (EC 5.4.99.60)	99.03	66.67	63.29	63.29	66.67	54.9
3	967	CGAS001 peg.967	440	Cobyrinic acid a,c-diamide synthetase (EC 6.3.5.11)	98.63	52.03	60.36	60.36	70.51	60.96
3	968	CGAS001 peg.968	274	Sirohydrochlorin cobaltochelatase CbiK (EC 4.99.1.3) @ Sirohydrochlorin ferrochelatase activity of CbiK (EC 4.99.1.4)	98.9	49.28	49.28	49.28	58.97	0
3	969	CGAS001 peg.969	365	Alcohol dehydrogenase (EC 1.1.1.1)	98.9	56.47	50.27	50.27	54.87	49.72
3	970	CGAS001 peg.970	478	Na(+)/H(+) antiporter	98.95	0	0	0	70.79	0
3	971	CGAS001 peg.971	321	ABC transporter, permease protein 2 (cluster 11, riboflavin/purine nucleoside/unknown)	94.06	37.7	38.61	38.61	37.05	40.85
3	972	CGAS001 peg.972	370	ABC transporter, permease protein 1 (cluster 11, riboflavin/purine nucleoside/unknown)	98.1	39.34	36.51	36.51	40.66	36.91
3	973	CGAS001 peg.973	513	ABC transporter, ATP-binding protein (cluster 11, riboflavin/purine nucleoside/unknown) / ABC transporter, ATP-binding protein (cluster 11, riboflavin/purine nucleoside/unknown)	99.61	55.75	54.85	54.85	56.58	55.98
3	974	CGAS001 peg.974	359	ABC transporter, substrate-binding protein (cluster 11, riboflavin/purine nucleoside/unknown)	98.88	32.12	33.64	33.64	32.91	30.81
3	975	CGAS001 peg.975	186	hypothetical protein	98.38	0	0	0	0	0
3	976	CGAS001 peg.976	446	MATE efflux family protein	99.55	26.07	26	26	26.91	29.18
3	977	CGAS001 peg.977	728	Pullulanase (EC 3.2.1.41)	98.07	0	44.35	44.35	0	41.76
3	978	CGAS001 peg.978	673	Putative glycogen debranching enzyme, archaeal type, TIGR01561	98.66	0	0	0	0	0
3	979	CGAS001 peg.979	707	Alpha-glucosidase (EC 3.2.1.20)	98.44	0	26.73	26.73	0	0
3	980	CGAS001 peg.980	576	Neopullulanase (EC 3.2.1.135)	97.22	0	23.69	23.69	25.52	25.17
3	981	CGAS001 peg.981	334	Ribose operon repressor	99.7	34.03	48.64	48.64	71.47	50.3
3	982	CGAS001 peg.982	302	Ribose ABC transporter, substrate-binding protein RbsB (TC 3.A.1.2.1)	99	26.57	57.69	57.69	76.08	63.49
3	983	CGAS001 peg.983	313	Ribose ABC transporter, permease protein RbsC (TC 3.A.1.2.1)	100	0	62.66	62.66	83.28	73.79
3	984	CGAS001 peg.984	501	Ribose ABC transporter, ATP-binding protein RbsA (TC 3.A.1.2.1)	99.8	37.52	62.05	62.25	80.12	65.2
3	985	CGAS001 peg.985	132	D-ribose pyranase (EC 5.4.99.62)	100	0	64.12	64.12	79.39	70.23
3	986	CGAS001 peg.986	310	Ribokinase (EC 2.7.1.15)	99.35	41.04	55.59	55.59	77.99	60.19
3	987	CGAS001 peg.987	263	hypothetical protein	98.85	44.44	41.63	41.63	0	42.64
3	988	CGAS001 peg.988	406	hypothetical protein	99.01	0	0	32.74	52.32	0
3	989	CGAS001 peg.989	431	hypothetical protein	96.98	0	22.67	22.67	31.23	36.86
3	990	CGAS001 peg.990	271	hypothetical protein	99.2	49.27	0	0	0	0
3	991	CGAS001 peg.991	154	hypothetical protein	98.69	47.89	0	0	0	0
3	992	CGAS001 peg.992	153	hypothetical protein	100	0	0	0	0	0
3	993	CGAS001 peg.993	42	hypothetical protein	97.56	0	0	0	78.05	0
3	994	CGAS001 peg.994	71	hypothetical protein	95.24	0	0	0	82.86	0
3	995	CGAS001 peg.995	36	FIG00512749: hypothetical protein	94.29	0	0	0	74.29	0
3	996	CGAS001 peg.996	1216	5-methyltetrahydrofolate--homocysteine methyltransferase (EC 2.1.1.13)	98.93	31.11	28.78	28.78	34.22	35.94
3	997	CGAS001 peg.997	154	S-ribosylhomocysteine lyase (EC 4.4.1.21) @ Autoinducer-2 production protein LuxS	95.97	0	35.17	35.17	0	58.5
3	998	CGAS001 peg.998	296	5,10-methylenetetrahydrofolate reductase (EC 1.5.1.20)	98.98	0	24.6	24.6	65.17	0
3	999	CGAS001 peg.999	221	hypothetical protein	98.18	0	0	0	0	0
3	1000	CGAS001 peg.1000	124	hypothetical protein	94.35	0	0	0	60.66	0
3	1001	CGAS001 peg.1001	223	ABC-type antimicrobial peptide transport system, ATPase component	100	40.53	37.17	37.22	67.12	40.61
3	1002	CGAS001 peg.1002	470	ABC transporter, permease protein	98.08	33.33	31.58	31.58	44.38	0
3	1003	CGAS001 peg.1003	373	FIG00518528: hypothetical protein	98.92	36.54	46	46	38.23	31.96
3	1004	CGAS001 peg.1004	225	Two-component system response regulator QseB	98.66	36.94	36.96	36.96	62.39	37.99
3	1005	CGAS001 peg.1005	398	peptidase, S41 family	96.98	0	22.6	22.6	51.34	48.98
3	1006	CGAS001 peg.1006	317	Undecaprenyl-phosphate alpha-N-acetylglucosaminyl 1-phosphate transferase (EC 2.7.8.33)	97.78	39.4	38.61	38.61	38.05	39.48
3	1007	CGAS001 peg.1007	328	Phage replication initiation protein	93.64	0	0	0	0	0
3	1008	CGAS001 peg.1008	520	hypothetical protein	88.3	24.81	0	0	74.37	23.4
3	1009	CGAS001 peg.1009	277	FIG00640408: hypothetical protein	0	0	0	0	24.39	0
3	1010	CGAS001 peg.1010	239	Huntingtin interacting protein HYPE homolog	43.05	38.1	0	47.11	28.48	52.94
3	1011	CGAS001 peg.1011	46	hypothetical protein	0	0	0	0	0	0
3	1012	CGAS001 peg.1012	251	Acyl-acyl carrier protein thioesterase (EC 3.1.2.14)	99.6	36.89	42.08	42.08	30.33	40
3	1013	CGAS001 peg.1013	61	Uncharacterized protein CPF_2956	100	56.9	70.69	70.69	57.63	74.58
3	1014	CGAS001 peg.1014	185	Repair of Iron Centers di-iron protein	97.83	0	50.55	50.55	0	51.09
3	1015	CGAS001 peg.1015	212	hypothetical co-occurring with RIC	98.1	43.06	37.86	37.86	38.32	36
3	1016	CGAS001 peg.1016	31	hypothetical protein	100	0	0	0	0	0
3	1017	CGAS001 peg.1017	214	V-type ATP synthase subunit D (EC 3.6.3.14)	100	83.57	0	0	81.34	81.43
3	1018	CGAS001 peg.1018	461	V-type ATP synthase subunit B (EC 3.6.3.14)	99.57	88.79	29.54	29.54	83.48	85
3	1019	CGAS001 peg.1019	593	V-type ATP synthase subunit A (EC 3.6.3.14)	97.8	75.51	29.72	29.54	71.82	74.19
3	1020	CGAS001 peg.1020	107	V-type ATP synthase subunit F (EC 3.6.3.14)	100	75.73	0	0	70.87	72.28
3	1021	CGAS001 peg.1021	334	V-type ATP synthase subunit C (EC 3.6.3.14)	98.8	54.05	0	0	47.75	48.8
3	1022	CGAS001 peg.1022	200	V-type ATP synthase subunit E (EC 3.6.3.14)	100	42.71	0	0	42.86	44.44
3	1023	CGAS001 peg.1023	162	V-type ATP synthase subunit K (EC 3.6.3.14)	100	57.23	0	0	68.15	69.28
3	1024	CGAS001 peg.1024	651	V-type ATP synthase subunit I (EC 3.6.3.14)	99.38	46.74	0	0	44.6	45.31
3	1025	CGAS001 peg.1025	109	V-type ATP synthase subunit G (EC 3.6.3.14)	99.07	39.81	0	0	45.37	43.52
3	1026	CGAS001 peg.1026	557	Fe-S oxidoreductase	99.28	60	60.92	60.92	58.88	58.71
3	1027	CGAS001 peg.1027	177	hypothetical protein	100	32.42	33.13	33.13	33.33	35.09
3	1028	CGAS001 peg.1028	347	hypothetical protein	95.38	0	0	0	0	0
3	1029	CGAS001 peg.1029	264	DUF124 domain-containing protein	100	38.68	0	0	40.08	0
3	1030	CGAS001 peg.1030	430	putative lipoprotein	98.83	0	33.79	33.79	38.98	34.72
3	1031	CGAS001 peg.1031	500	Stage V sporulation protein B	100	50.7	48.08	48.08	52.46	48.23
3	1032	CGAS001 peg.1032	538	hypothetical protein	100	40.41	35.81	35.81	37.48	35.91
3	1033	CGAS001 peg.1033	324	LSU rRNA pseudouridine(955/2504/2580) synthase (EC 5.4.99.24)	100	61.18	59.94	59.94	63.89	61.18
3	1034	CGAS001 peg.1034	395	N-acetyl-L,L-diaminopimelate deacetylase (EC 3.5.1.47)	100	58.02	57.95	57.95	61.64	58.97
3	1035	CGAS001 peg.1035	659	Cell division protein FtsA, extended form	99.54	55.29	51.29	51.29	51.97	49.86
3	1036	CGAS001 peg.1036	63	hypothetical protein	98.39	0	0	0	0	0
3	1037	CGAS001 peg.1037	664	putative ATP-dependent DNA helicase YjcD	100	51.88	51.72	51.72	51.42	50.23
3	1038	CGAS001 peg.1038	73	hypothetical protein	100	0	0	0	0	0
3	1039	CGAS001 peg.1039	405	Predicted signal transduction protein	98.76	0	38.15	38.15	37.9	39.04
3	1040	CGAS001 peg.1040	111	conserved hypothetical protein	100	72.22	0	0	64.22	0
3	1041	CGAS001 peg.1041	136	Zinc uptake regulation protein ZUR	100	66.67	64.44	64.44	71.85	66.67
3	1042	CGAS001 peg.1042	312	FIG00513058: hypothetical protein	98.07	30.29	31.66	31.78	35.22	31.29
3	1043	CGAS001 peg.1043	184	hypothetical protein	99.45	0	0	0	0	0
3	1044	CGAS001 peg.1044	74	hypothetical protein	91.78	0	0	0	0	0
3	1045	CGAS001 peg.1045	163	hypothetical protein	79.1	0	0	0	0	0
3	1046	CGAS001 peg.1046	203	GTP-binding protein EngB	100	60.31	60.61	60.61	67.02	60.8
3	1047	CGAS001 peg.1047	778	ATP-dependent protease La (EC 3.4.21.53) Type I	100	62.73	61.73	61.73	58.99	62
3	1048	CGAS001 peg.1048	559	ATP-dependent protease La (EC 3.4.21.53) LonB Type I	99.82	44.12	66.31	66.31	67.92	67.32
3	1049	CGAS001 peg.1049	432	ATP-dependent Clp protease ATP-binding subunit ClpX	99.77	81.5	79.63	79.63	80.28	79.58
3	1050	CGAS001 peg.1050	196	ATP-dependent Clp protease proteolytic subunit ClpP (EC 3.4.21.92)	100	84.02	79.9	79.9	79.38	78.87
3	1051	CGAS001 peg.1051	428	Cell division trigger factor (EC 5.2.1.8)	100	55.74	51.99	51.99	58.55	51.99
3	1052	CGAS001 peg.1052	264	hypothetical protein	100	26.39	29.38	29.38	30.97	27.4
3	1053	CGAS001 peg.1053	63	FIG00527622: hypothetical protein	100	0	0	0	0	0
3	1054	CGAS001 peg.1054	48	hypothetical protein	100	0	0	0	0	0
3	1055	CGAS001 peg.1055	464	hypothetical protein	96.11	44.85	30.77	30.77	42.75	42.98
3	1056	CGAS001 peg.1056	417	FIG00519335: hypothetical protein	98.08	0	0	0	27.75	0
3	1057	CGAS001 peg.1057	114	FIG00518547: hypothetical protein	98.23	0	0	0	56.64	0
3	1058	CGAS001 peg.1058	256	Histidinol-phosphatase (EC 3.1.3.15)	99.22	0	41.5	41.5	38.1	41.5
3	1059	CGAS001 peg.1059	109	Phosphoribosyl-ATP pyrophosphatase (EC 3.6.1.31)	99.07	0	56.6	56.6	0	54.37
3	1060	CGAS001 peg.1060	113	Phosphoribosyl-AMP cyclohydrolase (EC 3.5.4.19) / Phosphoribosyl-ATP pyrophosphatase (EC 3.6.1.31)	94.64	0	63.21	63.21	0	63.3
3	1061	CGAS001 peg.1061	254	Imidazole glycerol phosphate synthase cyclase subunit	98.81	0	65.22	65.22	0	63.89
3	1062	CGAS001 peg.1062	240	Phosphoribosylformimino-5-aminoimidazole carboxamide ribotide isomerase (EC 5.3.1.16)	97.81	0	53.65	53.65	0	52.36
3	1063	CGAS001 peg.1063	205	Imidazole glycerol phosphate synthase amidotransferase subunit HisH	97.55	0	51.23	51.23	0	51
3	1064	CGAS001 peg.1064	196	Imidazoleglycerol-phosphate dehydratase (EC 4.2.1.19)	99.49	0	53.89	53.89	0	57.44
3	1065	CGAS001 peg.1065	352	Histidinol-phosphate aminotransferase (EC 2.6.1.9)	100	29.24	37.69	37.69	29.34	35.45
3	1066	CGAS001 peg.1066	429	Histidinol dehydrogenase (EC 1.1.1.23)	100	0	56.88	56.88	0	57.11
3	1067	CGAS001 peg.1067	208	ATP phosphoribosyltransferase (EC 2.4.2.17) => HisGs	100	0	55.61	55.61	0	55.34
3	1068	CGAS001 peg.1068	382	ATP phosphoribosyltransferase regulatory subunit (EC 2.4.2.17)	99.74	26.44	43.03	43.03	26.87	39.68
3	1069	CGAS001 peg.1069	352	hypothetical protein	100	0	0	0	0	0
3	1070	CGAS001 peg.1070	613	Glycosyltransferase	100	23.72	37.69	37.69	38.4	38.57
3	1071	CGAS001 peg.1071	100	hypothetical protein	98.99	0	0	0	0	0
3	1072	CGAS001 peg.1072	638	hypothetical protein	98.27	0	0	0	0	0
3	1073	CGAS001 peg.1073	206	hypothetical protein	98.08	0	0	0	0	0
3	1074	CGAS001 peg.1074	462	Multi antimicrobial extrusion protein (Na(+)/drug antiporter), MATE family of MDR efflux pumps	99.35	74.01	44.47	44.47	42.22	44.32
3	1075	CGAS001 peg.1075	472	Uncharacterized protein YaaO	97.16	42.25	47.2	47.2	46.37	48.86
3	1076	CGAS001 peg.1076	408	Zinc protease	98.28	28.4	43.31	43.31	39.16	43.13
3	1077	CGAS001 peg.1077	452	SCIFF radical SAM maturase	100	61.15	81.08	81.08	65.41	61.86
3	1078	CGAS001 peg.1078	46	Six-cysteine peptide SCIFF	100	91.11	86.67	86.67	93.33	88.89
3	1079	CGAS001 peg.1079	200	Substrate-specific component PanT of predicted pantothenate ECF transporter	90.45	46.28	47.24	47.24	44	48.21
3	1080	CGAS001 peg.1080	61	Small acid-soluble spore protein, beta-type SASP	100	65	63.16	63.16	76.67	66.67
3	1081	CGAS001 peg.1081	61	Small acid-soluble spore protein	100	60	66.67	66.67	80	71.93
3	1082	CGAS001 peg.1082	61	Small acid-soluble spore protein, beta-type SASP	100	61.29	64.91	64.91	83.33	68.42
3	1083	CGAS001 peg.1083	689	Transcriptional regulator, AraC family	98.98	46.85	45.52	45.52	47.54	46.03
3	1084	CGAS001 peg.1084	421	Xre family DNA-binding domain and TPR-repeat-containing protein	98.57	39.38	35.83	35.83	36.97	36.24
3	1085	CGAS001 peg.1085	434	Xre family DNA-binding domain and TPR-repeat-containing protein	99.77	60.05	57.87	57.87	65.59	59.49
3	1086	CGAS001 peg.1086	58	hypothetical protein	100	0	48.15	48.15	0	38.89
3	1087	CGAS001 peg.1087	310	Ribonuclease HI-related protein	98.06	52.1	62.78	62.78	40.45	75.3
3	1088	CGAS001 peg.1088	321	hypothetical protein	98.75	41.08	0	0	41.08	0
3	1089	CGAS001 peg.1089	48	hypothetical protein	0	0	0	0	0	0
3	1090	CGAS001 peg.1090	582	Cell division-associated, ATP-dependent zinc metalloprotease FtsH	99.83	43.26	58.22	58.22	56.11	57.29
3	1091	CGAS001 peg.1091	224	FIG00527260: hypothetical protein	99.1	0	55.19	55.19	0	54.59
3	1092	CGAS001 peg.1092	228	N-acetylmuramoyl-L-alanine amidase (EC 3.5.1.28)	99.12	40.23	35.96	35.96	36.56	37.42
3	1093	CGAS001 peg.1093	262	hypothetical protein	99.62	0	0	0	24.12	0
3	1094	CGAS001 peg.1094	301	Efflux ABC transporter, ATP-binding protein	99	37.99	36.94	36.94	41.31	40.74
3	1095	CGAS001 peg.1095	346	Deblocking aminopeptidase (EC 3.4.11.-)	99.71	49.13	50	49.7	48.38	47.15
3	1096	CGAS001 peg.1096	273	Methionine ABC transporter substrate-binding protein	99.26	59.06	58.89	58.89	52.4	57.45
3	1097	CGAS001 peg.1097	212	Methionine ABC transporter permease protein	99.53	65.87	63.33	63.33	63.94	61.14
3	1098	CGAS001 peg.1098	322	Methionine ABC transporter ATP-binding protein	99.69	63.95	61.76	61.76	62.81	62.5
3	1099	CGAS001 peg.1099	163	hypothetical protein	99.38	33.95	33.74	33.74	39.75	32.26
3	1100	CGAS001 peg.1100	251	hypothetical protein	99.2	30.08	28.44	28.44	27.47	26.22
3	1101	CGAS001 peg.1101	75	YlxP-like protein	100	0	0	0	83.56	0
3	1102	CGAS001 peg.1102	67	hypothetical protein	100	0	0	0	0	0
3	1103	CGAS001 peg.1103	276	COG1408: Predicted phosphohydrolases	99.27	24.91	32.17	32.17	53.99	59.27
3	1104	CGAS001 peg.1104	765	putative lipoprotein	99.87	0	0	0	56.84	63.39
3	1105	CGAS001 peg.1105	459	Two-component system sensor histidine kinase	100	30.45	31.97	31.97	44.84	55.73
3	1106	CGAS001 peg.1106	216	Two-component transcriptional response regulator BA2862, OmpR family	100	45.05	42.92	42.92	61.61	72.09
3	1107	CGAS001 peg.1107	441	EriC-type fluoride/proton exchange protein	97.27	0	27.98	27.98	59.13	32.37
3	1108	CGAS001 peg.1108	191	putative membrane-associated phospholipid phosphatase, PAP2 superfamily	97.89	58.43	50	50	32.6	54.12
3	1109	CGAS001 peg.1109	495	diguanylate cyclase/phosphodiesterase (GGDEF & EAL domains) with PAS/PAC sensor(s)	98.58	37.53	39.81	39.81	38.11	40.41
3	1110	CGAS001 peg.1110	232	hypothetical protein	99.13	0	0	0	0	0
3	1111	CGAS001 peg.1111	218	Integral membrane protein	99.08	32.37	34.64	34.64	38.99	37.14
3	1112	CGAS001 peg.1112	689	hypothetical protein	99.56	36	42.82	42.82	42.93	44.71
3	1113	CGAS001 peg.1113	154	6,7-dimethyl-8-ribityllumazine synthase (EC 2.5.1.78)	100	56	73.03	73.03	82.35	77.63
3	1114	CGAS001 peg.1114	399	3,4-dihydroxy-2-butanone 4-phosphate synthase (EC 4.1.99.12) / GTP cyclohydrolase II (EC 3.5.4.25)	99	0	65.15	65.15	76.07	67
3	1115	CGAS001 peg.1115	219	Riboflavin synthase eubacterial/eukaryotic (EC 2.5.1.9)	98.17	0	61.29	61.29	73.52	61.29
3	1116	CGAS001 peg.1116	364	Diaminohydroxyphosphoribosylaminopyrimidine deaminase (EC 3.5.4.26) / 5-amino-6-(5-phosphoribosylamino)uracil reductase (EC 1.1.1.193)	98.35	30.26	57.69	57.69	70.79	57.38
3	1117	CGAS001 peg.1117	321	YhcI	98.44	72.81	0	0	22.01	71.65
3	1118	CGAS001 peg.1118	309	Efflux ABC transporter, ATP-binding protein	98.05	84.04	45.97	45.97	43.26	87.5
3	1119	CGAS001 peg.1119	58	hypothetical protein	0	0	0	0	0	0
3	1120	CGAS001 peg.1120	224	Manganese catalase (EC 1.11.1.6)	100	35.87	81.17	81.17	84.75	36.96
3	1121	CGAS001 peg.1121	452	RNA methyltransferase, TrmA family	100	60.31	54.46	54.46	62.39	54.24
3	1122	CGAS001 peg.1122	132	hypothetical protein	100	32.54	25.26	25.26	0	33.75
3	1123	CGAS001 peg.1123	220	putative lipoprotein	99.54	0	0	0	0	0
3	1124	CGAS001 peg.1124	234	Late competence protein ComEA, DNA receptor	99.57	42.11	36.67	36.67	39.18	32.62
3	1125	CGAS001 peg.1125	419	D-alanyl-D-alanine carboxypeptidase (EC 3.4.16.4)	100	42.96	38.03	38.03	41.3	39.33
3	1126	CGAS001 peg.1126	300	Similar to ribosomal large subunit pseudouridine synthase D, Bacillus subtilis YjbO type	100	53.85	52.82	52.82	60.74	54.61
3	1127	CGAS001 peg.1127	454	Cell envelope-associated transcriptional attenuator LytR-CpsA-Psr, subfamily M	100	42.42	39.07	39.07	41.61	36.57
3	1128	CGAS001 peg.1128	190	Hydrolase (HAD superfamily), YqeK	100	48.13	41.08	41.08	51.89	41.8
3	1129	CGAS001 peg.1129	201	Nicotinate-nucleotide adenylyltransferase (EC 2.7.7.18)	100	50.75	44.39	44.39	47.98	44.9
3	1130	CGAS001 peg.1130	104	RNA-binding protein YhbY	100	60.42	63.54	63.54	64.71	66.67
3	1131	CGAS001 peg.1131	429	GTP-binding protein Obg	100	67.99	67.37	67.37	67.29	66.05
3	1132	CGAS001 peg.1132	104	LSU ribosomal protein L27p	100	76.53	77.67	77.67	76.53	78.43
3	1133	CGAS001 peg.1133	129	FIG139598: Potential ribosomal protein	100	42.42	39.06	39.06	0	40.94
3	1134	CGAS001 peg.1134	104	LSU ribosomal protein L21p	100	79.81	74.76	74.76	74.29	76.7
3	1135	CGAS001 peg.1135	483	Ribonuclease G	99.17	48.12	45.11	45.11	52.38	45.83
3	1136	CGAS001 peg.1136	235	FIG017108: hypothetical protein	99.15	53.45	48.39	52.38	50	48.82
3	1137	CGAS001 peg.1137	618	FIG092679: Fe-S oxidoreductase	99.68	70.66	70.99	70.99	71.64	70.5
3	1138	CGAS001 peg.1138	287	hypothetical protein	99.65	38.16	34.4	34.4	37.02	37.84
3	1139	CGAS001 peg.1139	231	hypothetical protein	98.26	31.91	0	0	32.65	34.62
3	1140	CGAS001 peg.1140	376	Rod shape-determining protein RodA	99.73	49.87	48.13	48.13	52.8	48.41
3	1141	CGAS001 peg.1141	89	Cell division topological specificity factor MinE	100	64.04	51.16	51.16	61.63	53.49
3	1142	CGAS001 peg.1142	266	Septum site-determining protein MinD	99.25	73.58	71.32	71.32	75.85	73.31
3	1143	CGAS001 peg.1143	219	Septum site-determining protein MinC	99.54	59.91	56.68	56.68	57.6	56.68
3	1144	CGAS001 peg.1144	978	Peptidoglycan D,D-transpeptidase MrdA (EC 3.4.16.4)	99.39	40.83	35.25	35.25	45.22	38.53
3	1145	CGAS001 peg.1145	164	Rod shape-determining protein MreD	100	45.89	44.59	44.59	37.65	43.67
3	1146	CGAS001 peg.1146	283	Rod shape-determining protein MreC	100	51.76	48.41	48.41	54.51	46.38
3	1147	CGAS001 peg.1147	340	Rod shape-determining protein MreB	100	79.1	73.21	73.21	79.65	71.73
3	1148	CGAS001 peg.1148	230	UPF0758 family protein	99.13	58.52	57.21	57.21	59.39	58.08
3	1149	CGAS001 peg.1149	189	Septum formation protein Maf	100	56.38	45.95	45.95	55.61	48.66
3	1150	CGAS001 peg.1150	230	hypothetical protein	99.56	35.37	27.31	27.31	28.98	28.87
3	1151	CGAS001 peg.1151	484	Cytosol nonspecific dipeptidase (EC 3.4.13.18)	99.79	61.83	54.24	54.24	57.49	55.91
3	1152	CGAS001 peg.1152	473	Pyruvate kinase (EC 2.7.1.40)	99.58	53.94	61.52	61.52	61.65	54.68
3	1153	CGAS001 peg.1153	381	SSU ribosomal protein S1p	99.21	47.22	51.39	51.39	45.45	51.39
3	1154	CGAS001 peg.1154	190	hypothetical protein	98.41	0	0	0	0	0
3	1155	CGAS001 peg.1155	217	Suppressor of sigma54-dependent transcription, PspA-like	99.07	65.74	43.93	43.93	65.12	42.25
3	1156	CGAS001 peg.1156	220	hypothetical protein	99.09	53.49	29.44	29.44	51.14	0
3	1157	CGAS001 peg.1157	257	UPF0246 protein YaaA	99.22	47.67	46.88	46.88	0	50.19
3	1158	CGAS001 peg.1158	141	CBS domain protein	99.29	74.63	68.15	68.15	76.64	68.46
3	1159	CGAS001 peg.1159	298	exonuclease family protein	99.33	0	35.81	35.81	51.18	35.2
3	1160	CGAS001 peg.1160	602	MutS-related protein, family 1	100	30.98	66.67	66.67	39.02	39.13
3	1161	CGAS001 peg.1161	327	Zinc ABC transporter, substrate-binding protein ZnuA	97.55	41.74	43.41	43.41	37.61	25.3
3	1162	CGAS001 peg.1162	916	hypothetical protein	98.36	37.54	0	0	34.01	27.89
3	1163	CGAS001 peg.1163	378	DNA double-strand break repair protein Mre11	99.2	46.03	27.38	27.38	48.28	28.34
3	1164	CGAS001 peg.1164	88	FIG00524805: hypothetical protein	98.85	37.93	0	0	47.67	44.05
3	1165	CGAS001 peg.1165	356	Glycosyl transferase, group 2 family	99.72	0	60.71	60.71	53.54	20.65
3	1166	CGAS001 peg.1166	61	Small acid-soluble spore protein	100	58.73	70	70	77.59	70
3	1167	CGAS001 peg.1167	80	hypothetical protein	100	0	0	0	0	0
3	1168	CGAS001 peg.1168	195	Rubrerythrin	98.97	47.18	55.67	55.67	40.43	50
3	1169	CGAS001 peg.1169	291	Protein tyrosine phosphatase II superfamily protein	97.59	42.86	41.2	41.2	37.72	41.28
3	1170	CGAS001 peg.1170	84	hypothetical protein	100	41.03	0	0	0	53.12
3	1171	CGAS001 peg.1171	678	PTS system, glucose-specific IIC component / PTS system, glucose-specific IIB component (EC 2.7.1.199) / PTS system, glucose-specific IIA component (EC 2.7.1.199)	97.49	41.77	46.38	46.38	44.16	68.91
3	1172	CGAS001 peg.1172	565	PTS system, N-acetylmannosamine-specific IIC component / PTS system, N-acetylmannosamine-specific IIB component	99.82	37.05	42.03	42.03	39.86	50.27
3	1173	CGAS001 peg.1173	283	Beta-glucoside bgl operon antiterminator, BglG family	100	36.63	47.31	47.31	32.84	34.64
3	1174	CGAS001 peg.1174	98	hypothetical protein	100	0	0	0	0	0
3	1175	CGAS001 peg.1175	1077	Periplasmic ligand-binding sensor domain COG3292 / BaeS-type histidine kinase / OmpR-type DNA-binding response regulator	98.14	41.57	44.35	44.35	46.18	49.58
3	1176	CGAS001 peg.1176	356	Putative FabK-like enoyl-[acyl-carrier-protein] reductase	99.72	60.62	62.78	62.78	67.32	61.32
3	1177	CGAS001 peg.1177	166	dCMP deaminase (EC 3.5.4.12)	98.79	0	0	0	0	30.53
3	1178	CGAS001 peg.1178	325	Zinc ABC transporter, periplasmic-binding protein ZnuA	99.38	41.1	31.39	31.39	36.71	22.91
3	1179	CGAS001 peg.1179	154	tRNA threonylcarbamoyladenosine biosynthesis protein TsaE	99.35	64.71	67.55	67.55	70.86	70.59
3	1180	CGAS001 peg.1180	239	tRNA threonylcarbamoyladenosine biosynthesis protein TsaB	99.58	54.43	55.27	55.27	51.93	53.16
3	1181	CGAS001 peg.1181	149	Ribosomal-protein-S18p-alanine acetyltransferase (EC 2.3.1.-)	100	44.37	43.8	43.8	48.57	40.15
3	1182	CGAS001 peg.1182	193	Substrate-specific component RibU of riboflavin ECF transporter	99.48	44.39	38.81	38.81	43.43	37.88
3	1183	CGAS001 peg.1183	725	Transcription accessory protein (S1 RNA-binding domain)	99.45	67.69	67.41	67.41	71.69	67.92
3	1184	CGAS001 peg.1184	111	hypothetical protein	100	0	0	0	0	0
3	1185	CGAS001 peg.1185	450	Aminopeptidase	99.33	0	36.82	36.82	0	0
3	1186	CGAS001 peg.1186	659	hypothetical protein	98.18	0	0	0	0	0
3	1187	CGAS001 peg.1187	102	hypothetical protein	44.19	0	0	0	33.73	36.84
3	1188	CGAS001 peg.1188	149	Nucleotidyltransferase (EC 2.7.7.-)	96.08	0	32.69	32.69	0	34.92
3	1189	CGAS001 peg.1189	328	Peptide chain release factor 2 @ programmed frameshift-containing	99.69	69.78	67.48	67.48	71.38	69.14
3	1190	CGAS001 peg.1190	864	Protein translocase subunit SecA	100	68.66	67.43	67.43	72.1	68.62
3	1191	CGAS001 peg.1191	180	Ribosome hibernation promoting factor Hpf	99.44	62.57	57.3	56.76	58.99	56.42
3	1192	CGAS001 peg.1192	216	hypothetical protein	100	38.39	37.17	40.26	32.59	38.92
3	1193	CGAS001 peg.1193	334	ComF operon protein A, DNA transporter ATPase	100	29.78	29.28	28.95	32.01	27.48
3	1194	CGAS001 peg.1194	743	RecD-like DNA helicase YrrC	100	62.18	59.78	59.78	63.87	59.35
3	1195	CGAS001 peg.1195	379	N-acetylglucosamine-6-phosphate deacetylase (EC 3.5.1.25)	99.74	67.73	47.8	47.8	69.58	48.08
3	1196	CGAS001 peg.1196	392	S-adenosylmethionine synthetase (EC 2.5.1.6)	99.74	79.8	80.82	80.82	80.82	79.8
3	1197	CGAS001 peg.1197	176	Spore protease GPR related protein, YYAC B.subtilis ortholog	100	52.63	65.12	65.12	66.07	65.12
3	1198	CGAS001 peg.1198	345	MreB-like protein (Mbl protein)	99.71	66.86	69.55	69.55	71.22	68.31
3	1199	CGAS001 peg.1199	84	Stage III sporulation protein D	100	83.13	80.72	80.72	90.36	79.52
3	1200	CGAS001 peg.1200	239	hypothetical protein	100	37.15	37.24	37.24	36.57	37.94
3	1201	CGAS001 peg.1201	345	Stage II sporulation protein D (SpoIID)	99.71	44.82	47.67	47.67	48.08	47.32
3	1202	CGAS001 peg.1202	40	hypothetical protein	94.87	0	0	0	0	0
3	1203	CGAS001 peg.1203	420	UDP-N-acetylglucosamine 1-carboxyvinyltransferase (EC 2.5.1.7)	100	63.48	63.55	63.55	63.74	64.99
3	1204	CGAS001 peg.1204	216	FIG013354: hypothetical protein	99.53	0	0	0	0	0
3	1205	CGAS001 peg.1205	139	ATP synthase epsilon chain (EC 3.6.3.14)	99.28	0	34.35	34.35	38.46	35.88
3	1206	CGAS001 peg.1206	465	ATP synthase beta chain (EC 3.6.3.14)	99.78	30.73	82.07	82.07	81.47	80.99
3	1207	CGAS001 peg.1207	284	ATP synthase gamma chain (EC 3.6.3.14)	99.29	0	45.14	45.14	48.6	43.4
3	1208	CGAS001 peg.1208	502	ATP synthase alpha chain (EC 3.6.3.14)	100	29.21	78	78	81.4	80.6
3	1209	CGAS001 peg.1209	180	ATP synthase delta chain (EC 3.6.3.14)	100	0	59.32	59.32	59.78	60.45
3	1210	CGAS001 peg.1210	161	ATP synthase F0 sector subunit b	99.38	0	43.42	43.42	43.31	45.77
3	1211	CGAS001 peg.1211	78	ATP synthase F0 sector subunit c (EC 3.6.3.14)	100	0	60.47	60.47	74.32	60.47
3	1212	CGAS001 peg.1212	227	ATP synthase F0 sector subunit a (EC 3.6.3.14)	99.12	0	50	50	58.41	47.79
3	1213	CGAS001 peg.1213	122	hypothetical protein	98.35	0	26.61	26.61	33.88	0
3	1214	CGAS001 peg.1214	395	Acetyl-CoA acetyltransferase (EC 2.3.1.9)	99.75	77.1	76.34	76.34	73.03	70.48
3	1215	CGAS001 peg.1215	383	UDP-N-acetylglucosamine 2-epimerase (EC 5.1.3.14)	100	72.03	70.3	70.3	80	69.65
3	1216	CGAS001 peg.1216	210	Uracil phosphoribosyltransferase (EC 2.4.2.9)	100	80.86	78.47	78.47	82.78	76.56
3	1217	CGAS001 peg.1217	150	Ribose-5-phosphate isomerase B (EC 5.3.1.6)	100	74.5	75.17	75.17	74.5	71.81
3	1218	CGAS001 peg.1218	350	Threonylcarbamoyl-AMP synthase (EC 2.7.7.87) / SUA5 domain with internal deletion	99.43	62.46	61.14	61.14	66.19	63.61
3	1219	CGAS001 peg.1219	196	hypothetical protein	100	45.31	36.32	36.32	47.67	36.84
3	1220	CGAS001 peg.1220	362	Peptide chain release factor 1	100	75.56	73.18	73.18	74.72	72.63
3	1221	CGAS001 peg.1221	587	FIG069887: hypothetical protein	99.49	57.83	60.61	60.61	56.87	59.4
3	1222	CGAS001 peg.1222	195	Thymidine kinase (EC 2.7.1.21)	100	68.75	29.26	29.26	69.27	42.47
3	1223	CGAS001 peg.1223	69	LSU ribosomal protein L31p @ LSU ribosomal protein L31p, zinc-dependent	100	83.33	66.67	66.67	83.33	71.21
3	1224	CGAS001 peg.1224	366	Monogalactosyldiacylglycerol synthase precursor	99.73	35.31	0	0	38.4	0
3	1225	CGAS001 peg.1225	540	Transcription termination factor Rho	99.81	65	62.36	62.36	74.23	61.99
3	1226	CGAS001 peg.1226	101	FIG00513362: hypothetical protein	100	46.15	49.21	49.21	35.29	0
3	1227	CGAS001 peg.1227	138	hypothetical fig|282458.1.peg.583 homolog	100	48.53	49.64	49.64	53.68	50.36
3	1228	CGAS001 peg.1228	334	Possible RNA methyltransferase aq_898	99.7	59.7	60	60	63.94	61.52
3	1229	CGAS001 peg.1229	230	Stage II sporulation protein required for processing of pro-sigma-E (SpoIIR)	100	54.17	43.37	43.37	45.18	48.75
3	1230	CGAS001 peg.1230	282	4-diphosphocytidyl-2-C-methyl-D-erythritol kinase (EC 2.7.1.148)	99.64	60.85	61.21	61.21	66.19	65.12
3	1231	CGAS001 peg.1231	875	Cyanophycin synthase (EC 6.3.2.29)(EC 6.3.2.30)	99.2	55.75	54.41	54.41	52.74	34.18
3	1232	CGAS001 peg.1232	279	Cyanophycinase (EC 3.4.15.6)	99.64	63.94	56.59	56.59	65.34	0
3	1233	CGAS001 peg.1233	527	hypothetical protein	100	37.45	38.93	38.93	38.33	40.92
3	1234	CGAS001 peg.1234	40	hypothetical protein	100	0	0	0	0	0
3	1235	CGAS001 peg.1235	79	Veg protein	100	71.79	68.83	68.83	67.53	68.83
3	1236	CGAS001 peg.1236	294	Sporulation-specific protease YabG	100	66.89	60.33	60.33	64.65	62.83
3	1237	CGAS001 peg.1237	337	Spore coat protein S	99.7	69.09	61.33	61.33	67.18	62.2
3	1238	CGAS001 peg.1238	373	Glycosyltransferase	100	57.14	58.02	58.02	58.18	58.87
3	1239	CGAS001 peg.1239	349	Spore coat protein S	100	43.06	40.74	40.74	30.89	39.32
3	1240	CGAS001 peg.1240	268	hypothetical protein	99.63	30.87	30.04	30.04	29.17	30.04
3	1241	CGAS001 peg.1241	331	Spore coat protein S	100	47.38	47.11	47.11	46.65	49.54
3	1242	CGAS001 peg.1242	372	Glycosyltransferase	99.73	52.97	52.16	52.16	54.59	53.51
3	1243	CGAS001 peg.1243	295	Transcriptional regulator AaeR, LysR family	98.64	32.18	47.22	47.22	41.67	38.03
3	1244	CGAS001 peg.1244	322	Heptaprenyl diphosphate synthase component II (EC 2.5.1.30)	100	29.83	33.9	33.9	27.98	46.73
3	1245	CGAS001 peg.1245	171	Heptaprenyl diphosphate synthase component I (EC 2.5.1.30)	100	0	47.59	47.59	42.59	48.19
3	1246	CGAS001 peg.1246	127	FIG00521002: hypothetical protein	100	0	35.71	35.71	28.7	36.8
3	1247	CGAS001 peg.1247	635	NADH dehydrogenase (EC 1.6.99.3) in cluster with putative pheromone precursor	100	23.73	25.88	26.84	23.58	38.36
3	1248	CGAS001 peg.1248	141	Putative pheromone precursor lipoprotein	97.86	0	0	0	0	0
3	1249	CGAS001 peg.1249	354	FAD:protein FMN transferase (EC 2.7.1.180) @ FAD:protein FMN transferase (EC 2.7.1.180), RnfDG-associated	99.72	0	45.99	45.99	43.44	49.86
3	1250	CGAS001 peg.1250	425	PTS system, cellobiose-specific IIC component	98.82	34.86	0	0	46.33	38.94
3	1251	CGAS001 peg.1251	364	Outer surface protein of unknown function, cellobiose operon	98.35	62.98	34.26	34.26	66.67	66.02
3	1252	CGAS001 peg.1252	298	hypothetical protein	97.64	42.14	0	0	30.07	0
3	1253	CGAS001 peg.1253	102	PTS system, cellobiose-specific IIA component (EC 2.7.1.69)	100	41.49	0	0	60.61	48.45
3	1254	CGAS001 peg.1254	103	PTS system, cellobiose-specific IIB component (EC 2.7.1.205)	99.02	56.44	0	0	62	54.64
3	1255	CGAS001 peg.1255	920	NtrC family Transcriptional regulator, ATPase domain	98.48	40.38	39.47	39.47	59.02	38.68
3	1256	CGAS001 peg.1256	431	Serine protease, DegP/HtrA, do-like (EC 3.4.21.-)	99.77	47.22	43.05	43.05	44.61	48.55
3	1257	CGAS001 peg.1257	349	Hydrolase, alpha/beta fold family	99.14	28.82	0	0	28.7	29.53
3	1258	CGAS001 peg.1258	337	N(6)-L-threonylcarbamoyladenine synthase (EC 2.3.1.234)	100	78.34	74.78	74.78	80.9	74.63
3	1259	CGAS001 peg.1259	208	endodeoxyribonuclease RusA family protein	99.52	60.78	60.66	60.66	66.99	61.54
3	1260	CGAS001 peg.1260	194	hypothetical protein	98.96	38.12	0	0	38.55	32.45
3	1261	CGAS001 peg.1261	319	hypothetical protein	100	41.57	41.61	41.61	39.81	40.43
3	1262	CGAS001 peg.1262	620	Lipoteichoic acid synthase LtaS Type IVb	100	52.17	0	0	53.54	0
3	1263	CGAS001 peg.1263	448	TldE protein, part of TldE/TldD proteolytic complex	100	48.44	0	0	35.5	44.44
3	1264	CGAS001 peg.1264	460	TldD protein, part of TldE/TldD proteolytic complex	99.78	67.32	0	0	30.52	64.21
3	1265	CGAS001 peg.1265	490	putative lipoprotein	99.39	29.74	24.88	24.88	28.34	29.51
3	1266	CGAS001 peg.1266	475	Two-component sensor histidine kinase DSY1107	99.79	49.78	43.6	43.6	48.09	46.62
3	1267	CGAS001 peg.1267	229	Two-component response regulator	100	66.67	60.71	60.71	68.72	59.11
3	1268	CGAS001 peg.1268	309	Polysaccharide deacetylase family protein	97.73	48.33	49.27	49.27	48.36	37.8
4	1269	CGAS001 peg.1269	926	Endo-beta-N-acetylglucosaminidase (EC 3.2.1.96)	99.35	0	0	0	0	0
4	1270	CGAS001 peg.1270	315	Putative ROK-family transcriptional regulator	98.73	59.81	36.42	36.42	64.19	38.71
4	1271	CGAS001 peg.1271	464	6-phospho-beta-glucosidase (EC 3.2.1.86)	99.78	0	32.41	32.41	0	28.93
4	1272	CGAS001 peg.1272	480	ABC transporter, substrate-binding protein (cluster 1, maltose/g3p/polyamine/iron)	99.58	30	29.54	29.54	0	0
4	1273	CGAS001 peg.1273	1044	alpha-mannosidase (EC 3.2.1.24)	98.95	0	0	0	27.96	0
4	1274	CGAS001 peg.1274	323	ABC transporter, permease protein 2 (cluster 1, maltose/g3p/polyamine/iron)	99.69	30.49	45.32	45.32	30	33
4	1275	CGAS001 peg.1275	320	ABC transporter, permease protein 1 (cluster 1, maltose/g3p/polyamine/iron)	100	30	46.45	46.45	30.42	32.99
4	1276	CGAS001 peg.1276	506	Two-component response regulator TrxR	97.43	34.71	48.21	48.21	36.54	40
4	1277	CGAS001 peg.1277	581	Two-component system sensor histidine kinase	99.66	35.08	37.78	37.78	34.53	36.09
4	1278	CGAS001 peg.1278	225	hypothetical protein	99.11	0	37.39	37.39	0	35.45
4	1279	CGAS001 peg.1279	435	hypothetical protein	99.08	0	0	0	0	0
4	1280	CGAS001 peg.1280	300	N-acetylmannosamine kinase (EC 2.7.1.60)	99	32.79	29.15	29.15	34.23	30.48
4	1281	CGAS001 peg.1281	158	hypothetical protein	100	0	36.84	36.84	0	0
4	1282	CGAS001 peg.1282	242	NPQTN specific sortase B	97.93	34.8	0	0	0	0
4	1283	CGAS001 peg.1283	80	hypothetical protein	100	0	0	0	0	0
4	1284	CGAS001 peg.1284	216	Pentapeptide repeat family protein	100	38.16	35.58	35.58	67.14	37.02
4	1285	CGAS001 peg.1285	224	Uncharacterized protein TP_0572	97.76	0	55.66	55.66	63.8	0
4	1286	CGAS001 peg.1286	241	ABC transporter, ATP-binding protein (cluster 3, basic aa/glutamine/opines)	100	77.5	66.67	66.67	60.17	70.83
4	1287	CGAS001 peg.1287	227	ABC transporter, permease protein (cluster 3, basic aa/glutamine/opines)	100	54.5	38.89	38.89	39.45	50.45
4	1288	CGAS001 peg.1288	281	ABC transporter, substrate-binding protein (cluster 3, basic aa/glutamine/opines)	100	45.35	33.46	33.46	35.41	44
4	1289	CGAS001 peg.1289	361	ATPase	99.72	42.94	0	0	48.17	51.13
4	1290	CGAS001 peg.1290	701	ATP-dependent DNA helicase	99.57	50.07	50.42	50.42	52.1	50.43
4	1291	CGAS001 peg.1291	659	Cell division-associated, ATP-dependent zinc metalloprotease FtsH	100	66.22	47.17	47.17	61.78	46.62
4	1292	CGAS001 peg.1292	188	Signal peptidase I (EC 3.4.21.89)	100	44	51.55	52.74	44.87	50.34
4	1293	CGAS001 peg.1293	212	Signal peptidase I (EC 3.4.21.89)	100	54.75	55	56.25	58.54	49.7
4	1294	CGAS001 peg.1294	78	hypothetical protein	100	34.33	34.33	0	40.3	0
4	1295	CGAS001 peg.1295	431	Diaminopimelate decarboxylase (EC 4.1.1.20)	99.3	0	57.67	57.91	48.03	57.67
4	1296	CGAS001 peg.1296	48	hypothetical protein	0	0	0	0	0	0
4	1297	CGAS001 peg.1297	138	hypothetical protein	100	0	0	0	0	0
4	1298	CGAS001 peg.1298	613	Asparagine synthetase [glutamine-hydrolyzing] (EC 6.3.5.4)	97.22	27.14	60.78	60.78	27.49	25.59
4	1299	CGAS001 peg.1299	225	probable enzyme with TIM-barrel fold	100	73.15	71.1	71.1	72.48	72.22
4	1300	CGAS001 peg.1300	414	hypothetical protein	100	60.62	0	0	57.81	45.92
4	1301	CGAS001 peg.1301	115	hypothetical protein	100	34	0	0	37.84	39.29
4	1302	CGAS001 peg.1302	190	LemA family protein	100	57.22	62.36	62.36	34.73	61.17
4	1303	CGAS001 peg.1303	266	Beta-propeller domains of methanol dehydrogenase type	100	47.57	49.75	49.75	0	50
4	1304	CGAS001 peg.1304	687	Methyl-accepting chemotaxis protein	99.42	27.51	38.01	38.01	32.64	38.23
4	1305	CGAS001 peg.1305	172	hypothetical protein	100	0	0	0	0	49.38
4	1306	CGAS001 peg.1306	214	hypothetical protein	100	0	0	0	0	0
4	1307	CGAS001 peg.1307	46	hypothetical protein	84.44	0	0	0	0	0
4	1308	CGAS001 peg.1308	115	Transcriptional regulator, HxlR family	100	50	52.48	52.48	39.36	51.58
4	1309	CGAS001 peg.1309	240	Oxidoreductase, short-chain dehydrogenase/reductase family	99.16	33.33	36.7	36.7	33.85	35.9
4	1310	CGAS001 peg.1310	327	Microcin C7 immunity MccF-like protein	99.39	29.13	73.93	73.93	77.78	77.4
4	1311	CGAS001 peg.1311	308	hypothetical protein	99.67	0	0	0	0	34.65
4	1312	CGAS001 peg.1312	608	Lipoteichoic acid synthase LtaS Type IVb	98.35	41.5	0	0	49.8	0
4	1313	CGAS001 peg.1313	399	hypothetical protein	83	37.06	40.28	40.28	31.84	32.39
4	1314	CGAS001 peg.1314	224	ABC transporter ATP-binding protein	95.52	50.92	52.29	52.29	56.16	53.18
4	1315	CGAS001 peg.1315	382	hypothetical protein	98.16	0	28.15	28.15	0	0
4	1316	CGAS001 peg.1316	75	Transcriptional regulator, ArsR family	100	75	83.78	83.78	52.24	51.72
4	1317	CGAS001 peg.1317	210	hypothetical protein	72.73	0	40.49	40.49	0	0
4	1318	CGAS001 peg.1318	1761	Fibronectin type III domain protein	0	0	0	0	0	0
4	1319	CGAS001 peg.1319	317	Kinase similar to eukaryotic-like N-acetylglucosamine kinase	25.9	24.84	0	0	36.54	0
4	1320	CGAS001 peg.1320	448	ABC transporter, substrate-binding protein (cluster 1, maltose/g3p/polyamine/iron)	0	26.19	26.39	26.39	27.18	0
4	1321	CGAS001 peg.1321	53	hypothetical protein	0	0	0	0	0	0
4	1322	CGAS001 peg.1322	719	1,3-beta-galactosyl-N-acetylhexosamine phosphorylase (EC 2.4.1.211)	0	0	39.37	39.37	0	0
4	1323	CGAS001 peg.1323	299	ABC transporter, permease protein 2 (cluster 1, maltose/g3p/polyamine/iron)	27.85	32.11	32.52	32.52	27.8	28.3
4	1324	CGAS001 peg.1324	298	N-Acetyl-D-glucosamine ABC transport system, permease protein	35.27	35.77	35.37	35.37	28	29.08
4	1325	CGAS001 peg.1325	284	hypothetical protein	34.07	35.79	35.66	35.66	35.11	36.56
4	1326	CGAS001 peg.1326	187	Carbonic anhydrase, beta class (EC 4.2.1.1)	98.92	0	64.67	64.67	0	0
4	1327	CGAS001 peg.1327	470	6-phospho-beta-glucosidase (EC 3.2.1.86)	98.93	0	35.12	35.12	0	32.19
4	1328	CGAS001 peg.1328	105	PTS system, cellobiose-specific IIA component (EC 2.7.1.205)	100	44.9	0	0	47.96	34.94
4	1329	CGAS001 peg.1329	450	PTS system, cellobiose-specific IIC component	99.11	32.67	0	0	35.63	32.65
4	1330	CGAS001 peg.1330	100	PTS system, cellobiose-specific IIB component (EC 2.7.1.205)	98.99	49.48	0	0	53.61	49.48
4	1331	CGAS001 peg.1331	480	6-phospho-beta-glucosidase (EC 3.2.1.86)	98.33	0	39.76	39.76	0	40.12
4	1332	CGAS001 peg.1332	244	Transcriptional regulator, RpiR family	97.94	25.48	43.94	43.94	31.51	28.93
4	1333	CGAS001 peg.1333	299	N-acetylmannosamine kinase (EC 2.7.1.60)	98.32	30.2	28.84	28.84	26.8	26.43
4	1334	CGAS001 peg.1334	243	ABC transporter, ATP-binding protein (cluster 3, basic aa/glutamine/opines)	100	62.92	65.42	65.42	60.83	63.75
4	1335	CGAS001 peg.1335	217	ABC transporter, permease protein (cluster 3, basic aa/glutamine/opines)	98.61	44.51	54.21	54.21	41.9	45.27
4	1336	CGAS001 peg.1336	255	Glutamine ABC transporter, substrate-binding protein GlnH / Glutamine ABC transporter, permease protein GlnP	98.82	28.83	52.67	52.67	31.06	29.82
4	1337	CGAS001 peg.1337	432	Uracil permease @ Uracil:proton symporter UraA	99.77	47.43	45.43	45.43	47.24	45.19
4	1338	CGAS001 peg.1338	163	hypothetical protein	98.15	0	0	0	0	0
4	1339	CGAS001 peg.1339	75	Uncharacterized transcriptional regulator YozG, Cro/CI family	100	69.23	66.67	66.67	73.24	66.67
4	1340	CGAS001 peg.1340	158	Glutathione peroxidase (EC 1.11.1.9) @ Thioredoxin peroxidase (EC 1.11.1.15)	97.45	48.07	80.89	80.89	46.15	46.41
4	1341	CGAS001 peg.1341	144	Organic hydroperoxide resistance transcriptional regulator	99.3	51.72	56.3	56.3	0	58.39
4	1342	CGAS001 peg.1342	210	Haloacid dehalogenase-like hydrolase	99.04	0	38.73	38.73	35.39	29.05
4	1343	CGAS001 peg.1343	54	Rubredoxin	100	69.81	56.6	56.6	60.38	59.62
4	1344	CGAS001 peg.1344	125	hypothetical protein	97.58	0	0	0	0	0
4	1345	CGAS001 peg.1345	286	DegV family protein	98.95	63.86	31.98	31.98	52.31	54.39
4	1346	CGAS001 peg.1346	368	Two-component system sensor histidine kinase	91.55	35.25	35.46	46.71	84.2	45.8
4	1347	CGAS001 peg.1347	231	Two-component transcriptional response regulator, OmpR family	98.7	52.86	52.86	56.58	89.13	60.78
4	1348	CGAS001 peg.1348	237	D-alanyl-D-alanine carboxypeptidase (EC 3.4.16.4)	85.71	0	0	0	68.78	50.85
4	1349	CGAS001 peg.1349	117	hypothetical protein	97.41	0	31.91	31.91	0	0
4	1350	CGAS001 peg.1350	54	hypothetical protein	95.74	0	0	0	50	0
4	1351	CGAS001 peg.1351	628	Clostridial MutS2-related protein	98.09	90.88	37.75	37.75	39.38	66.93
4	1352	CGAS001 peg.1352	786	hypothetical protein	98.47	38.32	38.32	38.32	48.49	40.04
4	1353	CGAS001 peg.1353	169	hypothetical protein	98.21	38.85	0	0	0	32.17
4	1354	CGAS001 peg.1354	183	Nicotinamidase (EC 3.5.1.19)	96.15	70	0	0	0	52.46
4	1355	CGAS001 peg.1355	306	hypothetical protein	99.67	48.54	0	0	57.47	50.33
4	1356	CGAS001 peg.1356	199	Transcriptional regulator, AcrR family	98.99	41.51	0	0	29.09	42.59
4	1357	CGAS001 peg.1357	659	hypothetical protein	97.57	32.18	36.56	36.56	24.18	37.39
4	1358	CGAS001 peg.1358	252	ABC transporter ATP-binding protein YvcR	98.8	54.03	65.34	65.34	52	65.74
4	1359	CGAS001 peg.1359	329	hypothetical protein	99.09	35.78	45.82	45.82	34.03	48.33
4	1360	CGAS001 peg.1360	223	Vancomycin response regulator VanR	98.65	45.91	61.64	61.64	44.59	59.64
4	1361	CGAS001 peg.1361	307	Exfoliative toxin A	98.37	0	0	0	52.44	48.06
4	1362	CGAS001 peg.1362	297	Nudix-related transcriptional regulator NrtR	96.28	0	45.58	45.58	37.1	43.54
4	1363	CGAS001 peg.1363	263	Exodeoxyribonuclease III (EC 3.1.11.2)	97.33	0	0	0	56.37	57.47
4	1364	CGAS001 peg.1364	555	PTS system, maltose and glucose-specific IIC component / PTS system, maltose and glucose-specific IIB component (EC 2.7.1.208)	99.64	41.38	36.25	36.25	74.01	62.21
4	1365	CGAS001 peg.1365	554	Alpha-glucosidase (EC 3.2.1.20)	98.73	0	25.18	25.18	71.43	43.55
4	1366	CGAS001 peg.1366	340	Maltose operon transcriptional repressor MalR, LacI family	97.94	31.58	47.45	47.45	59.46	46.55
4	1367	CGAS001 peg.1367	475	Sugar phosphate transporter	99.58	0	31.99	31.99	34.1	32.37
4	1368	CGAS001 peg.1368	349	Ferric iron ABC transporter, iron-binding protein	98.28	32.4	50.29	50.29	34.73	49.86
4	1369	CGAS001 peg.1369	280	hypothetical protein	97.84	0	34.7	34.7	0	37.4
4	1370	CGAS001 peg.1370	476	hypothetical protein	99.37	32.08	47.97	47.97	36.49	46.47
4	1371	CGAS001 peg.1371	227	FIGfam009438: Two-component system DNA-binding response regulator	100	42.86	57.78	57.78	43.56	56.89
4	1372	CGAS001 peg.1372	411	FliB family protein	96.83	33.49	74.88	74.88	0	77.34
4	1373	CGAS001 peg.1373	257	Transcriptional regulator	98.83	0	0	0	68.36	0
4	1374	CGAS001 peg.1374	291	Transcriptional regulator, AraC family	32.98	35.05	84.38	84.38	68.57	39.32
4	1375	CGAS001 peg.1375	303	Proline iminopeptidase (EC 3.4.11.5)	29.36	34.23	83.11	83.11	31.78	32.12
4	1376	CGAS001 peg.1376	77	Transcriptional regulator, AraC family	0	30.14	33.8	33.8	39.47	72
4	1377	CGAS001 peg.1377	109	hypothetical protein	0	0	0	0	0	0
4	1378	CGAS001 peg.1378	51	hypothetical protein	0	0	0	0	0	0
4	1379	CGAS001 peg.1379	64	FMN-dependent NADH-azoreductase (EC 1.7.1.6)	71.11	0	0	0	0	0
4	1380	CGAS001 peg.1380	294	Pirin	29.73	24.48	33.68	33.68	0	0
4	1381	CGAS001 peg.1381	151	Transcriptional regulator, MarR family	74.81	32.63	31.63	31.63	29.81	29.17
4	1382	CGAS001 peg.1382	137	Hydrolase, alpha/beta fold family	0	0	0	74.55	0	0
4	1383	CGAS001 peg.1383	91	Hydrolase, alpha/beta fold family	0	0	0	78.89	0	0
4	1384	CGAS001 peg.1384	213	Xenobiotic acyltransferase XAT family	45.45	44.44	65.87	65.87	54	48.98
4	1385	CGAS001 peg.1385	92	hypothetical protein	0	56.04	46.67	46.67	64.84	63.64
4	1386	CGAS001 peg.1386	31	hypothetical protein	0	0	0	0	0	0
4	1387	CGAS001 peg.1387	250	hypothetical protein	37.4	40.17	0	58.23	40.93	36.84
4	1388	CGAS001 peg.1388	160	Histone acetyltransferase HPA2 and related acetyltransferases	0	30.65	0	0	31.82	0
4	1389	CGAS001 peg.1389	260	CymJ protein	98.46	0	0	0	0	28.4
4	1390	CGAS001 peg.1390	282	hypothetical protein	96.8	0	0	0	0	0
4	1391	CGAS001 peg.1391	463	hypothetical protein	96.54	33.33	28.44	28.44	35.14	25.16
4	1392	CGAS001 peg.1392	418	Manganese transport protein MntH	99.76	0	64.89	64.89	0	67.07
4	1393	CGAS001 peg.1393	127	Lactoylglutathione lyase (EC 4.4.1.5)	100	0	39.2	39.2	0	39.2
4	1394	CGAS001 peg.1394	208	Response regulators consisting of a CheY-like receiver domain and an HD-GYP domain	99.52	33.53	54.79	54.79	53.33	55.74
4	1395	CGAS001 peg.1395	290	Isoflavone_redu, Isoflavone reductase	0	26.09	0	26.52	0	33.98
4	1396	CGAS001 peg.1396	279	Vitamin B12 ABC transporter, ATP-binding protein BtuD	97.84	39.17	38.65	38.65	89.57	51.05
4	1397	CGAS001 peg.1397	361	Vitamin B12 ABC transporter, permease protein BtuC	98.33	36.6	40	37.09	92.22	40.57
4	1398	CGAS001 peg.1398	342	Hemin-binding periplasmic protein hmuT precursor	99.12	0	25.63	24.44	86.73	30.71
4	1399	CGAS001 peg.1399	114	[NiFe] hydrogenase nickel incorporation protein HypA	97.35	70.54	0	0	74.34	70.8
4	1400	CGAS001 peg.1400	896	Formate dehydrogenase-O, major subunit (EC 1.2.1.2)	98.77	77.88	33.66	33.66	72.83	79.31
4	1401	CGAS001 peg.1401	224	[NiFe] hydrogenase nickel incorporation-associated protein HypB	99.1	84.23	0	0	90.13	86.55
4	1402	CGAS001 peg.1402	197	Transcriptional regulator, AcrR family	100	41.3	32.42	40	36.71	0
4	1403	CGAS001 peg.1403	244	hypothetical protein	97.51	42.29	0	0	0	0
4	1404	CGAS001 peg.1404	268	Similar to benzoyl-CoA reductase subunit D	99.63	38.4	32.32	32.32	36.4	44.75
4	1405	CGAS001 peg.1405	515	hypothetical protein	97.28	22.33	0	0	0	0
4	1406	CGAS001 peg.1406	398	hypothetical protein	98.74	21.28	0	0	21.75	25.57
4	1407	CGAS001 peg.1407	264	CO dehydrogenase accessory protein CooC (nickel insertion)	96.2	30.07	31.94	32.21	32.17	32.64
4	1408	CGAS001 peg.1408	904	Formate dehydrogenase-O, major subunit (EC 1.2.1.2)	96.01	61.34	32.46	32.46	60.78	60.42
4	1409	CGAS001 peg.1409	116	conserved hypothetical protein	97.03	0	0	0	0	0
4	1410	CGAS001 peg.1410	70	hypothetical protein	98.55	0	0	0	0	0
4	1411	CGAS001 peg.1411	166	NADH pyrophosphatase (EC 3.6.1.22), decaps 5'-NAD modified RNA	99.39	30.67	30.86	30.86	29.91	32.87
4	1412	CGAS001 peg.1412	471	Uncharacterized MFS-type transporter	97.45	0	54.95	54.95	63.08	56.75
4	1413	CGAS001 peg.1413	233	Membrane protein	98.28	0	0	0	0	0
4	1414	CGAS001 peg.1414	152	Response regulator of the LytR/AlgR family	97.35	0	0	35.37	31.69	0
4	1415	CGAS001 peg.1415	442	hypothetical protein	98.42	28.57	73.3	73.3	92.06	73.09
4	1416	CGAS001 peg.1416	303	Hydrolase, carbon-nitrogen family	97.35	26.59	25	25	26.37	26.1
4	1417	CGAS001 peg.1417	157	Histone acetyltransferase HPA2 and related acetyltransferases	0	0	0	0	0	0
4	1418	CGAS001 peg.1418	158	Transcriptional regulator, MarR family	23.21	24.11	78.34	78.34	25.38	27.38
4	1419	CGAS001 peg.1419	412	Multidrug-efflux transporter, major facilitator superfamily (MFS); Efflux pump Lde	30.52	0	29.68	29.68	34.74	28.03
4	1420	CGAS001 peg.1420	42	hypothetical protein	0	0	0	0	0	0
4	1421	CGAS001 peg.1421	317	hypothetical protein	98.08	0	0	0	56.23	0
4	1422	CGAS001 peg.1422	442	Two-component system sensor histidine kinase	98.19	26.21	28.77	28.77	32.45	29.11
4	1423	CGAS001 peg.1423	230	Uncharacterized transcriptional response regulator YrkP	98.69	45.02	47.37	47.37	47.19	48.03
4	1424	CGAS001 peg.1424	231	Alkaline phosphatase like protein	100	31.4	48.03	48.03	28.49	30.81
4	1425	CGAS001 peg.1425	173	CDP-diacylglycerol--serine O-phosphatidyltransferase (EC 2.7.8.8)	98.26	55.56	54.07	54.07	57.63	53.49
4	1426	CGAS001 peg.1426	171	hypothetical protein	0	0	90.53	90.53	0	0
4	1427	CGAS001 peg.1427	252	Histidinol phosphatase and related hydrolases of the PHP family	28.8	29.27	90.84	90.84	26.34	24.9
4	1428	CGAS001 peg.1428	484	UPF0061 protein YdiU	95.24	0	0	0	62.89	62.27
4	1429	CGAS001 peg.1429	452	hypothetical protein	0	0	0	0	74.89	0
4	1430	CGAS001 peg.1430	156	hypothetical protein	0	0	0	0	78.71	0
4	1431	CGAS001 peg.1431	267	ABC transporter-like sensor linked histidine kinase	97.74	60.85	83.33	83.33	85.34	81.2
4	1432	CGAS001 peg.1432	95	hypothetical protein	85.71	0	0	0	0	0
4	1433	CGAS001 peg.1433	235	hypothetical protein	98.29	29.49	29.22	29.22	29.58	30.41
4	1434	CGAS001 peg.1434	62	ErfK/YbiS/YcfS/YnhG family protein, putative	0	0	0	0	0	0
4	1435	CGAS001 peg.1435	373	hypothetical protein	93.55	0	0	0	0	0
4	1436	CGAS001 peg.1436	269	Extracellular ribonuclease Bsn	98.51	0	0	0	0	0
4	1437	CGAS001 peg.1437	125	FIG00516839: hypothetical protein	99.19	0	0	0	0	0
4	1438	CGAS001 peg.1438	240	hypothetical protein	97.49	0	44.93	44.93	0	0
4	1439	CGAS001 peg.1439	236	hypothetical protein	99.15	0	0	0	0	0
4	1440	CGAS001 peg.1440	194	hypothetical protein	98.45	0	62.7	62.7	60.11	61.75
4	1441	CGAS001 peg.1441	183	NADH pyrophosphatase (EC 3.6.1.22), decaps 5'-NAD modified RNA	100	69.51	66.47	66.47	71.91	70.52
4	1442	CGAS001 peg.1442	231	Sugar fermentation stimulation protein SfsA	99.57	61.54	65.22	65.22	59.32	65.22
4	1443	CGAS001 peg.1443	53	hypothetical protein	98.08	0	0	0	0	0
4	1444	CGAS001 peg.1444	419	hypothetical protein	98.56	0	0	0	0	0
4	1445	CGAS001 peg.1445	104	hypothetical protein	99.03	0	0	0	0	0
4	1446	CGAS001 peg.1446	103	hypothetical protein	98.04	0	58.33	58.33	69.7	48.72
4	1447	CGAS001 peg.1447	288	Uncharacterized UPF0750 membrane protein	99.65	45.93	48.2	48.2	44.33	50.18
4	1448	CGAS001 peg.1448	147	hypothetical protein	100	0	0	0	0	0
4	1449	CGAS001 peg.1449	46	putative acyl carrier protein phosphodiesterase	93.33	0	0	0	0	0
4	1450	CGAS001 peg.1450	675	hypothetical protein	98.37	37.48	39.55	39.55	38.89	40
4	1451	CGAS001 peg.1451	676	hypothetical protein	97.78	37.8	39.28	39.28	37.57	40.53
4	1452	CGAS001 peg.1452	675	hypothetical protein	97.18	37.48	39.28	39.28	37.24	39.53
4	1453	CGAS001 peg.1453	138	hypothetical protein	100	0	54.41	54.41	64.71	59.56
4	1454	CGAS001 peg.1454	420	PTS system, IIC component, UlaA-type	99.76	0	28.02	28.02	63.25	0
4	1455	CGAS001 peg.1455	95	PTS system, IIB component	100	0	32.61	32.61	43.18	0
4	1456	CGAS001 peg.1456	149	Phosphotransferase system mannitol/fructose- specific IIA domain	97.3	25.81	38.85	38.85	32.37	0
4	1457	CGAS001 peg.1457	307	Transketolase, C-terminal section (EC 2.2.1.1)	98.04	30.07	28.2	28.2	40.59	38.72
4	1458	CGAS001 peg.1458	273	Transketolase, N-terminal section (EC 2.2.1.1)	99.26	32.02	37.86	37.86	47.92	46.79
4	1459	CGAS001 peg.1459	712	hypothetical protein	99.44	27.32	32.14	32.14	34.38	28.14
4	1460	CGAS001 peg.1460	371	ATP-dependent RNA helicase BA2475	100	70.88	66.85	66.85	77.3	68.48
4	1461	CGAS001 peg.1461	215	hypothetical protein	0	0	0	0	0	0
4	1462	CGAS001 peg.1462	467	Two-component system sensor histidine kinase	97.42	28.98	39.68	39.68	36.17	49.26
4	1463	CGAS001 peg.1463	240	Two-component transcriptional response regulator, LuxR family	99.58	43.1	49.15	49.15	50.63	62.45
4	1464	CGAS001 peg.1464	259	hypothetical protein	99.22	0	0	0	0	48.43
4	1465	CGAS001 peg.1465	296	Efflux ABC transporter, ATP-binding protein	99.66	48.42	50.88	50.53	47.54	73.56
4	1466	CGAS001 peg.1466	341	FIG00515919: hypothetical protein	97.65	0	0	0	0	38.48
4	1467	CGAS001 peg.1467	393	NADP-dependent malic enzyme (EC 1.1.1.40)	99.74	60.42	64.1	64.1	61.72	63.59
4	1468	CGAS001 peg.1468	425	L-malate or citrate/H+ symporter CimH (TC 2.A.24.2.4)	99.29	52.73	37.2	37.2	0	0
4	1469	CGAS001 peg.1469	223	hypothetical protein	100	41.89	38.13	38.13	36.43	38.6
4	1470	CGAS001 peg.1470	376	Two-component sensor histidine kinase, malate (EC 2.7.3.-)	98.67	42.47	35.84	35.84	33.33	36.2
4	1471	CGAS001 peg.1471	125	hypothetical protein	100	0	37.61	37.61	0	0
4	1472	CGAS001 peg.1472	215	Transaldolase (EC 2.2.1.2)	99.53	74.06	67.61	67.61	68.54	64.95
4	1473	CGAS001 peg.1473	309	Transketolase, C-terminal section (EC 2.2.1.1)	99.03	35.39	34.74	34.74	68.73	63.87
4	1474	CGAS001 peg.1474	271	Transketolase, N-terminal section (EC 2.2.1.1)	99.63	35.38	36.99	36.99	61.57	64.09
4	1475	CGAS001 peg.1475	222	Deoxyribose-phosphate aldolase (EC 4.1.2.4)	100	45.33	44.81	44.81	46.58	42.86
4	1476	CGAS001 peg.1476	434	Pyrimidine-nucleoside phosphorylase (EC 2.4.2.2)	99.77	56.58	56.68	56.68	51.73	56.7
4	1477	CGAS001 peg.1477	344	hypothetical protein	98.54	27.74	25.84	25.84	28.44	29.39
4	1478	CGAS001 peg.1478	251	Transcriptional regulator, AraC family	98.8	40.95	37.6	37.6	37.96	37.62
4	1479	CGAS001 peg.1479	586	hypothetical protein	98.12	31.47	31.93	31.93	32.21	34.74
4	1480	CGAS001 peg.1480	51	no significant homology.	100	0	0	0	66	0
4	1481	CGAS001 peg.1481	47	hypothetical protein	97.83	0	74.36	74.36	0	68.18
4	1482	CGAS001 peg.1482	194	LSU ribosomal protein L25p	98.45	35.63	71.51	71.51	29.51	69.47
4	1483	CGAS001 peg.1483	35	hypothetical protein	0	0	0	0	0	0
4	1484	CGAS001 peg.1484	665	Methyl-accepting chemotaxis protein	99.7	46.47	38.94	40.84	36.79	40.41
4	1485	CGAS001 peg.1485	796	hypothetical protein	0	0	0	0	0	36.22
4	1486	CGAS001 peg.1486	668	hypothetical protein	45.32	0	0	0	0	0
4	1487	CGAS001 peg.1487	78	hypothetical protein	0	0	0	0	0	0
4	1488	CGAS001 peg.1488	852	ABC transporter-coupled two-component system, fused permease protein	92.13	32.38	38.61	38.61	34.72	38.88
4	1489	CGAS001 peg.1489	227	ABC transporter-coupled two-component system, ATP-binding protein	99.56	59.56	70.22	70.22	70.22	72.2
4	1490	CGAS001 peg.1490	413	ABC transporter-coupled two-component system, signal transduction histidine kinase	99.27	38.34	43.69	43.69	44.42	42.82
4	1491	CGAS001 peg.1491	231	ABC transporter-coupled two-component system, LuxR family response regulator	100	52.63	59.56	59.56	56.14	59.57
4	1492	CGAS001 peg.1492	170	hypothetical protein	99.41	60.36	77.51	77.51	57.4	82.25
4	1493	CGAS001 peg.1493	665	Methyl-accepting chemotaxis protein	78.16	47.44	38.42	40.21	36.49	40.94
4	1494	CGAS001 peg.1494	652	Fructose-1,6-bisphosphatase, Bacillus type (EC 3.1.3.11)	99.85	66.1	62.44	62.44	66.36	62.29
4	1495	CGAS001 peg.1495	249	Benzoyl-CoA reductase subunit BadG (EC 1.3.99.15)	100	44.17	32.44	32.44	45.02	42.63
4	1496	CGAS001 peg.1496	384	Uncharacterized protein YjiM	99.48	59.42	0	0	58.75	61.05
4	1497	CGAS001 peg.1497	132	hypothetical protein	41.74	0	0	0	62.99	67.18
4	1498	CGAS001 peg.1498	131	Hemerythrin domain protein	100	39.37	75.19	75.19	46.83	80
4	1499	CGAS001 peg.1499	578	Methyl-accepting chemotaxis sensor/transducer protein	99.13	62.57	64.82	64.99	75.97	67.94
4	1500	CGAS001 peg.1500	300	radical activating enzyme	94.98	66.67	66.11	66.11	65.77	63.21
4	1501	CGAS001 peg.1501	200	Nitroreductase family protein	98.49	65.83	0	0	74.87	0
4	1502	CGAS001 peg.1502	207	Oxygen-insensitive NAD(P)H nitroreductase (EC 1.-.-.-) / Dihydropteridine reductase (EC 1.5.1.34)	97.57	30.97	34.18	34.18	30.77	87.38
4	1503	CGAS001 peg.1503	235	Pirin	93.59	62.5	29.38	29.38	59.18	76.47
4	1504	CGAS001 peg.1504	44	hypothetical protein	0	0	0	0	0	0
4	1505	CGAS001 peg.1505	247	ABC transporter, permease protein	94.31	0	40	40	0	36.76
4	1506	CGAS001 peg.1506	245	Efflux ABC transporter, ATP-binding protein	90.16	44.3	49.18	49.18	48.03	50.21
4	1507	CGAS001 peg.1507	289	hypothetical protein	90.28	0	28.18	28.18	0	28.42
4	1508	CGAS001 peg.1508	191	Undecaprenyl-diphosphatase BcrC (EC 3.6.1.27), conveys bacitracin resistance	91.58	52.38	44.38	44.38	52.75	35.37
4	1509	CGAS001 peg.1509	463	Two-component system sensor histidine kinase	89.18	36.8	70.09	70.09	37.22	71.52
4	1510	CGAS001 peg.1510	226	Putative response regulator ArlR	91.59	46.09	80.53	80.53	56.11	84.96
4	1511	CGAS001 peg.1511	411	hypothetical protein	93.41	0	0	0	0	0
4	1512	CGAS001 peg.1512	154	hypothetical protein	0	0	0	0	0	0
4	1513	CGAS001 peg.1513	455	RNA methyltransferase, TrmA family	99.56	63.08	56.07	55.85	59.44	58.28
4	1514	CGAS001 peg.1514	122	hypothetical protein	95.04	0	37.7	37.7	35.29	36.21
4	1515	CGAS001 peg.1515	471	Pyruvate kinase (EC 2.7.1.40)	99.79	62.79	62.29	62.29	64.82	64.62
4	1516	CGAS001 peg.1516	320	6-phosphofructokinase (EC 2.7.1.11)	100	72.33	71.16	71.16	75.55	70.22
4	1517	CGAS001 peg.1517	490	DNA polymerase III alpha subunit (EC 2.7.7.7)	99.39	59.41	58.42	58.42	59.72	60.65
4	1518	CGAS001 peg.1518	308	hypothetical protein	0	0	0	0	0	0
4	1519	CGAS001 peg.1519	701	DNA polymerase III alpha subunit (EC 2.7.7.7)	99.64	74.96	72.38	72.38	72.54	72.97
4	1520	CGAS001 peg.1520	317	Sporulation transcription regulator WhiA	100	73.16	68.35	68.35	73.16	68.67
4	1521	CGAS001 peg.1521	185	L-cystine ABC transporter, ATP-binding protein TcyC	86.7	0	0	0	0	0
4	1522	CGAS001 peg.1522	449	FIG002813: LPPG:FO 2-phospho-L-lactate transferase like, CofD-like	99.33	69.12	57.5	57.5	66.67	57.79
4	1523	CGAS001 peg.1523	295	RNase adapter protein RapZ	99.66	71.77	69.05	69.05	72.11	67.35
4	1524	CGAS001 peg.1524	366	membrane protein, putative	0	25.82	0	0	0	0
4	1525	CGAS001 peg.1525	385	hypothetical protein	0	22.86	0	0	23.17	26.56
4	1526	CGAS001 peg.1526	313	Efflux ABC transporter, ATP-binding protein	51.89	50	44.59	48	42.53	46.91
4	1527	CGAS001 peg.1527	213	Two-component transcriptional response regulator, LuxR family	41.59	48.08	42.53	42.53	37.62	40.48
4	1528	CGAS001 peg.1528	395	Histidine kinase-like ATPase	23.48	30.92	32.94	32.94	26.21	27.96
4	1529	CGAS001 peg.1529	368	Biosynthetic Aromatic amino acid aminotransferase beta (EC 2.6.1.57) @ Histidinol-phosphate aminotransferase (EC 2.6.1.9)	96.19	63.99	31.21	31.21	59.66	29.55
4	1530	CGAS001 peg.1530	112	hypothetical protein	97.3	0	0	0	0	0
4	1531	CGAS001 peg.1531	305	UDP-N-acetylenolpyruvoylglucosamine reductase (EC 1.3.1.98)	99.67	59.54	53.18	53.18	60.86	55.05
4	1532	CGAS001 peg.1532	628	Excinuclease ABC subunit C	98.72	67.59	66.29	66.29	65.32	66.4
4	1533	CGAS001 peg.1533	183	dTDP-4-dehydrorhamnose 3,5-epimerase (EC 5.1.3.13)	98.35	31.07	34.1	34.1	36.42	32.48
4	1534	CGAS001 peg.1534	490	FtsI-like cell elongation transpeptidase	99.8	49.15	45.44	45.44	48.88	46.55
4	1535	CGAS001 peg.1535	412	FtsW-like cell division membrane protein CA_C0505	95.13	57.84	53.16	53.16	57.6	53.75
4	1536	CGAS001 peg.1536	151	FHA-domain-containing protein	99.33	45.24	41.32	41.32	45.07	42.15
4	1537	CGAS001 peg.1537	942	Excinuclease ABC subunit A	99.89	78.51	72.55	72.55	76.33	73.72
4	1538	CGAS001 peg.1538	656	Excinuclease ABC subunit B	99.54	75.15	71.8	71.8	74.31	73.17
4	1539	CGAS001 peg.1539	196	hypothetical protein	90.77	0	0	0	0	0
4	1540	CGAS001 peg.1540	87	hypothetical protein	0	0	0	0	0	0
4	1541	CGAS001 peg.1541	129	Protein of unknown function DUF86, Caur_2869 group	97.66	0	42.02	42.02	0	35.34
4	1542	CGAS001 peg.1542	98	Nucleotidyltransferase domain protein, Caur_2868 group	97.94	0	33.73	33.73	41.56	35.79
4	1543	CGAS001 peg.1543	46	hypothetical protein	95.56	0	0	0	0	42.22
4	1544	CGAS001 peg.1544	43	hypothetical protein	92.86	0	0	0	0	0
4	1545	CGAS001 peg.1545	73	hypothetical protein	92.59	37.68	39.73	39.73	0	40.54
4	1546	CGAS001 peg.1546	74	hypothetical protein	100	35.82	0	0	0	0
4	1547	CGAS001 peg.1547	157	hypothetical protein	62.75	0	32.9	32.9	0	52.67
4	1548	CGAS001 peg.1548	154	FIG00525406: hypothetical protein	39.57	0	0	0	0	37.32
4	1549	CGAS001 peg.1549	284	hypothetical protein	96.47	0	0	0	0	0
4	1550	CGAS001 peg.1550	47	hypothetical protein	0	0	0	0	0	0
4	1551	CGAS001 peg.1551	93	CRISPR-associated protein Cas2	96.74	42.68	0	0	39.77	0
4	1552	CGAS001 peg.1552	331	CRISPR-associated protein Cas1	99.39	44.55	0	0	39.27	25.08
4	1553	CGAS001 peg.1553	165	CRISPR-associated RecB family exonuclease Cas4	97.56	40.88	0	0	34.52	0
4	1554	CGAS001 peg.1554	738	CRISPR-associated helicase Cas3	86.55	37.28	0	0	25.1	0
4	1555	CGAS001 peg.1555	360	CRISPR-associated protein Cas5	79.44	48	0	0	0	0
4	1556	CGAS001 peg.1556	296	CRISPR-associated negative autoregulator Cas7/Cst2	87.16	33.55	0	0	0	0
4	1557	CGAS001 peg.1557	449	FIG00669732: CRISPR-associated protein Csx8	67.68	0	0	0	0	0
4	1558	CGAS001 peg.1558	246	hypothetical protein	92.65	23.44	0	0	0	0
4	1559	CGAS001 peg.1559	174	hypothetical protein	95.95	0	43.53	43.53	0	0
4	1560	CGAS001 peg.1560	440	Replicative DNA helicase (DnaB) (EC 3.6.4.12)	99.3	46.4	39.86	39.86	39.53	39.39
4	1561	CGAS001 peg.1561	179	hypothetical protein	96.07	0	0	0	0	0
4	1562	CGAS001 peg.1562	529	Alpha-clostripain precursor (EC 3.4.22.8)	98.48	0	0	0	51.87	84.47
4	1563	CGAS001 peg.1563	94	hypothetical protein	98.92	0	0	82.8	0	36.07
4	1564	CGAS001 peg.1564	420	Broad-substrate range phospholipase C (EC 3.1.4.3)	100	0	0	78.76	30.36	0
4	1565	CGAS001 peg.1565	420	Chloride channel protein	97.85	0	0	0	56.54	24.32
4	1566	CGAS001 peg.1566	627	Lipoteichoic acid synthase LtaS Type IVb	99.04	38.76	0	0	49.25	0
4	1567	CGAS001 peg.1567	82	hypothetical protein	100	0	0	0	46	0
4	1568	CGAS001 peg.1568	339	Maltose operon transcriptional repressor MalR, LacI family	98.22	35.38	35.92	35.92	35.42	34.88
4	1569	CGAS001 peg.1569	288	Maltodextrin ABC transporter, permease protein MdxG	100	31.3	36.05	36.05	27.92	27.18
4	1570	CGAS001 peg.1570	311	Maltose/maltodextrin ABC transporter, permease protein MalF	100	28.38	32.18	32.18	30.77	24.91
4	1571	CGAS001 peg.1571	406	Maltodextrin ABC transporter, substrate-binding protein MdxE	99.26	29.78	27.87	27.87	30.11	0
4	1572	CGAS001 peg.1572	613	Neopullulanase (EC 3.2.1.135)	97.55	0	25.75	25.75	28.38	25.71
4	1573	CGAS001 peg.1573	330	Galactose operon repressor, GalR-LacI family of transcriptional regulators	100	34.14	32.32	32.32	34.04	31.16
4	1574	CGAS001 peg.1574	715	Cyclomaltodextrin glucanotransferase (EC 2.4.1.19)	99.3	0	22.82	22.82	38.14	23.38
4	1575	CGAS001 peg.1575	339	Beta-lactamase class C-like and penicillin binding proteins (PBPs) superfamily	97.63	33.94	36.2	36.2	40.38	34.63
4	1576	CGAS001 peg.1576	419	Cell division topological determinant MinJ	100	48.52	44.63	44.63	49.65	47.06
4	1577	CGAS001 peg.1577	418	Carboxyl-terminal protease (EC 3.4.21.102)	99.52	47.86	48.91	48.91	50	51.68
4	1578	CGAS001 peg.1578	297	Cell-division-associated, ABC-transporter-like signaling protein FtsX	100	51.01	43.43	43.43	53.04	43.62
4	1579	CGAS001 peg.1579	229	Cell-division-associated, ABC-transporter-like signaling protein FtsE	100	78.07	68.42	68.42	74.56	71.93
4	1580	CGAS001 peg.1580	290	hypothetical protein BH3604	100	43.06	45.09	45.09	41.97	42.55
4	1581	CGAS001 peg.1581	285	Uncharacterized UPF0750 membrane protein	99.65	51.6	51.94	51.94	48.76	51.24
4	1582	CGAS001 peg.1582	315	Transketolase, C-terminal section (EC 2.2.1.1)	99.04	33.44	33.44	33.44	74.44	72.58
4	1583	CGAS001 peg.1583	275	Transketolase, N-terminal section (EC 2.2.1.1)	99.64	38.01	38.98	38.98	73.99	70.22
4	1584	CGAS001 peg.1584	118	Programmed cell death toxin YdcE	100	87.07	84.21	84.21	85.34	82.46
4	1585	CGAS001 peg.1585	81	Programmed cell death antitoxin YdcD	98.75	43.75	44.64	44.64	0	42.37
4	1586	CGAS001 peg.1586	387	Alanine racemase (EC 5.1.1.1)	99.48	59.38	59.84	59.84	63.19	60.88
4	1587	CGAS001 peg.1587	203	Uncharacterized secreted protein associated with spyDAC	99.5	29.7	23.27	23.27	30.39	23.78
4	1588	CGAS001 peg.1588	124	Holo-[acyl-carrier-protein] synthase (EC 2.7.8.7)	98.37	53.17	53.28	53.28	52.46	54.92
4	1589	CGAS001 peg.1589	110	Conserved protein	99.08	45.87	45.22	45.22	61.76	42.73
4	1590	CGAS001 peg.1590	878	Probable flavoprotein	99.09	57.59	42.54	42.54	58.66	52.23
4	1591	CGAS001 peg.1591	329	UDP-glucose 4-epimerase (EC 5.1.3.2)	99.39	42.9	76.52	76.52	78.66	78.05
4	1592	CGAS001 peg.1592	525	Voltage-gated H(+)/2Cl(-) exchange transporter ClcA	99.43	0	45.58	45.58	44.1	28.45
4	1593	CGAS001 peg.1593	284	Inner membrane protein YihY, formerly thought to be RNase BN	100	50.38	44.87	44.87	48.62	45.45
4	1594	CGAS001 peg.1594	294	Aldose 1-epimerase	99.66	46.34	55.56	55.56	45.83	25.21
4	1595	CGAS001 peg.1595	764	DinG family ATP-dependent helicase CPE1197	99.48	44.49	46.88	46.88	47.69	45.53
4	1596	CGAS001 peg.1596	198	hypothetical protein	98.48	65.46	0	0	71.5	64.13
4	1597	CGAS001 peg.1597	80	Transition state regulatory protein AbrB	100	94.87	84.81	84.81	93.59	89.87
4	1598	CGAS001 peg.1598	282	16S rRNA (cytidine(1402)-2'-O)-methyltransferase (EC 2.1.1.198)	99.29	70.04	69.42	69.42	70.5	70.55
4	1599	CGAS001 peg.1599	250	tRNA(1)(Val) (adenine(37)-N(6))-methyltransferase (EC 2.1.1.223)	100	64.56	59.5	59.5	65.43	58.68
4	1600	CGAS001 peg.1600	434	hypothetical protein	98.15	41.67	45.45	45.45	45.05	42.4
4	1601	CGAS001 peg.1601	101	hypothetical protein	98	37.37	0	0	28.92	0
4	1602	CGAS001 peg.1602	45	hypothetical protein	97.73	0	0	0	0	0
4	1603	CGAS001 peg.1603	222	2-deoxyglucose-6-phosphate hydrolase YniC	98.19	0	56.81	56.81	59.26	56.6
4	1604	CGAS001 peg.1604	249	Foldase protein PrsA precursor (EC 5.2.1.8)	100	48.57	43.27	43.27	51.21	45.71
4	1605	CGAS001 peg.1605	153	Thiol peroxidase, Bcp-type (EC 1.11.1.15)	100	28.47	32.69	32.69	0	46.62
5	1606	CGAS001 peg.1606	568	Amine oxidase, flavin-containing	95.94	0	0	0	67.49	0
5	1607	CGAS001 peg.1607	39	hypothetical protein	0	0	0	0	0	0
5	1608	CGAS001 peg.1608	308	hypothetical protein	98.37	56.74	0	0	85.99	63.21
5	1609	CGAS001 peg.1609	131	hypothetical protein	98.46	0	0	0	72.66	0
5	1610	CGAS001 peg.1610	262	Ferredoxin	96.17	42.31	40.38	40.38	44.23	42.31
5	1611	CGAS001 peg.1611	214	Transcriptional regulators of sugar metabolism	0	0	40.98	40.98	61.03	44.44
5	1612	CGAS001 peg.1612	114	Protein PhnA	100	0	76.99	76.99	79.65	78.76
5	1613	CGAS001 peg.1613	163	acetyltransferase (GNAT) family protein	98.15	0	0	0	0	69.14
5	1614	CGAS001 peg.1614	233	Predicted N-ribosylNicotinamide CRP-like regulator	96.55	56.9	21.74	21.74	46.75	84.05
5	1615	CGAS001 peg.1615	141	hypothetical protein	98.57	54.81	0	0	48.31	81.43
5	1616	CGAS001 peg.1616	148	FIG00513242: hypothetical protein	100	53.79	0	0	52.45	79.17
5	1617	CGAS001 peg.1617	237	gliding motility protein	100	32.57	67.66	67.66	34.5	69.79
5	1618	CGAS001 peg.1618	532	hypothetical protein	95.67	0	40.91	40.91	0	43.12
5	1619	CGAS001 peg.1619	124	hypothetical protein	95.12	0	0	0	0	0
5	1620	CGAS001 peg.1620	225	Phosphate regulon transcriptional regulatory protein PhoB (SphR)	97.3	42.73	48.65	48.65	47.11	47.3
5	1621	CGAS001 peg.1621	452	Two-component system sensor histidine kinase	98.45	32.47	36.59	36.59	35.94	37.64
5	1622	CGAS001 peg.1622	144	FIG00521616: hypothetical protein	97.9	0	0	0	37.11	31.96
5	1623	CGAS001 peg.1623	124	FIG00526926: hypothetical protein	98.37	0	0	0	31.9	0
5	1624	CGAS001 peg.1624	267	Transcriptional regulator, MerR family	95.86	37.33	43.28	43.28	39.44	36.76
5	1625	CGAS001 peg.1625	206	hypothetical protein	85.78	0	65.85	65.85	26.97	0
5	1626	CGAS001 peg.1626	568	hypothetical protein	97.71	0	0	0	34.87	0
5	1627	CGAS001 peg.1627	154	small membrane protein	97.39	0	0	0	0	0
5	1628	CGAS001 peg.1628	494	Membrane protein	94.12	0	0	0	0	0
5	1629	CGAS001 peg.1629	284	hypothetical protein	99.29	0	0	0	32.62	0
5	1630	CGAS001 peg.1630	445	hypothetical secreted protein	96.4	0	0	0	28.64	0
5	1631	CGAS001 peg.1631	418	Uncharacterized glycosyltransferase YdaM	99.52	27.11	31.31	31.31	58.75	32.63
5	1632	CGAS001 peg.1632	709	hypothetical protein	98.16	0	0	0	33.86	0
5	1633	CGAS001 peg.1633	376	hypothetical protein	99.47	0	0	0	0	0
5	1634	CGAS001 peg.1634	1245	2',3'-cyclic-nucleotide 2'-phosphodiesterase (EC 3.1.4.16)	99.84	46.84	31.72	31.72	0	48.41
5	1635	CGAS001 peg.1635	454	Xanthine permease	99.34	26.64	71.52	71.52	46.94	37.36
5	1636	CGAS001 peg.1636	380	Ethanol dehydrogenase [NAD+]	99.74	56.81	42.16	42.16	66.84	62.43
5	1637	CGAS001 peg.1637	118	Ethanolamine utilization protein similar to PduU	100	73.68	0	0	74.77	78.07
5	1638	CGAS001 peg.1638	143	Ethanolamine utilization protein similar to PduV	100	53.9	0	0	68.31	62.41
5	1639	CGAS001 peg.1639	192	Ethanolamine two-component response regulator	100	55.79	38.02	38.02	63.16	59.47
5	1640	CGAS001 peg.1640	477	Ethanolamine sensory transduction histidine kinase	100	42.55	0	0	46.39	45.59
5	1641	CGAS001 peg.1641	477	Ethanolamine utilization protein EutA	99.79	62.97	0	0	67.71	65.41
5	1642	CGAS001 peg.1642	455	Ethanolamine ammonia-lyase heavy chain (EC 4.3.1.7)	100	78.19	0	0	86.09	81.72
5	1643	CGAS001 peg.1643	297	Ethanolamine ammonia-lyase light chain (EC 4.3.1.7)	100	60.2	0	0	69.39	63.18
5	1644	CGAS001 peg.1644	218	Ethanolamine utilization polyhedral-body-like protein EutL	100	72.02	0	0	77.42	80.65
5	1645	CGAS001 peg.1645	222	Propanediol utilization polyhedral body protein PduA	94.12	49.38	50	50	46.43	50.67
5	1646	CGAS001 peg.1646	490	Acetaldehyde dehydrogenase (EC 1.2.1.10) @ Acetaldehyde dehydrogenase (EC 1.2.1.10), ethanolamine utilization cluster	99.8	64.14	43.28	43.28	71.57	73.35
5	1647	CGAS001 peg.1647	95	Ethanolamine utilization protein similar to PduA/PduJ	100	90.11	78.16	78.16	89.01	88.04
5	1648	CGAS001 peg.1648	260	ATP:Cob(I)alamin adenosyltransferase (EC 2.5.1.17) @ ATP:Cob(I)alamin adenosyltransferase (EC 2.5.1.17), ethanolamine utilization	100	49.81	0	0	60.85	57.71
5	1649	CGAS001 peg.1649	209	Ethanolamine utilization protein similar to PduL	99.04	54.37	43.33	43.33	65.87	62.98
5	1650	CGAS001 peg.1650	238	Protein clustered with ethanolamine utilization	99.58	32.65	0	0	37.86	37.8
5	1651	CGAS001 peg.1651	91	Ethanolamine utilization polyhedral-body-like protein EutN	100	50	45.98	45.98	65.17	64.77
5	1652	CGAS001 peg.1652	187	Ethanolamine utilization protein similar to PduT	99.46	40.11	41.99	41.99	41.04	36.26
5	1653	CGAS001 peg.1653	365	Ethanolamine permease	100	68.32	0	0	76.31	75.82
5	1654	CGAS001 peg.1654	152	Ethanolamine utilization protein EutQ	100	59.74	0	0	63.64	71.81
5	1655	CGAS001 peg.1655	132	hypothetical protein	100	0	0	0	0	0
5	1656	CGAS001 peg.1656	169	hypothetical protein	100	25.9	0	0	0	0
5	1657	CGAS001 peg.1657	140	L-lactate dehydrogenase (FMN-dependent) and related alpha-hydroxy acid dehydrogenases	100	75.91	0	0	63.04	59.42
5	1658	CGAS001 peg.1658	332	ABC transporter, substrate-binding protein (cluster 15, trp?)	100	56.67	0	0	54.65	56.68
5	1659	CGAS001 peg.1659	291	ABC transporter, permease protein (cluster 15, trp?)	98.97	61.72	0	0	63.24	61.92
5	1660	CGAS001 peg.1660	265	ABC transporter, ATP-binding protein (cluster 15, trp?)	99.62	57.58	34.45	34.45	59.85	62.1
5	1661	CGAS001 peg.1661	136	hypothetical protein	98.52	0	0	0	0	0
5	1662	CGAS001 peg.1662	429	sodium:dicarboxylate symporter family	99.53	35.02	31.42	31.42	57.14	29.37
5	1663	CGAS001 peg.1663	203	hypothetical protein	99.5	0	0	0	0	0
5	1664	CGAS001 peg.1664	182	hypothetical protein	98.89	26.55	0	0	31.74	31.65
5	1665	CGAS001 peg.1665	187	Transcriptional regulator, AcrR family	98.92	0	35.48	35.48	33.14	38.95
5	1666	CGAS001 peg.1666	80	hypothetical protein	100	0	0	0	0	0
5	1667	CGAS001 peg.1667	574	Oleate hydratase (EC 4.2.1.53)	99.48	35.73	45.71	45.71	72.49	75.27
5	1668	CGAS001 peg.1668	198	Signal peptidase I (EC 3.4.21.89)	95.94	35.35	34.02	34.02	38.83	31.03
5	1669	CGAS001 peg.1669	259	Sulfite transporter, NirC family	99.61	34.11	52.33	52.33	52.12	49.61
5	1670	CGAS001 peg.1670	341	Branched-chain amino acid aminotransferase (EC 2.6.1.42)	99.41	0	73.61	73.61	79.71	73.9
5	1671	CGAS001 peg.1671	56	hypothetical protein	98.18	0	0	0	0	0
5	1672	CGAS001 peg.1672	126	RidA/YER057c/UK114 superfamily protein	98.4	66.4	62.1	62.1	64.23	62.9
5	1673	CGAS001 peg.1673	246	Domain often clustered or fused with uracil-DNA glycosylase	98.37	0	35.92	35.92	44.49	35.51
5	1674	CGAS001 peg.1674	449	Biotin synthase related domain containing protein	97.99	0	60.43	60.43	67.54	60.58
5	1675	CGAS001 peg.1675	350	Spermidine/putrescine import ABC transporter substrate-binding protein PotD (TC 3.A.1.11.1)	97.99	28.45	33.89	33.89	38.4	0
5	1676	CGAS001 peg.1676	190	hypothetical protein	95.24	50.52	0	0	45.99	0
5	1677	CGAS001 peg.1677	519	Bis-ABC ATPase SPy1206	99.81	71.81	70.08	70.08	71.81	69.5
5	1678	CGAS001 peg.1678	347	hypothetical protein	0	0	0	46.11	0	59.59
5	1679	CGAS001 peg.1679	132	hypothetical protein	0	0	0	0	0	0
5	1680	CGAS001 peg.1680	127	hypothetical protein	96	0	0	0	0	0
5	1681	CGAS001 peg.1681	39	hypothetical protein	75	0	0	0	0	0
5	1682	CGAS001 peg.1682	64	hypothetical protein	0	0	0	0	0	0
5	1683	CGAS001 peg.1683	30	hypothetical protein	0	0	0	0	0	0
5	1684	CGAS001 peg.1684	191	Tellurite methyltransferase (EC 2.1.1.265)	0	56.68	0	0	0	0
5	1685	CGAS001 peg.1685	67	hypothetical protein	0	0	62.9	62.9	0	0
5	1686	CGAS001 peg.1686	43	hypothetical protein	0	0	65	65	0	0
5	1687	CGAS001 peg.1687	526	hypothetical protein	94.48	25.21	0	0	0	0
5	1688	CGAS001 peg.1688	209	conserved hypothetical protein	94.77	25.74	0	0	0	0
5	1689	CGAS001 peg.1689	230	hypothetical protein	93.89	28.95	0	0	0	0
5	1690	CGAS001 peg.1690	175	hypothetical protein	93.68	40.3	0	0	0	0
5	1691	CGAS001 peg.1691	202	hypothetical protein	95.02	29.03	0	0	0	0
5	1692	CGAS001 peg.1692	437	hypothetical protein	90.14	0	0	0	70.34	35.25
5	1693	CGAS001 peg.1693	108	Transcriptional regulator, PadR family	94.12	37.5	29.73	39	74.77	85.57
5	1694	CGAS001 peg.1694	35	hypothetical protein	100	0	0	0	0	79.41
5	1695	CGAS001 peg.1695	387	Lipoprotein releasing system transmembrane protein LolC	98.7	45.71	33.07	33.07	34.11	35.75
5	1696	CGAS001 peg.1696	233	Lipoprotein-releasing system ATP-binding protein LolD	98.21	60.36	60.73	60.73	48.66	58.45
5	1697	CGAS001 peg.1697	237	Carbonic anhydrase, beta class (EC 4.2.1.1)	98.73	0	0	0	44.26	0
5	1698	CGAS001 peg.1698	54	hypothetical protein	96.23	0	0	0	59.62	0
5	1699	CGAS001 peg.1699	455	FAD-linked oxidoreductase family	98.46	25.69	24.51	24.51	53.66	24.54
5	1700	CGAS001 peg.1700	399	Sodium/glutamate symporter	98.74	48.87	56.72	56.72	48.38	58.75
5	1701	CGAS001 peg.1701	59	hypothetical protein	100	0	0	0	0	0
5	1702	CGAS001 peg.1702	536	PTS system, maltose-specific IIC component / PTS system, maltose-specific IIB component (EC 2.7.1.208)	96.82	40.35	35.71	35.71	31.39	37.04
5	1703	CGAS001 peg.1703	443	Maltose-6'-phosphate glucosidase (EC 3.2.1.122)	99.77	0	29.69	29.69	29.01	30.33
5	1704	CGAS001 peg.1704	258	Transcriptional regulator, RpiR family	100	21.12	23.42	23.42	27.13	24.67
5	1705	CGAS001 peg.1705	352	hypothetical protein	98.29	51.16	47.69	47.69	54.88	37.36
5	1706	CGAS001 peg.1706	289	tRNA-(cytosine32)-2-thiocytidine synthetase TtcA	99.31	70.28	25.39	25.39	73.17	70.73
5	1707	CGAS001 peg.1707	36	hypothetical protein	100	0	0	0	0	0
5	1708	CGAS001 peg.1708	251	Cellobiose phosphotransferase system YdjC-like protein	98.8	0	0	0	0	0
5	1709	CGAS001 peg.1709	32	hypothetical protein	100	0	0	0	0	0
5	1710	CGAS001 peg.1710	682	diguanylate cyclase/phosphodiesterase (GGDEF & EAL domains) with PAS/PAC sensor(s)	99.71	40.41	42.14	42.14	38.95	41.74
5	1711	CGAS001 peg.1711	177	Substrate-specific component TrpP of tryptophan ECF transporter	100	0	44.91	44.91	52.22	44.65
5	1712	CGAS001 peg.1712	240	Peptidoglycan N-acetylglucosamine deacetylase (EC 3.5.1.-)	99.58	34.72	43.28	43.28	40.59	41.39
5	1713	CGAS001 peg.1713	731	hypothetical protein	99.73	37.95	44.42	44.42	39.9	41.04
5	1714	CGAS001 peg.1714	226	FIG00523311: hypothetical protein	98.22	0	0	0	0	0
5	1715	CGAS001 peg.1715	147	Deoxyuridine 5'-triphosphate nucleotidohydrolase (EC 3.6.1.23)	99.32	70.42	67.61	67.61	71.83	0
5	1716	CGAS001 peg.1716	639	Bis-ABC ATPase YheS	99.53	68.13	64.57	64.57	67.87	64.25
5	1717	CGAS001 peg.1717	206	hypothetical protein	98.54	0	34.2	34.2	0	29.69
5	1718	CGAS001 peg.1718	215	hypothetical protein	99.07	0	0	0	41.67	0
5	1719	CGAS001 peg.1719	435	Cysteine desulfurase (EC 2.8.1.7)	99.31	50.35	47.62	47.62	48.35	47.86
5	1720	CGAS001 peg.1720	409	Pyrophosphate-dependent fructose 6-phosphate-1-kinase (EC 2.7.1.90)	99.02	63.46	57.75	57.75	64.94	57.14
5	1721	CGAS001 peg.1721	186	Conjugative transfer protein PilR in PFGI-1-like cluster	99.46	39.05	45.05	45.05	46.74	45.65
5	1722	CGAS001 peg.1722	136	Ferric uptake regulation protein FUR	99.26	51.49	42.22	42.22	50	42.96
5	1723	CGAS001 peg.1723	264	Zinc ABC transporter, permease protein ZnuB	100	64.5	67.31	67.31	72.29	26.32
5	1724	CGAS001 peg.1724	225	Zinc ABC transporter, ATP-binding protein ZnuC	100	56.81	53.08	53.08	55.92	38.19
5	1725	CGAS001 peg.1725	130	hypothetical protein	99.22	0	0	0	0	0
5	1726	CGAS001 peg.1726	155	conserved hypothetical protein	100	50	48.09	48.09	54.2	48.85
5	1727	CGAS001 peg.1727	600	Oligoendopeptidase F	99.67	65.83	62.1	62.1	65.28	62.6
5	1728	CGAS001 peg.1728	308	Conserved membrane protein	99.67	46.8	53.12	53.12	53.89	44.64
5	1729	CGAS001 peg.1729	412	Similar to DNA photolyase, but of unknown function	99.03	0	45.43	45.43	33.66	44.69
5	1730	CGAS001 peg.1730	462	NADP-specific glutamate dehydrogenase (EC 1.4.1.4)	99.35	58.93	70.75	70.75	67.47	61.57
5	1731	CGAS001 peg.1731	463	N-acetylglucosaminyltransferase (EC 2.4.1.-)	100	51.52	0	0	60.78	0
5	1732	CGAS001 peg.1732	650	DNA topoisomerase IV subunit B (EC 5.99.1.3)	99.38	80.19	78.09	78.09	81.05	79.91
5	1733	CGAS001 peg.1733	970	DNA topoisomerase IV subunit A (EC 5.99.1.3)	99.59	60.27	59.3	59.3	62.23	60.6
5	1734	CGAS001 peg.1734	180	DJ-1/YajL/PfpI superfamily, includes chaperone protein YajL (former ThiJ), parkinsonism-associated protein DJ-1, peptidases PfpI, Hsp31	100	57.22	48.35	48.35	52.78	27.39
5	1735	CGAS001 peg.1735	591	Single-stranded-DNA-specific exonuclease RecJ	98.98	47.97	53.72	53.72	52.13	52.7
5	1736	CGAS001 peg.1736	60	Small acid-soluble spore protein	100	60.66	68.97	68.97	79.66	70.18
5	1737	CGAS001 peg.1737	361	UDP-N-acetylglucosamine--N-acetylmuramyl-(pentapeptide) pyrophosphoryl-undecaprenol N-acetylglucosamine transferase (EC 2.4.1.227)	98.33	59.89	61.47	61.47	61.65	62.78
5	1738	CGAS001 peg.1738	142	Flavodoxin	99.29	68.79	59.57	59.57	35.83	64.54
5	1739	CGAS001 peg.1739	1170	Pyruvate-flavodoxin oxidoreductase	99.57	76.81	69.08	68.4	78.46	69.65
5	1740	CGAS001 peg.1740	134	hypothetical protein	99.25	48	37.78	37.78	48.78	45.52
5	1741	CGAS001 peg.1741	272	FIG00031715: Predicted metal-dependent phosphoesterases (PHP family)	98.15	32.54	31.15	31.15	31.17	30.77
5	1742	CGAS001 peg.1742	401	Aspartate aminotransferase (EC 2.6.1.1)	99	64.39	64.9	64.9	65.99	63.64
5	1743	CGAS001 peg.1743	213	Phosphoserine phosphatase (EC 3.1.3.3)	98.11	62.74	62.09	62.09	67.45	60.66
5	1744	CGAS001 peg.1744	264	aminotransferase, class IV	98.48	48.3	43.68	43.68	48.25	40.36
5	1745	CGAS001 peg.1745	594	Serine phosphatase RsbU, regulator of sigma subunit	95.62	35.59	36.79	36.96	33.04	37.03
5	1746	CGAS001 peg.1746	149	Positive regulator of CheA protein activity (CheW)	97.97	52.41	48.97	51.06	47.59	49.32
5	1747	CGAS001 peg.1747	164	Chemotaxis protein CheD	98.77	50.93	52.94	52.94	52.8	52.29
5	1748	CGAS001 peg.1748	193	Chemotaxis response regulator protein-glutamate methylesterase CheB (EC 3.1.1.61)	98.96	59.24	58.33	58.33	59.67	57.07
5	1749	CGAS001 peg.1749	256	Chemotaxis protein methyltransferase CheR (EC 2.1.1.80)	99.22	60.78	62.75	62.75	61.57	63.14
5	1750	CGAS001 peg.1750	669	Signal transduction histidine kinase CheA	98.35	65.82	65.15	65.15	65.88	65.12
5	1751	CGAS001 peg.1751	200	Chemotaxis protein CheC -- inhibitor of MCP methylation	97.99	54.73	54.27	53.77	55	51.76
5	1752	CGAS001 peg.1752	120	Chemotaxis regulator - transmits chemoreceptor signals to flagellar motor components CheY	99.16	83.19	84.03	84.87	83.19	86.55
5	1753	CGAS001 peg.1753	133	Positive regulator of CheA protein activity (CheW)	98.48	52.67	50.37	50.37	56.72	56.39
5	1754	CGAS001 peg.1754	330	Flagellar motor switch protein FliM	97.57	65.24	63.09	63.09	63.72	63.54
5	1755	CGAS001 peg.1755	375	Flagellar motor switch protein FliN	92.25	60.91	61.07	59.86	66.67	64.91
5	1756	CGAS001 peg.1756	92	regulator of flagellin synthesis, FLGM	93.41	0	44.94	43.18	33.71	42.86
5	1757	CGAS001 peg.1757	137	FIG00513492: hypothetical protein	91.91	39.71	44.12	45.59	42.65	42.65
5	1758	CGAS001 peg.1758	607	Flagellar hook-associated protein FlgK	98.18	48.58	43.04	49.35	47.02	46.22
5	1759	CGAS001 peg.1759	332	Flagellar hook-associated protein FlgL	93.35	54.35	48.22	52.51	56.62	61.9
5	1760	CGAS001 peg.1760	139	hypothetical protein	94.93	42.45	43.17	45.32	40.29	41.73
5	1761	CGAS001 peg.1761	72	Carbon storage regulator	94.37	69.01	69.01	72.46	60.87	67.61
5	1762	CGAS001 peg.1762	114	Flagellin	84.07	56.63	54.79	50.68	48.7	49.32
5	1763	CGAS001 peg.1763	94	FIG00515802: hypothetical protein	83.87	30.77	38.14	38.78	0	36.08
5	1764	CGAS001 peg.1764	131	Flagellar biosynthesis protein FliS	70.25	64	60.8	63.49	65.32	65.6
5	1765	CGAS001 peg.1765	505	Flagellar hook-associated protein FliD	41.03	31.36	27.64	31.03	37.85	31.42
5	1766	CGAS001 peg.1766	110	hypothetical protein	0	31.53	0	0	0	0
5	1767	CGAS001 peg.1767	428	Flagellin protein FlaA	88.46	47.12	72.46	89.47	58.05	74.64
5	1768	CGAS001 peg.1768	211	hypothetical protein	0	0	0	0	0	0
5	1769	CGAS001 peg.1769	43	hypothetical protein	0	0	0	0	0	0
5	1770	CGAS001 peg.1770	98	hypothetical protein	43.02	0	0	48.28	37.25	0
5	1771	CGAS001 peg.1771	94	FIG00520560: hypothetical protein	69.64	50.54	60.53	33.33	39.78	44.09
5	1772	CGAS001 peg.1772	60	hypothetical protein	35.59	0	77.97	89.29	38.71	80.36
5	1773	CGAS001 peg.1773	287	Flagellin protein FlaA	86.76	41.46	39.58	45.1	44.95	46.9
5	1774	CGAS001 peg.1774	131	Flagellar basal-body rod protein FlgB	98.46	52.76	50.81	51.61	49.59	52.85
5	1775	CGAS001 peg.1775	135	Flagellar basal-body rod protein FlgC	98.51	76.06	66.43	66.43	76.76	62.68
5	1776	CGAS001 peg.1776	98	Flagellar hook-basal body complex protein FliE	94.85	49.49	45.54	46.53	51.92	48.48
5	1777	CGAS001 peg.1777	521	Flagellar M-ring protein FliF	93.27	51.72	37.79	37.6	51.41	39.2
5	1778	CGAS001 peg.1778	339	Flagellar motor switch protein FliG	97.34	75.15	76.2	76.2	73.67	77.11
5	1779	CGAS001 peg.1779	252	hypothetical protein	96.02	33.67	30.4	29.72	33.33	30.8
5	1780	CGAS001 peg.1780	437	Flagellum-specific ATP synthase FliI	98.62	76.09	75.58	75.81	73.85	74.94
5	1781	CGAS001 peg.1781	162	Flagellar protein FliJ	98.14	49.28	50	50	46.04	51.41
5	1782	CGAS001 peg.1782	526	hypothetical protein	93.52	50	41.55	41.55	42.68	46.39
5	1783	CGAS001 peg.1783	251	Flagellar basal-body rod modification protein FlgD	95.2	46.3	35.29	35.75	45.68	41.1
5	1784	CGAS001 peg.1784	130	Flagellar operon protein CA_C2155	96.9	42.11	42.25	42.14	50	47.76
5	1785	CGAS001 peg.1785	896	Flagellar hook protein FlgE	95.87	57.49	57.59	57.59	57.3	57.23
5	1786	CGAS001 peg.1786	64	Flagellar protein FlbD	100	68.33	66.67	68.25	62.9	62.9
5	1787	CGAS001 peg.1787	271	Flagellar motor rotation protein MotA	100	62.83	57.78	57.78	57.78	62.98
5	1788	CGAS001 peg.1788	245	Flagellar motor rotation protein MotB	98.36	56.33	43.67	44.08	48.96	43.21
5	1789	CGAS001 peg.1789	143	hypothetical protein	100	37.9	37.67	36.49	35.04	43.4
5	1790	CGAS001 peg.1790	131	Flagellar biosynthesis protein FliZ	98.26	32.18	34.78	34.78	33.63	37.5
5	1791	CGAS001 peg.1791	259	Flagellar biosynthesis protein FliP	99.61	66.8	52.17	52.17	65.4	52.9
5	1792	CGAS001 peg.1792	90	Flagellar biosynthesis protein FliQ	95.51	65.48	60.71	60.71	65.52	65.48
5	1793	CGAS001 peg.1793	612	Flagellar biosynthesis protein FlhB	98.2	53.36	48.12	47.95	50.58	49.27
5	1794	CGAS001 peg.1794	688	Flagellar biosynthesis protein FlhA	99.56	72.54	71.03	71.03	72.33	70.53
5	1795	CGAS001 peg.1795	383	Flagellar biosynthesis protein FlhF	96.61	49.88	47.92	49.16	49.63	50.49
5	1796	CGAS001 peg.1796	289	Flagellar synthesis regulator FleN	99.65	57.44	57.29	56.94	58.82	56.25
5	1797	CGAS001 peg.1797	214	Flagellar protein	98.12	41.59	39.25	41.59	44.81	38.79
5	1798	CGAS001 peg.1798	242	RNA polymerase sigma factor for flagellar operon	100	64.5	64.94	64.94	61.25	63.64
5	1799	CGAS001 peg.1799	161	FIG00515019: hypothetical protein	98.12	38.99	34.69	34.13	33.33	33.12
5	1800	CGAS001 peg.1800	55	FIG00512731: hypothetical protein	100	0	0	0	41.67	0
5	1801	CGAS001 peg.1801	257	Flagellar basal-body rod protein FlgF	99.61	54.23	55.38	55.38	52.53	54.23
5	1802	CGAS001 peg.1802	258	Flagellar hook protein FlgE	95.33	46.39	51.71	51.71	53.82	48.86
5	1803	CGAS001 peg.1803	547	Manganese-dependent inorganic pyrophosphatase (EC 3.6.1.1)	97.99	60.55	60.48	60.48	61.58	60.04
5	1804	CGAS001 peg.1804	435	Homoserine dehydrogenase (EC 1.1.1.3)	99.08	0	56.94	56.94	62.21	56.71
5	1805	CGAS001 peg.1805	850	P-type Ca(2+)-transport ATPase (EC 3.6.3.8)	99.53	67.26	66.47	66.47	65.92	66.35
5	1806	CGAS001 peg.1806	509	Threonine synthase (EC 4.2.3.1)	97.76	0	52.5	52.5	54.17	53.62
5	1807	CGAS001 peg.1807	299	Homoserine kinase (EC 2.7.1.39)	98.32	0	44.48	44.48	49.15	0
5	1808	CGAS001 peg.1808	146	ACT domain-containing protein	100	47.59	0	0	48.97	0
5	1809	CGAS001 peg.1809	508	hypothetical protein	98.82	0	0	0	38.99	0
5	1810	CGAS001 peg.1810	381	Cysteine desulfurase (EC 2.8.1.7), associated with tRNA 4-thiouridine synthase	99.47	56.84	54.57	54.57	40.79	55.29
5	1811	CGAS001 peg.1811	385	tRNA 4-thiouridine synthase (EC 2.8.1.4)	100	65.36	67.1	67.1	0	66.84
5	1812	CGAS001 peg.1812	139	hypothetical protein	100	52.63	52.1	52.1	49.61	53.78
5	1813	CGAS001 peg.1813	94	hypothetical protein	97.85	0	0	0	0	0
5	1814	CGAS001 peg.1814	175	hypothetical protein	98.85	0	0	0	0	0
5	1815	CGAS001 peg.1815	280	Quinolinate phosphoribosyltransferase [decarboxylating] (EC 2.4.2.19)	98.92	0	55.64	55.64	55.4	58.18
5	1816	CGAS001 peg.1816	429	L-aspartate oxidase (EC 1.4.3.16)	99.07	0	47.81	47.81	49.34	51.56
5	1817	CGAS001 peg.1817	327	Quinolinate synthetase (EC 2.5.1.72)	98.01	0	52.53	52.53	50.66	54.7
5	1818	CGAS001 peg.1818	317	FIG00522153: hypothetical protein	98.73	0	22.03	22.03	0	0
5	1819	CGAS001 peg.1819	349	DNA polymerase IV (EC 2.7.7.7)	99.71	29.13	29.83	29.83	43.45	30.49
5	1820	CGAS001 peg.1820	225	Deoxyribose-phosphate aldolase (EC 4.1.2.4)	98.66	67.41	63.16	63.16	70.54	66.52
5	1821	CGAS001 peg.1821	773	ATP-dependent protease La (EC 3.4.21.53) Type II	98.96	35.71	45.74	45.74	44.59	48.17
5	1822	CGAS001 peg.1822	112	Anti-sigma F factor antagonist	100	68.52	59.46	59.46	62.16	56.76
5	1823	CGAS001 peg.1823	144	Anti-sigma F factor (EC 2.7.11.1)	99.3	71.13	70	70	65.73	71.83
5	1824	CGAS001 peg.1824	252	RNA polymerase sporulation specific sigma factor SigF	100	74.69	72.54	72.54	67.33	75
5	1825	CGAS001 peg.1825	154	Stage V sporulation protein AC (SpoVAC)	99.35	39.87	61.07	61.07	55.03	60.4
5	1826	CGAS001 peg.1826	348	Stage V sporulation protein AD (SpoVAD)	100	46.53	65.17	65.17	66.97	64.86
5	1827	CGAS001 peg.1827	119	Stage V sporulation protein AE1 (SpoVAE1)	100	49.57	68.97	68.97	66.95	68.1
5	1828	CGAS001 peg.1828	835	hypothetical protein	99.64	34.3	29.94	29.94	30.04	31.52
5	1829	CGAS001 peg.1829	566	hypothetical protein	99.65	33.62	30.48	30.48	32.57	32.21
5	1830	CGAS001 peg.1830	345	DNA polymerase III delta subunit (EC 2.7.7.7)	100	43.52	43.06	43.06	41.79	40.4
5	1831	CGAS001 peg.1831	88	SSU ribosomal protein S20p	100	60.92	60.92	60.92	65.52	60.92
5	1832	CGAS001 peg.1832	325	Spore germination endopeptidase Gpr (EC 3.4.24.78)	100	60.62	65.43	65.43	64.2	65.74
5	1833	CGAS001 peg.1833	372	Stage II sporulation protein P	99.46	42.07	38.59	41.75	41.22	38.98
5	1834	CGAS001 peg.1834	197	FIG00514210: hypothetical protein	95.41	0	0	0	0	0
5	1835	CGAS001 peg.1835	602	Translation elongation factor LepA	99.67	79.24	78.7	78.7	79.4	76.87
5	1836	CGAS001 peg.1836	304	Patatin	98.68	0	0	0	0	0
5	1837	CGAS001 peg.1837	383	Oxygen-independent coproporphyrinogen-III oxidase-like protein YggW	99.74	52.94	50.94	50.94	55.73	51.47
5	1838	CGAS001 peg.1838	344	Heat-inducible transcription repressor HrcA	100	58.16	57.77	57.77	60.3	57.18
5	1839	CGAS001 peg.1839	212	Heat shock protein GrpE	99.53	58.79	61.59	61.59	59.28	62.5
5	1840	CGAS001 peg.1840	617	Chaperone protein DnaK	100	78.19	80.29	80.29	83.6	80.13
5	1841	CGAS001 peg.1841	374	Chaperone protein DnaJ	100	61.97	66.76	66.76	66.57	65.63
5	1842	CGAS001 peg.1842	517	Ferredoxin--sulfite reductase (EC 1.8.7.1)	98.06	24.07	53.29	53.29	25.17	21.66
5	1843	CGAS001 peg.1843	166	Thiol peroxidase, Tpx-type (EC 1.11.1.15)	99.39	0	0	0	0	0
5	1844	CGAS001 peg.1844	314	Ribosomal protein L11 methyltransferase	99.68	67.41	52.24	52.24	71.88	51.61
5	1845	CGAS001 peg.1845	255	16S rRNA (uracil(1498)-N(3))-methyltransferase (EC 2.1.1.193)	100	61.11	53.82	53.82	61.81	56.86
5	1846	CGAS001 peg.1846	435	tRNA t(6)A37-methylthiotransferase (EC 2.8.4.5)	99.31	66.67	34.34	34.34	66.82	67.65
5	1847	CGAS001 peg.1847	114	Bis(5'-nucleosyl)-tetraphosphatase (asymmetrical) (EC 3.6.1.17)	100	61.61	56.25	56.25	65.18	57.14
5	1848	CGAS001 peg.1848	59	SSU ribosomal protein S21p	100	93.1	86.21	86.21	93.1	84.48
5	1849	CGAS001 peg.1849	93	hypothetical protein	100	48.35	57.14	57.14	47.25	56.04
5	1850	CGAS001 peg.1850	380	Stage IV sporulation protein	99.21	40.48	37.74	37.74	42.7	39.29
5	1851	CGAS001 peg.1851	686	Membrane protein containing HD superfamily hydrolase domain, YQFF ortholog	99.85	51.76	53.26	53.26	54.12	50.36
5	1852	CGAS001 peg.1852	167	Metal-dependent hydrolase YbeY, involved in rRNA and/or ribosome maturation and assembly	100	56.02	54.22	54.22	57.83	54.82
5	1853	CGAS001 peg.1853	234	Diacylglycerol kinase (EC 2.7.1.107)	100	68.83	65	65	68.33	61.74
5	1854	CGAS001 peg.1854	134	Cytidine deaminase (EC 3.5.4.5)	100	64.39	67.18	67.18	71.21	67.94
5	1855	CGAS001 peg.1855	297	GTP-binding protein Era	99.66	73.04	64.51	64.51	73.99	66.55
5	1856	CGAS001 peg.1856	250	DNA recombination and repair protein RecO	100	52.85	48.11	48.11	49.29	46.53
5	1857	CGAS001 peg.1857	210	N-terminal of elongation factor Ts	100	40.76	46.8	46.8	39.22	45.32
5	1858	CGAS001 peg.1858	213	Transcriptional repressor CcpN, MarR family	100	68.72	0	0	69.19	68.72
5	1859	CGAS001 peg.1859	877	Pyruvate,phosphate dikinase (EC 2.7.9.1)	99.89	77.89	74.32	74.32	77.85	78.31
5	1860	CGAS001 peg.1860	355	Spore coat protein S	99.72	51.3	52.56	52.56	53.31	52.51
5	1861	CGAS001 peg.1861	343	dNTP triphosphohydrolase, broad substrate specificity	100	65.77	63.74	63.74	0	62.28
5	1862	CGAS001 peg.1862	594	DNA primase DnaG	100	55.97	56.1	56.1	58.04	56.54
5	1863	CGAS001 peg.1863	389	RNA polymerase sigma factor RpoD	100	82.74	84.11	84.11	87.29	82.19
5	1864	CGAS001 peg.1864	233	tRNA (adenine(22)-N(1))-methyltransferase (EC 2.1.1.217)	97.41	43.38	49.57	49.57	49.55	49.26
5	1865	CGAS001 peg.1865	264	GTP cyclohydrolase 1 type 2 homolog YbgI	100	59.4	49.25	49.25	53.41	50
5	1866	CGAS001 peg.1866	324	preQ1-regulated inosine-uridine nucleoside hydrolase (EC 3.2.2.1)	99.07	34.42	32.79	32.79	60	0
5	1867	CGAS001 peg.1867	196	Core component STY3230 of queuosine-regulated ECF transporter	98.46	0	0	0	50	0
5	1868	CGAS001 peg.1868	230	hypothetical protein	98.25	60	0	0	63.32	0
5	1869	CGAS001 peg.1869	82	hypothetical protein	100	0	0	0	0	0
5	1870	CGAS001 peg.1870	256	Potassium voltage-gated channel subfamily KQT; possible potassium channel, VIC family	99.61	0	0	0	0	40.31
5	1871	CGAS001 peg.1871	320	D-3-phosphoglycerate dehydrogenase (EC 1.1.1.95)	99.37	38.41	42.36	42.36	30.79	31.23
5	1872	CGAS001 peg.1872	194	Acetyltransferase	97.93	39.68	36.11	36.11	34.85	43.86
5	1873	CGAS001 peg.1873	40	hypothetical protein	100	0	0	0	0	0
5	1874	CGAS001 peg.1874	267	Predicted hydrolase	98.12	37.31	33.99	33.99	44.23	36.4
5	1875	CGAS001 peg.1875	500	2-isopropylmalate synthase (EC 2.3.3.13)	98.4	0	38.43	38.43	0	24.15
5	1876	CGAS001 peg.1876	468	Sodium/glycine symporter GlyP	100	42.73	0	0	41.46	51.79
5	1877	CGAS001 peg.1877	328	N-acetylmuramoyl-L-alanine amidase (EC 3.5.1.28)	99.08	44.2	45.75	0	42.08	59.46
5	1878	CGAS001 peg.1878	136	Nucleoside diphosphate kinase (EC 2.7.4.6)	100	0	53.73	53.73	0	54.48
5	1879	CGAS001 peg.1879	356	Spermidine/putrescine import ABC transporter substrate-binding protein PotD (TC 3.A.1.11.1)	99.15	30.57	32.01	32.01	50.28	0
5	1880	CGAS001 peg.1880	268	Spermidine/putrescine import ABC transporter permease protein PotC (TC 3.A.1.11.1)	99.63	44.36	48.07	48.07	72.2	27.1
5	1881	CGAS001 peg.1881	284	Spermidine/putrescine import ABC transporter permease protein PotB (TC 3.A.1.11.1)	99.65	41.18	43.01	43.01	67.03	30.39
5	1882	CGAS001 peg.1882	350	Spermidine/putrescine import ABC transporter ATP-binding protein PotA (TC 3.A.1.11.1)	99.71	54.17	58.16	58.16	70.06	46.05
5	1883	CGAS001 peg.1883	180	Transcriptional regulator, MerR family, near polyamine transporter	100	32.4	30.47	28.72	77.09	43.55
5	1884	CGAS001 peg.1884	44	hypothetical protein	0	0	0	0	0	0
5	1885	CGAS001 peg.1885	367	acetyltransferase, GNAT family	98.91	0	0	0	29.03	51.19
5	1886	CGAS001 peg.1886	743	Pyruvate formate-lyase (EC 2.3.1.54)	99.87	74.26	72.37	72.37	76.28	71.97
5	1887	CGAS001 peg.1887	235	Pyruvate formate-lyase activating enzyme (EC 1.97.1.4)	99.57	66.37	64.53	64.1	63.64	61.11
5	1888	CGAS001 peg.1888	184	putative lipoprotein	99.45	0	36.46	37.04	0	44.56
5	1889	CGAS001 peg.1889	213	putative DNA polymerase III, epsilon subunit	100	61.06	55.34	55.34	59.62	59.22
5	1890	CGAS001 peg.1890	303	Arginase (EC 3.5.3.1)	99.34	55.41	25	25	49.33	22.52
5	1891	CGAS001 peg.1891	338	Aspartate--ammonia ligase (EC 6.3.1.1)	99.7	68.67	0	0	67.77	67.16
5	1892	CGAS001 peg.1892	324	Biotin--protein ligase (EC 6.3.4.9, EC 6.3.4.10, EC 6.3.4.11, EC 6.3.4.15) / Biotin operon repressor	99.69	46.06	50.16	50.16	43.83	48.46
5	1893	CGAS001 peg.1893	454	Cell envelope-associated transcriptional attenuator LytR-CpsA-Psr, subfamily A1	99.34	39.39	32.72	32.72	37.88	33.14
5	1894	CGAS001 peg.1894	215	putative membrane protein	100	47.46	43.26	42.79	46.41	43.89
5	1895	CGAS001 peg.1895	212	tRNA (guanine(46)-N(7))-methyltransferase (EC 2.1.1.33)	100	59.15	61.29	61.29	55.09	62.21
5	1896	CGAS001 peg.1896	504	hypothetical protein	100	42.89	37.92	37.92	40.92	0
5	1897	CGAS001 peg.1897	564	Arginyl-tRNA synthetase (EC 6.1.1.19)	99.64	68.79	65.91	65.91	69.63	66.61
5	1898	CGAS001 peg.1898	49	hypothetical protein	100	0	0	0	0	0
5	1899	CGAS001 peg.1899	587	Ferrous iron transporter FeoB	99.66	65.25	63.37	63.37	62.74	63.03
5	1900	CGAS001 peg.1900	74	FeoA-like protein	100	63.01	60.87	60.87	66.2	65.28
5	1901	CGAS001 peg.1901	271	hypothetical protein	99.63	58.02	54.29	54.29	52	54.29
5	1902	CGAS001 peg.1902	289	Metallo-beta-lactamase superfamily	99.31	53.91	50.91	50.91	54.55	48.92
5	1903	CGAS001 peg.1903	240	Acyl-CoA:1-acyl-sn-glycerol-3-phosphate acyltransferase (EC 2.3.1.51)	100	50.21	45.61	45.61	46.52	45.87
5	1904	CGAS001 peg.1904	582	Phosphoenolpyruvate carboxykinase [ATP] (EC 4.1.1.49)	100	60.82	64.83	64.83	0	64.08
5	1905	CGAS001 peg.1905	69	Uncharacterized membrane protein YuzA	100	55.88	72.41	72.41	69.84	67.65
5	1906	CGAS001 peg.1906	156	Transcriptional regulator, AsnC family	100	71.64	67.12	67.12	72.9	0
5	1907	CGAS001 peg.1907	105	FIG00518901: hypothetical protein	99.04	34.26	34.68	34.68	30.1	31.62
5	1908	CGAS001 peg.1908	340	hypothetical protein	99.71	43.4	0	0	46.46	0
5	1909	CGAS001 peg.1909	167	Carbonic anhydrase-like protein MJ0304	98.8	51.81	57.83	57.83	60.84	59.64
5	1910	CGAS001 peg.1910	283	Uncharacterized S1 RNA binding domain protein YitL	100	44.72	46.64	46.64	47.89	47
5	1911	CGAS001 peg.1911	205	Uncharacterized protein YvbH	99.51	0	0	0	0	0
5	1912	CGAS001 peg.1912	262	ABC transporter, substrate-binding protein (cluster 3, basic aa/glutamine/opines)	98.47	26.44	41.11	41.11	57.98	43.23
5	1913	CGAS001 peg.1913	214	ABC transporter, permease protein (cluster 3, basic aa/glutamine/opines)	100	40.12	48.36	48.36	57.75	47.89
5	1914	CGAS001 peg.1914	230	Glutamine ABC transporter, ATP-binding protein GlnQ	97.38	49.77	52.25	52.25	51.15	52.38
5	1915	CGAS001 peg.1915	408	Na(+)-dependent branched-chain amino acid transporter	48.72	47.42	88.12	88.12	46.38	88.94
5	1916	CGAS001 peg.1916	873	Cation-transporting ATPase, E1-E2 family	99.2	67.09	63.18	63.29	66.32	64.44
5	1917	CGAS001 peg.1917	141	DUF327 domain-containing protein CA_C1049	100	67.14	61.43	61.43	63.57	59.29
5	1918	CGAS001 peg.1918	576	Efflux ABC transporter, permease/ATP-binding protein YwjA	93.57	71.13	52.88	52.88	66.55	61.69
5	1919	CGAS001 peg.1919	105	Thioredoxin	99.04	50	52.38	52.38	48.54	46.67
5	1920	CGAS001 peg.1920	287	Thioredoxin reductase (EC 1.8.1.9)	99.3	68.31	64.08	64.08	67.83	65.85
5	1921	CGAS001 peg.1921	310	hypothetical protein	99.67	39.84	31.18	31.18	37.28	35.6
5	1922	CGAS001 peg.1922	635	NAD synthetase (EC 6.3.1.5) / Glutamine amidotransferase chain of NAD synthetase	99.53	68.25	71.16	71.16	68.71	72.27
5	1923	CGAS001 peg.1923	143	Putative activity regulator of membrane protease YbbK	100	37.86	45.19	45.19	0	40.74
5	1924	CGAS001 peg.1924	314	Protein QmcA (possibly involved in integral membrane quality control)	100	73.26	78.23	78.23	0	79.74
5	1925	CGAS001 peg.1925	194	hypothetical protein	100	0	0	0	25	0
5	1926	CGAS001 peg.1926	67	Ferredoxin	90.91	51.06	48.08	48.08	50.85	46.34
5	1927	CGAS001 peg.1927	234	Transcriptional regulator, Crp/Fnr family	94.42	25.73	26.51	26.51	31.76	27.12
5	1928	CGAS001 peg.1928	107	Rhodanese-like domain protein	98.11	33.71	31.78	31.78	67.65	0
5	1929	CGAS001 peg.1929	52	Zinc-ribbon domain Caur_1000.N	100	76	75.51	75.51	76.47	82
5	1930	CGAS001 peg.1930	52	Zinc-ribbon domain Caur_1000.N	100	76	75.51	75.51	76.47	82
5	1931	CGAS001 peg.1931	190	hypothetical protein	46.51	0	0	0	0	33.52
5	1932	CGAS001 peg.1932	52	Zinc-ribbon domain Caur_1000.N	98	80	79.59	79.59	78.43	78
5	1933	CGAS001 peg.1933	122	Transcriptional regulator, PadR family	48.57	49.52	49.51	49.51	50	48.57
5	1934	CGAS001 peg.1934	172	hypothetical protein	98.25	0	0	0	0	0
5	1935	CGAS001 peg.1935	105	Transcriptional regulator, PadR family	99.04	41.3	36	40.66	43.14	39.78
5	1936	CGAS001 peg.1936	1249	Phosphoribosylformylglycinamidine synthase, synthetase subunit (EC 6.3.5.3) / Phosphoribosylformylglycinamidine synthase, glutamine amidotransferase subunit (EC 6.3.5.3)	97.6	55.24	56.4	56.4	59.39	57.89
5	1937	CGAS001 peg.1937	160	N5-carboxyaminoimidazole ribonucleotide mutase (EC 5.4.99.18)	96.86	67.3	66.04	66.04	71.61	66.04
5	1938	CGAS001 peg.1938	236	Phosphoribosylaminoimidazole-succinocarboxamide synthase (EC 6.3.2.6)	98.3	71.49	70.93	70.93	77.16	72.17
5	1939	CGAS001 peg.1939	477	Amidophosphoribosyltransferase (EC 2.4.2.14)	97.9	67.31	64.62	64.62	65.29	65.23
5	1940	CGAS001 peg.1940	334	Phosphoribosylformylglycinamidine cyclo-ligase (EC 6.3.3.1)	98.2	70.27	70.87	70.87	69.67	69.07
5	1941	CGAS001 peg.1941	204	Phosphoribosylglycinamide formyltransferase (EC 2.1.2.2)	96.55	46.52	54.95	54.95	61.22	56.28
5	1942	CGAS001 peg.1942	501	IMP cyclohydrolase (EC 3.5.4.10) / Phosphoribosylaminoimidazolecarboxamide formyltransferase (EC 2.1.2.3)	98.2	65.4	68.4	68.4	65.34	66.4
5	1943	CGAS001 peg.1943	416	Phosphoribosylamine--glycine ligase (EC 6.3.4.13)	93.73	59.52	60.53	60.53	60.05	60.77
5	1944	CGAS001 peg.1944	420	hypothetical protein	0	0	0	0	0	36
5	1945	CGAS001 peg.1945	608	Bipolar DNA helicase	0	0	0	0	0	26.64
5	1946	CGAS001 peg.1946	267	hypothetical protein	0	0	0	0	0	0
5	1947	CGAS001 peg.1947	351	Mobile element protein	90.86	0	39.55	39.55	0	0
5	1948	CGAS001 peg.1948	152	Mobile element protein	92.37	0	0	0	0	0
5	1949	CGAS001 peg.1949	117	Mobile element protein	96.55	0	40	40	0	0
5	1950	CGAS001 peg.1950	111	hypothetical protein	84.54	0	0	0	0	0
5	1951	CGAS001 peg.1951	683	hypothetical protein	0	0	0	0	0	0
5	1952	CGAS001 peg.1952	1317	hypothetical protein	0	0	0	0	0	0
5	1953	CGAS001 peg.1953	284	hypothetical protein	0	0	0	0	0	0
5	1954	CGAS001 peg.1954	210	hypothetical protein	0	0	0	0	0	0
5	1955	CGAS001 peg.1955	148	hypothetical protein	0	0	0	0	0	0
5	1956	CGAS001 peg.1956	266	hypothetical protein	0	0	0	0	0	0
5	1957	CGAS001 peg.1957	92	hypothetical protein	0	0	0	0	0	0
5	1958	CGAS001 peg.1958	94	hypothetical protein	0	0	0	0	0	0
6	1959	CGAS001 peg.1959	319	Phospholipase/lecithinase/hemolysin	0	0	0	0	0	84.28
6	1960	CGAS001 peg.1960	639	Methyl-accepting chemotaxis protein	49.08	54.17	41.05	41.05	51.3	87.46
6	1961	CGAS001 peg.1961	50	hypothetical protein	0	0	0	0	0	0
6	1962	CGAS001 peg.1962	51	Streptolysin S precursor (SagA)	92	63.83	0	0	0	0
6	1963	CGAS001 peg.1963	320	Streptolysin S biosynthesis protein B (SagB)	98.03	59.87	0	0	46.71	0
6	1964	CGAS001 peg.1964	361	Streptolysin S biosynthesis protein C (SagC)	98.06	51.11	0	0	41.14	0
6	1965	CGAS001 peg.1965	453	Streptolysin S biosynthesis protein D (SagD)	99.34	59.96	0	0	56.42	0
6	1966	CGAS001 peg.1966	217	hypothetical protein	97.69	41.94	0	0	37.35	0
6	1967	CGAS001 peg.1967	245	hypothetical protein	96.31	28.7	0	0	0	0
6	1968	CGAS001 peg.1968	312	Efflux ABC transporter, ATP-binding protein	99.68	62.9	61.09	61.09	58.01	60.77
6	1969	CGAS001 peg.1969	376	hypothetical protein	99.2	39.72	32.8	32.8	40.16	36.73
6	1970	CGAS001 peg.1970	380	Streptolysin S export transmembrane permease (SagI)	99.47	40.79	35.96	35.96	39.89	33.86
6	1971	CGAS001 peg.1971	244	Predicted regulator for deoxynucleoside utilization, GntR family	98.77	43.64	37.68	37.68	37.68	40
6	1972	CGAS001 peg.1972	261	Uridine phosphorylase (EC 2.4.2.3)	100	32.68	30.85	30.85	31.82	33.33
6	1973	CGAS001 peg.1973	397	Phosphopentomutase (EC 5.4.2.7)	99.49	48.08	55.7	55.7	45.41	26.81
6	1974	CGAS001 peg.1974	236	Purine nucleoside phosphorylase (EC 2.4.2.1)	97.45	69.13	44.98	44.98	63.91	44.1
6	1975	CGAS001 peg.1975	274	NADH pyrophosphatase (EC 3.6.1.22), decaps 5'-NAD modified RNA	95.24	31.06	43.28	43.28	32.92	41.9
6	1976	CGAS001 peg.1976	276	hypothetical protein	95.27	0	0	0	0	43.55
6	1977	CGAS001 peg.1977	566	Oleate hydratase (EC 4.2.1.53)	99.12	45.63	45.05	45.05	78.94	77.35
6	1978	CGAS001 peg.1978	182	hypothetical protein	98.34	0	37.99	37.99	77.4	70.06
6	1979	CGAS001 peg.1979	220	Streptomycin biosynthesis StrF domain protein	99.54	0	48.39	48.39	47	54.38
6	1980	CGAS001 peg.1980	356	hypothetical protein	99.72	30.52	43.06	43.06	44.44	23.12
6	1981	CGAS001 peg.1981	563	Glycosyltransferase	97.33	25.3	46.51	46.51	50	53.78
6	1982	CGAS001 peg.1982	368	CDP-glucose 4,6-dehydratase (EC 4.2.1.45)	99.18	28.48	35.58	52.85	36.7	31.67
6	1983	CGAS001 peg.1983	313	UDP-glucose 4-epimerase (EC 5.1.3.2)	99.36	28.4	28.79	28.79	27.62	28.97
6	1984	CGAS001 peg.1984	593	Acetolactate synthase large subunit (EC 2.2.1.6)	99.49	23.93	34.8	34.8	0	0
6	1985	CGAS001 peg.1985	268	hypothetical protein	98.88	0	0	0	0	0
6	1986	CGAS001 peg.1986	456	CDP-4-dehydro-6-deoxy-D-glucose 3-dehydratase (EC 4.2.1.-)	99.12	0	31.54	31.54	29.13	30.61
6	1987	CGAS001 peg.1987	261	Glucose-1-phosphate cytidylyltransferase (EC 2.7.7.33)	98.85	36.36	68.52	68.52	29.38	26.34
6	1988	CGAS001 peg.1988	294	Glucose-1-phosphate thymidylyltransferase (EC 2.7.7.24)	98.29	85.76	77.43	77.43	65.97	76.04
6	1989	CGAS001 peg.1989	190	dTDP-4-dehydrorhamnose 3,5-epimerase (EC 5.1.3.13)	99.47	86.26	76.34	76.34	67.76	78.31
6	1990	CGAS001 peg.1990	293	dTDP-4-dehydrorhamnose reductase (EC 1.1.1.133)	98.29	61.17	49.83	49.83	64.38	51.56
6	1991	CGAS001 peg.1991	345	dTDP-glucose 4,6-dehydratase (EC 4.2.1.46)	99.42	83.53	77.49	77.49	78.65	77.94
6	1992	CGAS001 peg.1992	450	Radical SAM	99.11	23.89	0	27.75	26.5	0
6	1993	CGAS001 peg.1993	250	Iron-sulfur flavoprotein	97.18	34.8	34.52	34.52	30.97	30.19
6	1994	CGAS001 peg.1994	296	Transcriptional regulator, LysR family	100	25.26	29.21	29.21	80.48	27.62
6	1995	CGAS001 peg.1995	269	Nitroreductase family protein	99.63	39.85	39.78	39.78	30.92	0
6	1996	CGAS001 peg.1996	274	Ferredoxin-like domain fused to nitroreductase-like domain	99.63	42.55	30.07	30.07	71.79	64.47
6	1997	CGAS001 peg.1997	196	DNA-3-methyladenine glycosylase II (EC 3.2.2.21)	98.97	51.04	56.28	56.28	58.16	58.03
6	1998	CGAS001 peg.1998	348	Esterase/lipase	98.56	34.82	76.66	76.66	54.46	81.69
[truncated: 1,846 more rows]
